# Supplementary material for: Construction of Gene Modules and Analysis of Prognostic Biomarkers for Cervical Cancer by Weighted Gene Co-Expression Network Analysis
Source: Front Oncol. 2021 Mar 18;11:542063. doi: 10.3389/fonc.2021.542063 (PMC8016394; doi:10.3389/fonc.2021.542063)
Supplement: Supplementary file 1 [file Table_1.xlsx]

## Sheet: Supplementary Table1
ENTREZID	CV
401387	5.83533
284427	2.4143
53342	28.6592
3643	12.7061
7172	10.6075
388677	7.3579
3705	22.826
54715	2.4917
79684	10.8105
121268	23.8617
150147	2.44466
125336	5.3712
6203	12.5732
3062	2.40965
8292	14.9167
493861	24.8048
3671	42.7686
10467	11.2678
101927641	2.4932
509	5.80428
154865	2.69875
3567	2.84379
101927972	20.1908
1045	35.8283
57683	26.4014
101929623	33.6678
246122 /// 100101120	3.75134
55627 /// 150776	11.7801
2590	20.0499
101929774	4.40274
729291	5.58197
10516	27.0261
100272216	26.5876
9960	7.97676
29851	41.2602
26112	23.0791
9275	13.5194
101927550	6.25132
101929693	26.9698
1134	4.48294
26123	10.0856
5870	15.0319
4103	33.5453
102723809	4.84688
83693	15.4705
629	16.574
8874	13.8839
4857	5.97169
55299	10.6975
9131	13.9444
114625	17.4474
57221	16.8419
203069	10.9021
222008 /// 285878	2.33216
29088	9.62168
84256	23.454
1947	13.5413
8864	8.01544
54762	14.3319
116159	21.4283
51442	13.0535
5142	6.2766
5274	19.7329
4901	2.95863
101929683	26.5784
6610	16.0819
286002	7.09759
255252	6.32098
89857	22.9738
368 /// 101930322	7.33316
1066 /// 100653057	40.6881
9687	3.66401
6165	9.00286
641455	25.3725
83655	15.0998
1285	5.24253
9343	7.80159
100873985	9.06644
101928590	4.02565
10085	3.07101
140628	4.83754
101927606	2.92808
83982	11.15
374378	18.4926
585	21.4882
284252	9.12017
26469	8.77889
467	19.4919
990	29.0981
387316	2.38401
51277	12.759
59348	13.0489
100996624	16.5089
83475	9.70174
8976	18.0161
56850	12.1299
171425	10.929
117289	17.2744
79149	8.386
157753	5.93212
8553	12.6278
171017	4.16158
142684	8.39869
23500	38.6376
10038	10.5579
10049	10.3407
375759	3.54032
101928834	3.22539
163688	28.0895
171177	20.5288
666	21.0842
10923	8.37689
10651	9.25415
441009	16.2214
55920	11.2603
80078	36.7636
23041	16.1186
196527	5.47828
54769	45.3977
7727	13.4083
9662	7.57285
1286	8.05384
100506795	13.511
80726	7.78387
23507	21.569
7049	18.5243
1602	27.0806
5074	12.4148
79825	10.0212
35	15.8171
53832	23.2115
100861553	2.64503
118429	14.7524
159	7.16931
57447	5.47025
23768 /// 100506718	18.9307
677778	18.4483
100294145	8.08353
55268	17.0462
9967	21.4598
8087	16.147
60436	25.8901
9229	9.62152
6323	15.5966
2993	13.3015
119548	59.6013
950	16.1345
9015	21.6636
9100	17.6388
3638	30.3855
10459	13.8916
1907	38.2488
53842 /// 80014	20.9011
100506498	3.0873
5178 /// 23619	2.61314
22866	8.20458
26800 /// 125144 /// 692087 /// 692106	9.02345
400709	2.7395
9777	8.86984
11238 /// 340591	15.0701
9992	5.24769
51654	11.9566
84996	19.0742
647107	3.82101
60437	11.5034
29993	16.2135
836	7.83082
64834 /// 102466723	13.1365
6699	22.5806
23357	9.96013
101929684	2.0933
55040	13.2863
29066	14.324
10454 /// 100506472	12.3732
100132911	7.57445
2703	2.29051
8789	2.63993
51647	16.3465
54714	18.8085
201456	35.2152
140678 /// 100505874	11.5333
6836	6.54434
494470	18.3742
196	10.6634
51622 /// 221960	9.89948
57491	14.1706
6317 /// 6318	20.8237
4992	38.4545
30000	23.661
83640	7.00817
57410	19.8748
134466	42.5033
10811	23.7391
53373	18.3629
11261	7.54071
563	37.0381
65005	6.86534
122402	73.6088
51716	4.90015
132332	7.00472
93129	16.1607
7638	3.03203
94086	4.36075
7783	5.43469
126433	12.6157
7136	43.9855
100506724	3.15024
94235	5.0878
4091	10.419
84981 /// 407004	10.5084
57692	15.3375
1912	7.20543
28639	25.9075
80320	34.0137
148254	9.70914
5414	5.80773
100507201	2.80123
10422	9.58612
654841	5.28528
200315 /// 100913187	27.471
56650	9.23261
84365	11.559
10363	7.21762
4152	11.0977
784	8.98692
3221	14.4196
100996385	11.8022
60490	17.6
26476	1.63228
100996579	28.174
8557	2.78261
126123	6.24078
51018	11.4663
10809	23.7019
3068	6.94016
643085	7.13193
54658	1.87303
148423	11.2258
64174	41.846
6606 /// 6607	7.68844
285957	4.85667
57555	2.41396
29991	1.5009
27340	12.3702
283316	24.5817
664	17.019
1287	9.78751
5327	26.4232
65094	3.04597
23511	3.53174
3565	3.50085
10592	15.2927
10003	5.82339
84000	14.9417
84321 /// 728554	7.01887
200728	26.1579
55971	19.0805
117248	1.70136
8237	23.6855
10413	7.94503
101928881	2.97401
101929384	2.09994
3301	6.75875
207107	14.3248
80349	12.5531
27342 /// 154881	18.2047
11066 /// 353116	13.6373
5075	2.81263
10391	7.90921
1364	10.6599
220136	13.1873
83540	17.2796
7249	28.7038
7019	17.7176
54878	8.90791
100506603	8.82798
55871 /// 150472 /// 220869 /// 445571 /// 644019 /// 728013 /// 101060578	6.33205
79156	28.8419
1460 /// 58496	18.9132
101928304	5.06176
5965	9.42978
57547	12.7504
285126	1.82445
57824	5.88656
10477	8.55398
11236	9.7094
3150 /// 101927733	2.99901
118980	10.9335
2175	23.8708
91661	6.13754
10312	17.531
7036	13.0852
199857	6.93185
3762	6.15177
3303 /// 3304 /// 3305	9.61925
4853 /// 388677 /// 100996717 /// 100996763 /// 101929796	13.7198
2222	9.47579
378825	3.10554
80157	40.1315
10472	7.31312
11163	3.22776
118788	33.3068
23234	12.2593
57335 /// 353149 /// 101930296	6.72885
54922	22.2219
100505621	9.03654
400238	10.0632
283197	8.2803
140894	7.0913
56984	5.06096
129530	26.7974
146771	42.0517
642597	7.67238
55188	11.8851
4314	58.0013
3551	27.7562
122786	9.15455
79400	3.98238
169981	12.3589
1725	13.7026
79716	7.95998
10255	3.70932
51176	18.4069
64374	10.3634
2706	16.3351
23683	24.6129
9443	14.8747
79025	1.73874
10555	13.5365
553115	10.0739
1233	3.69291
1032	3.83155
400581	2.97058
49861	4.39645
57091	3.90882
79037	24.542
2543 /// 2574 /// 2575 /// 2576 /// 2577 /// 2578 /// 2579 /// 26748 /// 26749 /// 645037 /// 645051 /// 645073 /// 729396 /// 729408 /// 729422 /// 729428 /// 729431 /// 729442 /// 729447 /// 100008586 /// 100101629 /// 100132399	44.3889
140707 /// 102659353	11.4203
5536	6.22792
101930657	8.23148
56941	12.4373
6775	42.0491
79706 /// 100289561 /// 100630923	12.4922
6855	11.429
160313 /// 574449	4.75501
55632	14.5316
79577	9.87465
84948	10.0229
6237	13.0915
349196	20.7807
727800	5.60985
90333	14.8238
1296	26.6636
10610	11.759
337	7.7547
54433	4.74222
571 /// 100379661	3.04092
84320	8.11143
3119 /// 101060835	16.0743
3952	30.9152
826	13.5258
85291	9.53377
84842	37.3752
55251	16.0366
101928513	3.36512
10412	6.50722
441208	3.58184
7205 /// 102466755	19.4503
27245	14.8928
9147	7.35114
101928420	1.98928
79949	32.6797
64693	4.23766
54883	6.71003
170685	7.31333
54438	14.3071
26033	15.3803
84722	14.5135
5303	11.2097
246175	6.3903
4622	5.62202
100505501	27.1578
100505498	14.4508
440288	21.3508
54933	26.4282
100131117	4.32766
56911	6.47828
7791	22.3851
10335	23.6596
55048	6.23591
140738	21.9222
90843	15.6448
126119	18.5517
54107	15.2031
2512	11.8045
317649	21.0335
125115	6.29022
100507560	1.67849
283847	9.94551
374946	2.55151
5079	19.5892
23135	9.45444
1410	40.635
151195	15.06
4606	3.52327
171586	8.38988
7439	6.86905
51193	14.0004
57234 /// 388692 /// 644634	12.0768
57479	12.1003
163859	9.04893
79993	28.3296
158293	10.5879
728095	1.34256
116983	23.2948
84324	6.83911
54067	2.90416
4957	18.2487
83866	12.5043
54840	22.3257
196264	21.1464
51692	6.60776
8446	7.1269
10536	23.9134
54221	5.37791
388021	2.13882
3140	10.4165
497259	17.2453
101928222	7.49052
5671	4.1128
30834	7.54691
80173	9.43049
10643	24.7538
4329	15.435
2530	14.6387
145447 /// 100616234	12.4459
57094	27.7253
3909	4.1793
8178	2.38762
79763	18.2569
2642	1.93881
100505624	3.94066
102725017	9.61842
60559	8.31552
151888	37.8747
374882	16.0889
100132948 /// 100133121	17.037
10287	7.80066
101929284	2.62738
55154 /// 100129405	22.8593
5335	9.48112
55599	19.0173
101928989	33.5048
9922	18.5311
10494	20.2939
83447	6.59209
65996 /// 118433	5.56774
10284	10.9109
27297	3.46738
3087	30.4997
59338	9.82609
245806	7.7055
117854	20.2003
8624	9.42403
6096	31.3963
5027	22.7027
157695	27.7083
51522	6.81671
4105	63.9871
93463	7.40466
659	19.2472
7059	33.0865
9333	40.1762
1879	29.5365
391059	3.86035
6229	5.74877
8625	13.6251
27332	5.62237
643155	7.41125
337879	4.17833
541468	5.1096
400073	12.592
4795	10.5545
84795	15.9346
127670	5.09511
8302	14.2408
284370	18.3926
55174	19.1893
102723493	19.7101
5054	16.2635
79003	7.81338
51435	26.6571
23184 /// 102723954	6.44113
53822	2.12514
30851 /// 100533970	3.49186
5092	18.1879
283485	22.234
494150	18.8952
100188953	17.1574
4891	13.3639
10948	13.4771
58503	4.56526
10159	12.5907
399717	4.96672
5295	15.2631
285205	6.21367
2868	3.38198
1149	46.4299
55278	12.7237
387263	9.77542
10718	3.31722
7592	11.8321
23576	12.2821
7268 /// 100527960	5.74188
404216	17.5785
10645	5.52332
9407	25.2083
23016	5.28801
2210	45.4743
8387 /// 8388	23.0225
284307	15.3467
79465	2.69246
4521	15.9462
129285	12.7024
222487	2.33144
25841	26.4478
6097	18.3498
54726	7.07127
1638	7.14379
282997	20.3977
1384	15.1119
64897	13.0148
729	12.9663
80000	10.8428
374877	6.23779
100506679	2.02838
6137 /// 606500	7.85915
51015	8.46797
23233	10.7079
10586	4.97093
4283	51.7396
57576	2.78937
2961	8.62453
1635	18.9367
134864	2.53356
219690	2.11772
4974 /// 101927057	6.82455
8243	7.5843
10321	50.4554
7156	15.7809
5885	8.98246
100128881	2.61644
85509	4.11879
11049 /// 116150	24.648
60468	24.477
9708	4.44183
283971 /// 348174	15.456
63877	8.09746
5194	14.145
10107	2.83932
101927043	3.13648
196446	15.757
26512	8.29775
56125	26.3318
50628	13.7878
23587	15.2683
79898	15.8504
197358	38.3647
55062	14.6096
1142	1.89915
79646	7.93028
51727	7.61349
57628	23.5418
708	11.1203
415056	4.46347
6750	24.0962
170679	4.91856
3178 /// 664709	2.18338
81832	4.93503
4619	5.6511
23467	10.9191
132299	8.96641
441528	16.0949
101927346	2.94051
8743	8.78314
149775	13.6604
8736	23.7997
23632	39.2745
64748	9.54545
778	1.58542
10417 /// 100130872	20.7462
51154	17.4171
84333	22.6816
11317	8.34958
101929668	32.5357
54093	14.4333
57519	30.1681
2169	6.79778
11007	15.7898
51218	7.09912
148413	5.64708
223117	5.63304
124512	6.22276
799	4.47566
153527	6.59032
285987	45.9381
22944	20.0662
11067	26.6595
79153	23.5312
5959 /// 100528022	7.95428
51265	8.23117
9148	6.17051
140846	6.23118
91869	15.388
56994	25.384
7293	11.0923
5326	14.5001
727764 /// 100132288 /// 100233156	23.9583
101928851	15.3526
205147	4.82431
54463	8.80304
333926	23.9812
795	2.02666
54475	15.9007
2314	14.7015
9810	15.8831
399761	15.4089
5067	49.0692
91966	18.4327
1303	31.3724
1662	10.1812
222698	5.24461
8310	15.4924
55607	22.5813
83639	34.3351
10016 /// 728613	12.0261
119016 /// 119385 /// 414189 /// 414224 /// 653268 /// 101060581	23.089
101928087	2.63461
9966	14.0743
10322	28.0257
1318	11.089
256076	3.45246
8635	14.3255
440895 /// 100271835 /// 100288570 /// 100507334	21.4626
613266	37.0401
100506791	2.8003
1859	3.26529
196483	35.7858
4097	21.4754
54828	23.8912
283932	3.24794
166824	33.1133
647190	23.0705
400618	3.19982
1406	5.70203
6135	5.80995
754	9.04341
55666	13.2968
101928647	11.6487
228	8.37537
10369	2.77476
26155	10.4215
91548	20.2742
5592	2.87243
10277	17.5385
23250	5.25332
796	3.50865
139886	11.4617
91544	15.6186
7423	21.982
84108	19.5454
727897	58.2193
84937	13.5837
2677	5.87954
57817	12.5798
57522	15.4952
2771	11.9543
583	19.3414
11270	12.7705
5527	12.0658
55803	16.3368
2308	9.03692
7913	5.7824
284306	17.6425
54469	11.4585
1600 /// 115209	10.6899
317662	14.9912
115584	8.19646
7041	17.3609
65003	11.2381
109	19.711
81928	21.0969
5199	27.7721
101929557	4.46951
79842	17.0812
100506274	4.95806
339883	3.38175
54958	24.8776
79828	20.9789
150280	2.30381
84944	2.63054
8987	3.62797
57492	12.4155
55668	19.2377
55856	13.3556
399665	11.2317
55846 /// 100507424	19.5179
50837	2.00909
90990	19.3254
11080	13.1106
196872	7.4528
23521 /// 26816 /// 26817 /// 26818 /// 26819	4.15391
24139	11.4304
29924	13.9022
154150	39.9138
79963	13.8064
29068	17.658
729083	2.9188
1329	6.20028
7932	8.97807
55651	10.5466
101926978	8.18441
7490	23.2029
2975	12.0632
8767	15.9912
9350	5.27674
83729	22.5133
8220 /// 23617	16.6013
127	4.50834
29767	12.7413
23082	10.872
285224	3.05006
7288	2.29574
10039	30.6297
136306	22.2283
90459	16.0052
23184	6.86913
101928158	3.97136
3500 /// 3501 /// 3507 /// 28396 /// 102465871 /// 102466889	32.1689
3284	2.79823
101927380	18.9298
5464	5.88879
729013	12.7784
8772	7.60927
23567	2.95271
57464	32.6286
114327	22.593
317703	2.28749
7773	17.4336
9124	5.08644
974	3.88829
100134445	14.1274
84734	8.75804
65080	10.4385
8089	11.0864
7675	6.45117
100129460	17.332
4897	39.2649
727916	31.8011
150384	3.64537
9704	6.02873
11254	31.0577
645191	17.9948
10605	7.29671
101929526	8.93934
10127 /// 91151 /// 283876	19.9031
91574	17.2557
2534	32.0645
11248	22.8151
163786	11.9242
148304	13.059
55290	8.17725
100288123	2.74326
55354	5.08676
51422	14.1496
22985	12.91
4040	7.06021
644186	14.0206
5471	16.4044
2697	8.58971
10260	17.1495
10336	12.813
6991	4.60994
440078 /// 101928910	3.48288
100132005	18.0768
55357	15.5807
4626	4.13293
54206	14.6514
5696	19.7364
1400	26.2683
6015	8.23775
283777	6.91829
101928298	2.33956
80194	1.99143
1906	29.9771
139629	47.2443
8543	20.0561
148103	12.2221
128178	2.30786
151534	24.7771
8418	30.6673
26061	13.748
199675	23.0732
7353	9.24312
55799	46.2709
30	11.5654
129804	29.0268
1144	5.98456
2509	4.5141
83699	29.2039
643382	11.6043
5996	26.9115
23547	20.5951
8342	6.62958
165631	9.0064
4359	6.11908
83551	2.37558
5771	13.034
4318	44.632
81616	8.10815
134429	17.9271
117154	5.67775
280665	13.8998
30833	16.6
4221	20.7281
23569	2.50206
79654	17.8879
100130933	25.188
9839	24.971
64116	18.6485
63946	5.59803
51059	11.2739
57102	8.32523
550	9.51476
7757	4.41122
25859	7.01168
5376	20.8529
283480	8.28205
51028	4.94047
144406	34.2977
9667	9.40888
100505832	3.44302
26281	13.975
25894	20.5213
4722 /// 114971	8.64481
80095	12.3336
388115	31.1027
24140	10.261
158326	16.8542
64770	7.75314
285501	2.55983
6502	26.8577
55289	6.98015
140612	2.07949
101929757	1.4954
11025	9.58562
100130717	1.59375
57696	13.4973
388566	4.66367
642587	24.0189
653361 /// 654816 /// 654817	56.2962
11132	17.1251
5173	4.55699
100507274	4.92818
7372	8.57046
51122	8.62137
64768	9.05925
7374	6.78995
162962	28.824
26	53.5973
84786	19.7265
144766	2.64184
91289	25.1785
101928040	2.36714
9284 /// 339044 /// 642778 /// 642799 /// 100288332 /// 101059938 /// 101059953 /// 101930075 /// 102724993	8.69696
255812 /// 440993 /// 727956	14.5004
644890	6.16995
203260	13.963
8890	9.10392
55236	21.6138
283761	12.4814
5993	9.649
387893	15.7591
122704	10.9923
3683	18.1576
6258	2.79413
58524	14.7244
9865	27.8421
1503	11.0394
653423	3.06181
4037	16.619
160065	4.85969
100129380	14.1445
785	9.51682
78990	7.08152
170392	4.72986
56006	21.4382
195828	17.459
1176	4.68981
56142 /// 56143	2.43198
55379	3.08755
10093	12.589
154075	17.5318
6344	6.72709
6506	9.73099
8517	15.3669
901	17.5847
3824	16.9973
80119	20.1685
2074 /// 267004 /// 101243544	18.5054
84077	4.99929
54785	19.1095
79772	33.7218
102724718	8.09273
58517	11.4449
2209	2.55939
283120 /// 100033819	47.2715
54956	8.69836
2766	43.661
9629	7.87867
153770	13.6337
100048912	3.03652
5568	5.55388
84318	16.4698
4725 /// 6134	4.94449
10126	16.7408
26256	26.1997
1824	20.9034
1075	11.9712
54969	6.53222
25932	18.8236
60680	2.93531
64324	9.63232
59345	11.8797
319085	13.6778
403341	8.33558
85376 /// 150221 /// 440804	12.5883
4128	15.1712
3756	2.17834
11198	13.2045
79783	31.0556
23557	7.8633
54531	9.80473
130940	10.525
139628	4.64297
221710	25.4115
79856	3.72822
50650	9.44548
948	47.8927
5872	5.44846
29110	9.18335
1407	10.2088
84804	16.1561
58986	11.6446
2057	14.4283
400451	22.4827
643659	2.79543
1025	5.32434
3960	30.341
9440	10.0153
100133311	9.76976
4481	9.91389
6596	13.709
79939	14.1064
60558	11.3844
25809	9.95438
729970	7.10319
81569	48.921
1476	13.5498
3902	13.9717
51430	7.61151
26257	2.33658
10139	7.36246
84498	9.27852
282763	4.31972
90864	13.1887
101927164	9.98733
9859 /// 645455	15.879
2938	30.2768
84915	26.9751
23306	18.9767
152518	10.3425
116028	15.3885
79971	11.4333
100996740	17.902
161582 /// 100533483	4.36266
54207	5.93494
643160	18.0521
440346	6.75645
4048 /// 101928830	5.01606
790952 /// 100616234	71.5037
1654	14.257
1749	45.4797
100507300	4.24445
7385	12.3833
100507533	39.8178
887	3.8265
728841	20.5948
39	12.073
85001	11.2198
203259	9.5077
54910	6.6428
102725408	2.07126
101926962	2.1557
2897	5.7314
10855	26.2477
170712	4.95504
402573	13.9828
7003	26.8404
10361	19.3752
150185	5.67156
2783	15.1676
4242	7.4672
89883	1.70355
2863	22.0155
5520	8.61321
100507524	28.1999
51143	10.1809
83939	5.40924
6725	1.87514
57648	14.2762
8438	24.7971
23354	14.7214
2495	8.38596
6647	5.89863
164656	4.13649
2100	8.92808
26799 /// 387066 /// 692088	7.81988
102725383	19.6895
84528 /// 727940	7.78789
146760	24.5011
140834	8.58666
29789	5.99575
254028	1.55132
2995	27.8105
3537 /// 3546 /// 26586	51.9167
64434	11.752
11010	18.2382
100507059	1.8484
55061	18.0918
64081	19.3541
284521	4.92611
8792	19.1623
26058	9.52097
746	3.91828
26083	12.2187
641518	23.8562
80223	14.6483
7032	11.8357
1352	5.67736
730094	25.9892
29083	10.5861
7153	17.9496
8334	11.6736
50617	32.8411
84062	30.7981
5585	9.99128
2263	7.18871
100506885	2.08839
11078 /// 79159	16.246
399879	2.39411
113174	14.5635
58494	26.4056
92715	8.35847
100996570	3.73644
400541	2.56295
79150	3.20939
312	3.73754
5692	9.29065
89970	7.70588
5170	7.85298
51026	7.49187
64651	13.9429
56999	13.6364
405754	1.83491
151121	2.45643
51285	30.873
203190	2.95167
102724537	5.22473
8609	24.5093
64759	9.73299
2237	15.0026
118471	13.0255
10773	22.6017
11041	10.5734
10974	24.0908
283551	17.8097
3205 /// 442920 /// 100534589	22.1933
23328	15.7541
1193	34.1013
100506765	5.66278
8459	8.81297
245934	2.31168
84873	54.894
150005	5.42557
10928	7.97143
6477	13.2565
53836	13.5203
158787	7.57587
3814	2.21097
3164	16.515
326	18.4122
158067	7.9155
100861547	9.81392
143903	11.1405
2769	14.5376
2527	7.31657
100130613	6.54722
127435	7.77716
126282	15.4005
100190986	29.3555
200734	2.15885
404744	3.451
59335	12.6804
55521	2.3977
439941	1.86019
400084	2.72337
145270	22.1073
730	16.757
2072	12.8953
57111	15.7531
8369	3.2898
6013	6.16053
117194	5.53866
8705	8.24183
55142	10.8907
54810	24.9216
7103	47.4446
100507143	4.18946
55367	17.6499
57162	24.6045
9807	25.5099
253769	25.7138
57674	22.4028
222008	4.48602
388456	10.1714
222663	14.0734
11094	25.5284
2205	23.5921
24142	29.0568
4593	2.9876
54584	7.71766
26541	2.83258
101929181	8.43509
101927768 /// 101927794	4.4629
201163	8.53724
63926	9.43097
283601	4.65567
931	39.4041
55273	41.2077
53344	5.88666
497189	17.1662
54961	15.1603
548645 /// 552891	9.96399
90249	2.60839
255025	2.05743
6206	3.83037
100294362	5.61167
9757	3.59931
1015	12.516
8106 /// 100529063	19.7471
10637	63.183
84791	20.5648
654433 /// 101927382	46.5302
25903	34.9617
2810	2.81118
285362	8.75484
101927447	2.42218
541471	8.71588
10082	21.841
22947 /// 26582 /// 26583 /// 441056 /// 652301 /// 653543 /// 653544 /// 653545 /// 653548 /// 728410 /// 100133400 /// 100287823 /// 100288289 /// 100288687 /// 100291626 /// 100419743 /// 102723449	2.68658
10894	3.6984
29091	38.3225
3001	19.7153
642987	1.86223
84432	24.5759
51186	7.6686
55600	2.11144
100506126	2.56504
8318	22.0996
80230	12.1526
7479	4.33694
64393	30.8942
619207	12.2421
127544	26.0782
151877	2.64262
51050	30.943
728868	1.70099
100506379	2.53232
5709	17.4858
28683	1.86539
8832	6.77025
55102	9.55964
10181	22.0567
5269	17.9244
652276	3.73571
841	8.34087
22992	10.8077
55621	27.7111
9033	9.85025
147015	18.1862
10224	6.16834
285266	16.4287
389831	14.2813
57184	27.1596
54751	20.5415
25770	5.31287
407	7.77448
339005 /// 440253	10.348
224	8.72048
166	14.2155
10474	13.0445
81488 /// 145781	12.0736
162966	11.1177
150159 /// 101929373	5.86791
27175	25.9766
100507477	16.577
8651	5.85403
57062	6.89908
23732	4.15694
26184	2.90063
2294	25.8289
100131691	10.7216
7038	20.3888
114569	7.16113
4607	6.24589
144233	18.3536
100128751	2.49741
100507436	13.7518
64850	15.7084
10023	24.9758
5928	13.8147
63970	31.119
79937 /// 643827 /// 728577	23.2466
100129461	26.3042
9313	7.65238
10376	4.97079
101928144	1.51431
1269	10.1229
162655	16.3853
8540	11.028
1175	11.4497
55070	14.5307
83608	7.67182
51129	21.0439
50807	28.1534
100289090	8.52518
79987	6.85157
6166	4.50966
643911	10.4484
9706	25.4368
64922	4.42901
3215	22.3191
64285	6.52803
80723	14.1994
54970	15.538
6572	8.24388
9435	18.9938
58483	4.34012
3875	13.4007
55755	17.3598
7375 /// 375341 /// 100422952	7.40406
64760	8.09473
11091	12.2869
326624	30.7713
100268168	2.87471
11035	15.8917
29922	8.44516
59340	10.3776
90627	18.9354
30008	17.8127
56928	8.67216
340578	10.1511
60528	6.97879
1388 /// 7148	4.87727
133491	8.1195
286676	18.2086
252884	6.60602
165	30.1505
79679	51.2853
23524	19.1939
84265	9.21171
284926	20.3388
203228	30.9629
390892	8.73952
2626	4.49445
25913	13.0995
117532	1.28994
116039	13.3809
79937	2.87682
221044	3.62364
6580	12.5089
100133991	4.19379
51289	2.19149
420	6.17776
10073	8.13725
10484	7.64168
260434	4.93158
80714	28.9569
116349	20.3644
79672	11.1482
143458	26.645
554	3.19246
5301	8.29008
51372	3.59635
58190	8.49504
388327	15.1847
121512	14.5308
8660	17.6554
11273	13.4998
55422	10.8115
8516	20.273
100506421	8.0439
28227 /// 102725016	11.5449
64218	16.4475
29899	16.8784
2307	21.8827
6407	4.95951
100124700	7.223
1305	10.4524
256329	11.6078
94059	5.68521
84749	9.63237
9541	8.58599
164380	3.37618
123876	5.84503
1147	11.5328
2272	24.1451
79133	25.7573
92342	11.9583
139221	48.454
158431	20.041
4833	16.2298
4060	20.7399
101929111	9.91925
1843	15.4372
10559	6.76364
1004	5.4754
54020	21.765
341640	49.9091
126820	4.36815
3214	12.7177
27304	5.94069
84650	9.24346
101928079	8.6227
202151	3.40079
101927701	2.03835
171482	4.32219
283948	16.106
3475	15.9093
1871	19.1235
115353	18.6127
51804	26.7877
101928571	9.53391
64776	10.6694
5331	9.79991
5883 /// 100130987	13.4369
100131541	32.7653
84295	3.84683
79722	13.2657
4666	4.71415
340348	14.4383
8412	21.0106
100506898	8.89553
8464	13.7693
1849	7.09883
2215	24.8241
63908	12.2898
100288860	17.4572
1608	7.3129
3270	1.31874
57830	16.834
22820	14.308
25870	6.06035
730092	20.0007
7678	19.0103
3578	2.63448
79829	11.0478
58492 /// 101928631	14.2295
645158	8.91207
100131017	10.8237
3442 /// 3443	4.23773
83607	6.43731
166979	2.64687
4838	12.4314
27037	19.7871
55723	24.9532
10687	21.5856
3029	8.6885
6051	12.4264
326625	34.9039
57551	14.1184
114815	4.29933
5557	21.8341
8908	16.0858
2965	18.1918
3713	27.4026
1240	8.08435
113178	2.58202
2212	15.589
22870	18.0531
23261	16.716
374393	28.5171
1350	5.11329
406	7.51043
84467	4.37792
8710	75.3183
10938	10.1293
554202	45.5202
401647	11.4327
80255	21.1826
4726	5.04064
100133985	23.0962
9445	3.30625
388780	17.1866
163071	26.2868
9401	21.3063
121053	9.23859
54345	5.23744
3777	7.74169
7455	8.75471
1477	12.2958
93649	27.7752
255520	10.7548
5700	3.97719
84811	10.1954
51075	6.50833
5359	11.4482
342527	2.71924
9230	2.93149
84074	30.0032
80008	9.38037
101927330	14.2149
51366	9.718
57223	11.775
115811	14.7128
101928245	11.0685
728264	27.0953
7016	22.4842
55106	28.5618
2532	63.9003
138474	6.78818
253805	7.44496
25777	5.58352
114879	12.664
55423	12.5471
5995	6.49019
57654	15.1142
442523	1.83317
6284	11.1099
220134	18.3099
3833	22.5576
2977	22.4107
63915 /// 100526837	6.99842
2747	20.6047
2346	4.22132
8747	2.80647
374739	53.5865
55210	12.4729
9705	3.71721
3592	9.44806
7419	13.645
79885	10.9399
26224	9.0195
79603	24.9721
647087 /// 101930655	7.75027
55326	15.2069
84769	12.1224
199899	8.50344
6648	6.39606
116068	9.46027
2739	6.3712
167826	2.98793
57038	7.04118
644246	21.1337
340085	17.9976
221154	5.66639
79778	19.0541
6882	15.7125
79101	12.6266
148014	4.21926
6573 /// 101928717	11.0137
100499194	8.07462
54529	8.85073
286827	14.251
84983	2.67134
284338	15.5688
956	12.5891
311	8.29967
23676	12.6807
29974	15.2553
1051	8.2769
7022	5.50404
100507443	13.7029
716	14.4606
79026	14.7338
2811	16.6986
440515	23.9304
1394	1.65559
29124	1.77238
32	13.8649
5009	6.20343
100132464	13.1879
1241	22.1356
3493 /// 3500 /// 3507 /// 28396	37.0604
64002	6.56539
100129726	2.44213
55791	22.1195
8693 /// 100528030	11.8131
23266 /// 101927458	12.2114
8433	2.71326
222166	16.7387
197320	27.5856
54914	7.79335
80021	8.90597
652995	39.3127
6119	11.3635
6541	8.25638
10748	3.77231
8673	8.72169
5778	12.776
100506473	25.8461
79812	24.5366
2937	9.71906
100303728	8.22038
83666	13.1119
100286925	20.7326
4225	5.66241
388533	46.6756
2066	19.3434
56127	4.53736
26188	7.92373
10654	16.3246
51135	7.46563
102724888 /// 102725420	19.0329
375593 /// 442578 /// 442582	21.4195
51002	8.97849
26499	13.9045
7525	10.3197
10677	21.5913
124923	24.1395
84101	13.1451
5318	20.561
5000	7.54516
919	18.8752
5178	26.1889
100129935	4.52003
9140	11.7147
84569	15.3947
10599	5.76644
9354	7.44465
10308	8.39885
6301	8.76313
10910	9.46137
23592	6.24602
81893 /// 387254 /// 100271836 /// 101060604	29.4563
79875	35.781
92285	11.57
26013	6.98797
221393	16.0746
5426	23.5428
22872	5.28938
6574	18.3294
80727	19.6243
9284 /// 339044 /// 642778 /// 642799 /// 100288332 /// 101059938 /// 101059953 /// 101930075	9.55224
83786	15.4439
100132923	6.33515
158763	25.604
23154	12.1224
685	25.7742
23671	6.20928
2201	38.0594
26504	26.8074
26777	2.50972
133396	2.85227
256356	21.19
57592	28.096
143	10.6872
7071	5.82243
55846	12.805
4111	47.214
96597	4.23665
56901	48.716
2342	20.2219
153478	12.2887
6121	6.04402
712	35.4288
196528	12.2152
10819	23.9661
54807	17.164
23268 /// 101927371	18.48
140	11.0728
285429	5.60364
3665	15.6535
154	23.5007
283038	2.27736
100505545	12.7838
101927075	6.00638
55024	27.3637
51301	18.2837
9315	21.019
54823	14.5701
84435	1.44823
115795	3.16803
120071	23.5205
57093 /// 642612	23.2573
65117	6.62215
100506302	9.25294
101928185	4.08992
64771	27.0294
1555 /// 1556	43.3816
54758	9.49306
23165	8.10151
1358	6.33161
4045	6.61583
551	1.63235
148223	11.6193
22801	2.68669
80298	18.2545
130340	4.41696
55655	26.4266
9308	14.7947
4107	2.4468
55759	11.1854
5553	5.55427
55215	14.8953
100130111	5.39749
50945	3.34277
4956	2.03543
151126	12.1528
57007	28.3785
84814	15.2737
100506365	10.0341
135644	2.58489
7169	8.0589
10113	12.5531
54903	5.12778
114548	4.74014
11065	9.06607
84892	10.6897
151613	23.1998
51058	20.5301
64240	2.73203
3426	40.6151
100874433	3.0962
285315	3.18034
149998	5.3024
60412	12.9292
8622	18.2102
9153	16.0174
139735	44.2526
379	9.28568
220441	14.1588
53947	34.9784
91603	6.19783
4925	13.86
102723542	8.69451
100128946	2.05184
9698	7.68738
51031	6.77169
57399	6.32421
23590	12.9601
10766	19.3336
23392	12.5411
98 /// 101927144	12.5152
607	10.9759
125170	33.7849
2519	9.68704
63923	17.0844
160777	17.5939
7813	13.0788
400619 /// 100499467	11.9996
101928495	4.68915
22898	7.68553
85415	20.2635
5310 /// 9284 /// 339044 /// 399491 /// 642778 /// 642799 /// 100288332 /// 101059938 /// 101059953 /// 101060429 /// 101930013 /// 101930075	3.52427
3938	3.50241
723809	3.29129
3448	1.74017
56135	6.1496
55631	4.04729
84634	67.8395
57292	36.2465
9183	12.8624
55721	10.2624
101927340	13.5215
79804	26.9235
101927616	11.2708
101929172	11.1743
4735	12.3121
57060	26.5122
120379	17.1511
27010	24.0064
26045	7.57021
26539	5.1654
1073	23.0714
79073	18.2711
8501	21.7394
55802	8.53343
8645	12.329
146894	5.06553
101929517	2.16806
84976	25
401106	4.47828
8850	12.4265
89	9.18454
149297	15.4825
3579	27.7847
729230	31.1231
9610	10.1999
23155	13.5096
30819	2.27813
79637	10.5521
8444	12.867
100507171	4.64136
337882	35.0039
124245	9.44002
80759 /// 387097	12.3178
3611	14.1162
55147	12.1866
283212	3.98316
9724 /// 10813 /// 440138	10.0038
147381	12.6495
55596	8.35898
221468	2.8524
1382	23.2058
80321	16.3301
51760	30.2126
157567	11.6644
79780	18.0379
85378	16.8914
80833	13.2528
1572	4.87316
646484	6.17579
144535	5.14158
23506	9.55279
388272	12.0123
84622	12.5259
64599	10.5129
51764	2.81802
192286	7.46513
101929109	2.58984
55150	20.2338
91149	10.7364
143941	4.06336
5324	22.365
139411	10.0191
100506585	6.17803
3451	1.84706
102723684	2.82755
101930097	9.66647
121643	4.3265
55969 /// 100527943	4.40237
51196	9.13268
5737	4.72822
64747	6.61
101927495	8.02643
9727	16.1618
3207	12.8316
169693	20.5759
127253	12.9103
414301	3.29476
10542	5.67491
259307	64.1791
4515	25.2661
8315	9.68345
246126	3.66726
4352	3.31318
51319	26.2467
5558 /// 100996481	11.0949
5275	28.4156
4594	7.69439
480	4.90732
4322	65.0887
100128922	2.84225
140828	65.5915
55733	7.52865
1295	4.01064
55671	18.0178
23133	10.1294
85477	21.9871
84515	13.7135
55471	16.6394
353355	4.70122
10786	1.46489
79683	6.16166
101927314	4.45871
3763	3.31399
440137	19.1217
2664	6.07594
285796	1.32312
5368	41.7672
128826	26.0476
54470	4.44467
2934	3.83282
94160	2.40595
4504	7.68823
51704	10.7065
647476	4.88659
84340	14.4974
283860	4.09627
55327	6.56968
64428	13.4146
8546	9.38547
440275	9.52531
83444	6.76202
4074	20.3954
344018	27.4005
126567	10.7263
101593348	7.21811
132724	45.6678
26740	4.26747
92482 /// 100130175	10.5417
80313	2.67272
102724905	12.8574
5579	21.8257
143678	22.3577
9782 /// 724102	12.2746
92291	44.9667
9427	48.4052
305	4.35782
23483	10.5343
873	20.4585
9214	24.5822
427	6.01531
55051	3.41676
642938	7.36355
23658	10.3953
414189	16.6974
57862 /// 145482	5.39152
80343	8.61287
3850	1.39854
2492	3.2313
9675	9.57816
90411	15.4589
127579	18.496
9747	1.60601
80700 /// 100616371	13.1874
3123	10.2089
28755	12.3416
221756	39.3596
55027	19.6311
3384	29.223
57644	4.68473
57481	4.01439
23240	12.1454
84284	8.34311
83737	16.2629
54606	9.09724
58486	6.68815
51214	2.4604
10140	6.96816
29062	26.7421
2167	54.7058
240	21.0604
80142	17.4024
79081 /// 102288414	5.49818
51465	11.8011
7163	12.4661
7326	7.50095
136319	21.692
1553	30.4768
1783	11.2793
63925	4.15436
101928022	52.4769
134359	16.0423
246704	2.29516
84446	3.62798
101928865	5.35929
101928076	27.6844
514	6.82121
3080	13.0395
7366	18.7267
6288 /// 6289 /// 100528017	49.3496
84159	11.0932
867	42.9871
200959	4.64921
145508	16.0129
7596	13.773
317	2.72764
284346	13.4025
144110	15.3582
4145	14.4958
57580	22.2911
101927058	3.20336
79847	23.1905
57325 /// 100303755	9.78392
23563	12.3766
114794	3.11129
166929	21.5759
201134	4.81113
51368	18.9823
84133	16.0465
170482	10.566
57688	7.94715
2628	3.40089
9061	8.4371
51335	4.77778
80746	10.4719
266917	7.5926
22984	8.9507
134111	20.132
401024	3.22643
54625	11.6701
80736	34.3486
127833	16.4765
115708	5.14803
6406	2.26766
7507	7.25629
9083	2.95072
283392	18.1107
140838	15.8518
2701	23.8536
152742	6.51513
51651	7.41481
374955	6.49207
10975	5.20039
347088	8.37241
598	10.1781
100131755	12.1462
55294	12.2039
319101	6.81522
8724	5.94166
27111 /// 100528031	16.7229
101927124	4.13787
4188	12.9946
24141	51.5206
1178	11.6222
170370	2.29329
57156	34.7746
6866	3.77157
440026	9.38099
9201	38.4408
83744	2.77806
4753	24.7992
57680	11.2935
339622	6.40834
2177	13.9394
84248	12.5217
4126	18.0693
5590	12.7967
63979	14.4073
5425	9.94591
6100	14.3077
9715	9.52168
112476	24.9397
283514	10.844
64146 /// 84342	10.4565
55814	26.7969
5348	34.983
91694	25.1592
650794	10.2995
10848	10.7439
10570	2.90698
101928111	23.1639
283869	32.0786
9881	20.0172
56099	7.74054
80761	20.1721
80267	21.1467
401629 /// 401630	6.63894
442920 /// 100874323	7.82859
219743	19.0799
57701	2.46281
5148	2.99124
56616	4.61045
728716	1.94385
81576	8.29491
100130370	12.1643
2260	22.9027
117583	5.00717
203523	10.2454
23117 /// 81893 /// 440345 /// 613037 /// 641298 /// 100132247 /// 100271836 /// 100288332 /// 101060604 /// 101929910 /// 102725125	27.9398
55122	14.8664
200010	8.30726
192134	4.62137
256646	16.9162
101927360	7.25943
148022	15.7941
8530	23.4078
10408	2.61321
115111	5.14887
57710	8.73749
221908	10.9508
64761	12.4826
102724316	14.1479
84131	13.6561
64087	13.0746
79745	12.6131
151194	20.2305
101060091	4.68886
100861523	5.89167
100506271	2.79084
84547	24.6912
100874110	6.24658
5869	7.62014
7772	6.1522
200539	16.7495
57119 /// 100526773	2.4405
[truncated: 19,880 more rows]
