# Supplementary material for: Construction of Gene Modules and Analysis of Prognostic Biomarkers for Cervical Cancer by Weighted Gene Co-Expression Network Analysis
Source: Front Oncol. 2021 Mar 18;11:542063. doi: 10.3389/fonc.2021.542063 (PMC8016394; doi:10.3389/fonc.2021.542063)
Supplement: Supplementary file 2 [file Table_2.xlsx]

## Sheet: Supplementary Table2
Gene	Module
53342	midnightblue
3643	turquoise
3705	turquoise
121268	brown
6203	blue
8292	tan
493861	blue
3671	cyan
10467	blue
101927972	grey
1045	turquoise
57683	turquoise
101929623	red
55627 /// 150776	turquoise
2590	turquoise
10516	tan
100272216	turquoise
29851	red
26112	turquoise
9275	blue
101929693	turquoise
5870	grey60
4103	grey
83693	turquoise
629	greenyellow
8874	turquoise
9131	turquoise
114625	turquoise
57221	purple
84256	turquoise
1947	turquoise
54762	turquoise
116159	cyan
51442	pink
5274	black
101929683	turquoise
6610	yellow
89857	red
1066 /// 100653057	salmon
641455	grey
83655	turquoise
83982	green
374378	grey
585	turquoise
467	blue
990	magenta
51277	brown
59348	grey
100996624	brown
8976	pink
56850	turquoise
117289	red
8553	grey
23500	tan
163688	turquoise
171177	blue
666	blue
441009	brown
55920	blue
80078	grey
23041	grey
54769	greenyellow
7727	brown
100506795	lightgreen
23507	turquoise
7049	turquoise
1602	turquoise
5074	black
35	turquoise
53832	green
118429	darkred
23768 /// 100506718	pink
677778	turquoise
55268	turquoise
9967	pink
8087	turquoise
60436	pink
6323	lightcyan
2993	turquoise
119548	lightyellow
950	turquoise
9015	turquoise
9100	pink
3638	brown
10459	black
1907	grey
53842 /// 80014	turquoise
11238 /// 340591	turquoise
51654	blue
84996	turquoise
60437	grey
29993	turquoise
64834 /// 102466723	blue
6699	green
55040	grey
29066	turquoise
10454 /// 100506472	grey
51647	blue
54714	turquoise
201456	purple
140678 /// 100505874	yellow
494470	brown
57491	turquoise
6317 /// 6318	green
4992	turquoise
30000	turquoise
57410	turquoise
134466	yellow
10811	turquoise
53373	yellow
563	grey
122402	grey
93129	turquoise
126433	grey
7136	grey
57692	turquoise
28639	red
80320	turquoise
200315 /// 100913187	magenta
84365	black
3221	turquoise
100996385	turquoise
60490	turquoise
100996579	purple
51018	black
10809	blue
148423	brown
64174	red
27340	turquoise
283316	turquoise
664	lightyellow
5327	greenyellow
10592	magenta
84000	green
200728	blue
55971	blue
8237	blue
207107	blue
80349	blue
27342 /// 154881	turquoise
11066 /// 353116	brown
220136	midnightblue
83540	magenta
7249	turquoise
7019	pink
79156	yellow
1460 /// 58496	brown
57547	brown
2175	turquoise
10312	turquoise
7036	turquoise
4853 /// 388677 /// 100996717 /// 100996763 /// 101929796	blue
80157	green
118788	darkred
23234	magenta
54922	brown
129530	grey60
146771	magenta
55188	yellow
4314	green
3551	turquoise
169981	turquoise
1725	blue
51176	brown
2706	green
23683	turquoise
9443	turquoise
10555	turquoise
79037	red
2543 /// 2574 /// 2575 /// 2576 /// 2577 /// 2578 /// 2579 /// 26748 /// 26749 /// 645037 /// 645051 /// 645073 /// 729396 /// 729408 /// 729422 /// 729428 /// 729431 /// 729442 /// 729447 /// 100008586 /// 100101629 /// 100132399	grey
140707 /// 102659353	brown
56941	brown
6775	red
79706 /// 100289561 /// 100630923	turquoise
6855	turquoise
55632	black
6237	greenyellow
349196	turquoise
90333	salmon
1296	brown
10610	purple
3119 /// 101060835	red
3952	orange
826	blue
84842	grey
55251	turquoise
7205 /// 102466755	turquoise
27245	turquoise
79949	greenyellow
54438	grey
26033	lightgreen
84722	magenta
5303	turquoise
100505501	lightcyan
100505498	turquoise
440288	turquoise
54933	turquoise
7791	blue
10335	turquoise
140738	greenyellow
90843	black
126119	turquoise
54107	blue
2512	blue
317649	black
5079	darkturquoise
1410	green
151195	green
51193	black
57234 /// 388692 /// 644634	turquoise
57479	turquoise
79993	green
116983	blue
4957	turquoise
83866	brown
54840	turquoise
196264	turquoise
10536	tan
497259	salmon
10643	salmon
4329	blue
2530	red
145447 /// 100616234	blue
57094	yellow
79763	turquoise
151888	red
374882	blue
100132948 /// 100133121	grey
55154 /// 100129405	turquoise
55599	pink
101928989	turquoise
9922	turquoise
10494	blue
3087	grey
117854	brown
6096	grey
5027	red
157695	turquoise
4105	grey
659	turquoise
7059	turquoise
9333	green
1879	cyan
8625	blue
400073	turquoise
84795	turquoise
8302	blue
284370	blue
55174	turquoise
102723493	yellow
5054	grey
51435	grey
5092	turquoise
283485	salmon
494150	grey60
100188953	brown
4891	turquoise
10948	turquoise
10159	black
5295	blue
1149	grey
55278	purple
7592	turquoise
23576	purple
404216	blue
9407	green
2210	darkred
8387 /// 8388	turquoise
284307	yellow
4521	blue
129285	brown
25841	yellow
6097	yellow
282997	purple
1384	greenyellow
64897	brown
729	lightcyan
4283	red
1635	turquoise
10321	yellow
7156	blue
11049 /// 116150	turquoise
60468	darkred
283971 /// 348174	purple
5194	black
196446	turquoise
56125	lightgreen
50628	turquoise
23587	yellow
79898	purple
197358	red
55062	turquoise
57628	lightcyan
708	royalblue
6750	grey
441528	turquoise
149775	turquoise
8736	grey
23632	turquoise
10417 /// 100130872	greenyellow
51154	blue
84333	black
101929668	brown
54093	brown
57519	tan
11007	turquoise
285987	lightcyan
22944	blue
11067	greenyellow
79153	green
91869	blue
56994	turquoise
5326	lightgreen
727764 /// 100132288 /// 100233156	yellow
101928851	brown
333926	turquoise
54475	blue
2314	blue
9810	turquoise
399761	turquoise
5067	greenyellow
91966	blue
1303	darkred
8310	green
55607	greenyellow
83639	lightyellow
10016 /// 728613	turquoise
119016 /// 119385 /// 414189 /// 414224 /// 653268 /// 101060581	turquoise
9966	grey
10322	turquoise
8635	grey60
440895 /// 100271835 /// 100288570 /// 100507334	blue
613266	yellow
196483	brown
4097	turquoise
54828	turquoise
166824	turquoise
647190	grey60
55666	blue
101928647	brown
91548	turquoise
10277	turquoise
139886	magenta
91544	black
7423	yellow
84108	black
727897	greenyellow
84937	turquoise
57817	turquoise
57522	grey60
2771	yellow
583	turquoise
11270	magenta
5527	turquoise
55803	grey
284306	yellow
54469	pink
317662	turquoise
7041	cyan
65003	blue
109	turquoise
81928	yellow
5199	red
79842	turquoise
54958	blue
79828	greenyellow
57492	brown
55668	turquoise
55856	grey
399665	blue
55846 /// 100507424	yellow
90990	turquoise
11080	salmon
24139	turquoise
29924	turquoise
154150	turquoise
79963	tan
29068	purple
7490	tan
2975	blue
8767	brown
83729	purple
8220 /// 23617	turquoise
29767	turquoise
10039	turquoise
136306	grey
90459	turquoise
3500 /// 3501 /// 3507 /// 28396 /// 102465871 /// 102466889	red
101927380	brown
729013	yellow
57464	brown
114327	turquoise
7773	turquoise
100134445	pink
100129460	midnightblue
4897	lightgreen
727916	yellow
11254	grey
645191	turquoise
10127 /// 91151 /// 283876	purple
91574	brown
2534	cyan
11248	turquoise
163786	magenta
148304	turquoise
51422	grey
22985	blue
644186	grey
5471	black
10260	turquoise
10336	yellow
100132005	blue
55357	blue
54206	black
5696	blue
1400	turquoise
1906	turquoise
139629	turquoise
8543	grey
148103	turquoise
151534	brown
8418	turquoise
26061	turquoise
199675	grey
55799	green
30	blue
129804	turquoise
83699	green
643382	yellow
5996	red
23547	turquoise
5771	brown
4318	red
134429	magenta
280665	turquoise
30833	turquoise
4221	blue
79654	turquoise
100130933	purple
9839	tan
64116	greenyellow
51059	brown
5376	tan
144406	salmon
26281	lightcyan
25894	magenta
80095	turquoise
388115	yellow
158326	tan
6502	magenta
57696	turquoise
642587	blue
653361 /// 654816 /// 654817	darkturquoise
11132	turquoise
162962	brown
26	greenyellow
84786	grey60
91289	turquoise
255812 /// 440993 /// 727956	turquoise
203260	turquoise
55236	grey
283761	brown
387893	turquoise
3683	red
58524	lightgreen
9865	grey
4037	yellow
100129380	turquoise
56006	salmon
195828	magenta
10093	blue
154075	red
8517	turquoise
901	turquoise
3824	blue
80119	brown
2074 /// 267004 /// 101243544	red
54785	brown
79772	green
58517	pink
283120 /// 100033819	grey
2766	lightcyan
153770	royalblue
84318	magenta
10126	turquoise
26256	salmon
1824	green
1075	turquoise
25932	lightgreen
59345	turquoise
319085	grey60
85376 /// 150221 /// 440804	turquoise
4128	green
11198	pink
79783	grey
221710	turquoise
948	green
84804	lightyellow
58986	greenyellow
2057	blue
400451	greenyellow
3960	grey
6596	magenta
79939	turquoise
60558	grey
81569	grey
1476	green
3902	red
90864	turquoise
9859 /// 645455	green
2938	yellow
84915	turquoise
23306	magenta
116028	magenta
79971	salmon
100996740	turquoise
643160	brown
790952 /// 100616234	green
1654	turquoise
1749	purple
7385	royalblue
100507533	turquoise
728841	purple
39	green
85001	yellow
10855	yellow
402573	turquoise
7003	blue
10361	turquoise
2783	blue
2863	turquoise
100507524	grey
57648	blue
8438	brown
23354	brown
102725383	salmon
146760	midnightblue
2995	turquoise
3537 /// 3546 /// 26586	red
64434	turquoise
11010	red
55061	green
64081	green
8792	turquoise
26083	yellow
641518	purple
80223	turquoise
7032	yellow
730094	blue
7153	pink
8334	turquoise
50617	purple
84062	turquoise
11078 /// 79159	blue
113174	black
58494	tan
64651	yellow
56999	lightcyan
51285	tan
8609	grey
2237	magenta
118471	brown
10773	purple
10974	turquoise
283551	lightyellow
3205 /// 442920 /// 100534589	grey
23328	green
1193	red
84873	tan
6477	brown
53836	midnightblue
3164	greenyellow
326	turquoise
143903	turquoise
2769	blue
126282	turquoise
100190986	pink
59335	turquoise
145270	yellow
730	lightcyan
2072	black
57111	blue
54810	green
7103	greenyellow
55367	turquoise
57162	pink
9807	turquoise
253769	grey
57674	grey60
222663	turquoise
11094	turquoise
2205	green
24142	turquoise
931	darkturquoise
55273	tan
497189	red
54961	yellow
1015	turquoise
8106 /// 100529063	blue
10637	purple
84791	turquoise
654433 /// 101927382	grey
25903	darkred
10082	darkred
29091	greenyellow
3001	grey
84432	midnightblue
8318	magenta
80230	grey
64393	pink
619207	turquoise
127544	yellow
51050	grey
5709	blue
10181	pink
5269	grey60
55621	blue
147015	blue
285266	purple
389831	grey60
57184	yellow
54751	brown
166	blue
10474	blue
81488 /// 145781	black
162966	grey
27175	turquoise
100507477	turquoise
2294	tan
7038	grey
144233	lightgreen
100507436	turquoise
64850	darkgreen
10023	greenyellow
5928	pink
63970	green
79937 /// 643827 /// 728577	grey
100129461	turquoise
162655	turquoise
1175	blue
55070	turquoise
51129	turquoise
50807	turquoise
9706	turquoise
3215	yellow
80723	yellow
54970	turquoise
9435	grey
3875	blue
55755	turquoise
11091	turquoise
326624	red
11035	turquoise
90627	cyan
30008	cyan
286676	greenyellow
165	cyan
79679	greenyellow
23524	pink
284926	turquoise
203228	turquoise
25913	black
116039	grey
6580	grey
80714	turquoise
116349	turquoise
79672	grey
143458	yellow
388327	turquoise
121512	grey
8660	turquoise
11273	turquoise
8516	grey
28227 /// 102725016	blue
64218	turquoise
29899	magenta
2307	yellow
256329	yellow
1147	black
2272	darkgrey
79133	turquoise
92342	black
139221	cyan
158431	grey
4833	midnightblue
4060	cyan
1843	turquoise
54020	yellow
341640	lightgreen
3214	turquoise
283948	blue
3475	turquoise
1871	turquoise
115353	turquoise
51804	turquoise
5883 /// 100130987	turquoise
100131541	turquoise
79722	red
340348	grey
8412	turquoise
8464	turquoise
2215	turquoise
63908	turquoise
100288860	turquoise
57830	turquoise
22820	turquoise
730092	turquoise
7678	brown
58492 /// 101928631	brown
4838	turquoise
27037	brown
55723	magenta
10687	purple
6051	blue
326625	turquoise
57551	pink
5557	magenta
8908	purple
2965	black
3713	green
2212	red
22870	turquoise
23261	brown
374393	magenta
8710	lightyellow
554202	yellow
401647	turquoise
80255	blue
100133985	turquoise
388780	darkgreen
163071	yellow
9401	turquoise
1477	magenta
93649	tan
5359	black
84074	turquoise
101927330	salmon
57223	black
115811	midnightblue
728264	tan
7016	turquoise
55106	turquoise
2532	tan
114879	turquoise
55423	red
57654	royalblue
220134	brown
3833	yellow
2977	tan
2747	turquoise
374739	grey
55210	turquoise
7419	black
79603	blue
55326	black
84769	yellow
644246	grey
340085	turquoise
79778	turquoise
6882	blue
79101	turquoise
286827	magenta
284338	turquoise
956	darkgrey
23676	lightgreen
29974	turquoise
100507443	turquoise
716	cyan
79026	green
2811	turquoise
440515	yellow
32	grey
100132464	turquoise
1241	green
3493 /// 3500 /// 3507 /// 28396	turquoise
55791	black
8693 /// 100528030	turquoise
23266 /// 101927458	grey
222166	turquoise
197320	blue
652995	grey
6119	magenta
5778	red
100506473	turquoise
79812	tan
83666	darkgrey
100286925	tan
388533	green
2066	midnightblue
10654	blue
102724888 /// 102725420	turquoise
375593 /// 442578 /// 442582	turquoise
26499	greenyellow
10677	grey
124923	grey60
84101	turquoise
5318	grey
919	turquoise
5178	yellow
9140	turquoise
84569	turquoise
81893 /// 387254 /// 100271836 /// 101060604	turquoise
79875	yellow
92285	grey
221393	green
5426	turquoise
6574	turquoise
80727	turquoise
83786	turquoise
158763	lightcyan
23154	turquoise
685	lightyellow
2201	lightcyan
26504	turquoise
256356	turquoise
57592	turquoise
55846	brown
4111	grey
56901	grey
2342	pink
153478	purple
712	red
196528	pink
10819	green
54807	green
23268 /// 101927371	brown
3665	darkgrey
154	purple
100505545	turquoise
55024	red
51301	yellow
9315	pink
54823	turquoise
120071	turquoise
57093 /// 642612	lightcyan
64771	brown
1555 /// 1556	yellow
148223	blue
80298	turquoise
55655	grey
9308	red
55759	blue
55215	magenta
151126	purple
57007	salmon
84814	purple
10113	blue
151613	turquoise
51058	turquoise
3426	greenyellow
60412	salmon
8622	midnightblue
9153	greenyellow
139735	turquoise
220441	purple
53947	midnightblue
4925	turquoise
23590	magenta
10766	blue
23392	turquoise
98 /// 101927144	grey
125170	turquoise
63923	turquoise
160777	grey
7813	turquoise
400619 /// 100499467	brown
85415	green
84634	purple
57292	turquoise
9183	royalblue
101927340	turquoise
79804	tan
101927616	turquoise
101929172	turquoise
4735	turquoise
57060	brown
120379	blue
27010	turquoise
1073	turquoise
79073	blue
8501	purple
8645	grey
84976	yellow
8850	lightyellow
149297	darkred
3579	green
729230	red
23155	turquoise
8444	brown
337882	lightgreen
80759 /// 387097	lightgreen
3611	blue
55147	blue
147381	turquoise
1382	green
80321	turquoise
51760	green
157567	black
79780	turquoise
85378	turquoise
80833	red
388272	black
84622	purple
55150	grey
5324	turquoise
9727	turquoise
3207	tan
169693	turquoise
127253	salmon
259307	greenyellow
4515	brown
51319	pink
5275	green
4322	red
140828	purple
55671	pink
85477	grey
84515	magenta
55471	turquoise
440137	turquoise
5368	red
128826	turquoise
84340	purple
64428	turquoise
4074	pink
344018	lightcyan
132724	green
102724905	turquoise
5579	red
143678	turquoise
9782 /// 724102	turquoise
92291	yellow
9427	darkgreen
873	blue
9214	red
414189	turquoise
90411	turquoise
127579	turquoise
80700 /// 100616371	blue
28755	red
221756	turquoise
55027	turquoise
3384	cyan
23240	brown
83737	turquoise
29062	turquoise
2167	grey
240	greenyellow
80142	blue
51465	red
7163	black
136319	turquoise
1553	turquoise
1783	pink
101928022	lightyellow
134359	brown
101928076	grey
3080	turquoise
7366	yellow
6288 /// 6289 /// 100528017	greenyellow
867	yellow
145508	turquoise
7596	turquoise
284346	blue
144110	turquoise
4145	turquoise
57580	red
79847	grey
23563	turquoise
166929	turquoise
51368	blue
84133	black
134111	grey
54625	darkgrey
80736	greenyellow
127833	turquoise
283392	orange
140838	black
2701	tan
100131755	turquoise
55294	pink
27111 /// 100528031	green
4188	turquoise
24141	midnightblue
1178	turquoise
57156	turquoise
9201	tan
4753	tan
57680	blue
2177	royalblue
84248	black
4126	turquoise
5590	blue
63979	magenta
6100	turquoise
112476	yellow
55814	pink
5348	midnightblue
91694	salmon
101928111	brown
283869	purple
9881	tan
80761	turquoise
80267	pink
219743	turquoise
100130370	turquoise
2260	turquoise
23117 /// 81893 /// 440345 /// 613037 /// 641298 /// 100132247 /// 100271836 /// 100288332 /// 101060604 /// 101929910 /// 102725125	turquoise
55122	brown
256646	brown
148022	yellow
8530	red
64761	darkgrey
102724316	purple
84131	magenta
64087	lightgreen
79745	grey
151194	turquoise
84547	turquoise
200539	salmon
29763	turquoise
1535	blue
54567	turquoise
140803	turquoise
56977	turquoise
2052	blue
4239	tan
147798	greenyellow
3702	red
1730	green
57669	grey
9684	turquoise
3219	turquoise
401494	grey
84271 /// 91695	turquoise
54587	cyan
3106	blue
10558	green
257101	turquoise
7748	turquoise
26157	red
28987	blue
2444	turquoise
9658	cyan
51350	grey
79755	green
643977	red
81490	turquoise
6240	magenta
80063	red
7159	turquoise
101928123	turquoise
25898	black
5610	brown
768	brown
283232	turquoise
28823	red
8848	turquoise
10682	blue
51816	magenta
57463	purple
64180	grey
9398	turquoise
694	pink
3781	blue
2533	red
5329	brown
9278	turquoise
10293	grey
64881 /// 101926951	yellow
101060609	turquoise
6441	turquoise
2537	darkgrey
90293	turquoise
421	yellow
827	midnightblue
115861	yellow
3493 /// 3494 /// 3495 /// 3500 /// 3502 /// 3507 /// 28396	turquoise
8662	turquoise
100507221	lightyellow
101928476	turquoise
10658	lightcyan
57486	brown
26150	yellow
8777	turquoise
85449	red
971	darkturquoise
101060200	blue
23780	turquoise
167227	turquoise
440934	turquoise
55507	turquoise
56477	greenyellow
395	tan
129868 /// 653192	lightcyan
6772	darkgrey
1021	grey
100506433	grey
57864	yellow
114803	royalblue
90987	turquoise
10634	turquoise
72	tan
3537 /// 26586	red
126668	turquoise
56917	turquoise
50486	red
149018	turquoise
29990 /// 101752399 /// 102466747	turquoise
23463	blue
84989	grey
10134	blue
83875	yellow
94122	green
84167	yellow
58492	turquoise
2030	brown
4281	grey
91947	turquoise
119710	black
56252	pink
8436	yellow
1612	greenyellow
130497	lightgreen
7580	blue
4208	cyan
137835	greenyellow
3479	tan
8321	green
282890	turquoise
53831	brown
256435	lightgreen
221476	turquoise
79846	yellow
95 /// 25864	greenyellow
9469	turquoise
8677	blue
55812	yellow
23531	turquoise
3549	midnightblue
117	midnightblue
92340	midnightblue
54734	turquoise
55258	turquoise
203054	turquoise
91227	turquoise
23528	pink
256714	brown
360023	turquoise
197407	turquoise
80117	blue
1828	green
664701	midnightblue
22955	turquoise
23436	purple
6835	turquoise
27040	red
3831	blue
7097	brown
64101	yellow
7922	turquoise
3043	yellow
9953	purple
10762	turquoise
10418	yellow
8405	blue
6690	lightcyan
55888	tan
126129	purple
51552	blue
2575	turquoise
10406	greenyellow
100506047	turquoise
81615	lightgreen
9663	turquoise
11098	cyan
26261	yellow
57051	brown
1981	pink
90806	brown
50700	turquoise
5542	turquoise
3167	grey
84542	turquoise
256236	red
3204	grey
192666	green
4938	purple
26254	brown
54858	yellow
56963	grey
79705	turquoise
9926	turquoise
1840	turquoise
10095	blue
27285	midnightblue
5521	turquoise
114826	yellow
25759	turquoise
56993	blue
79586	green
11039	pink
54575 /// 54576 /// 54577 /// 54578 /// 54579 /// 54600 /// 54657 /// 54658 /// 54659	grey
339230	blue
100506621	turquoise
23406	red
4330	grey
6583	green
79701	yellow
79621	brown
3006	magenta
100288432	grey
3455	turquoise
128602	midnightblue
50507	darkred
10105	grey
101927420	yellow
10158	green
64795	black
130733	lightcyan
23476	pink
929	lightyellow
100996930	greenyellow
4920	turquoise
644192	yellow
7301	green
79180	blue
259285	turquoise
401074	grey
1266	black
154754	brown
55194	turquoise
101927224	turquoise
10826	midnightblue
83868	turquoise
100506965	turquoise
375248	pink
100505494	grey60
55191	blue
1365	greenyellow
55353	black
7803	red
779	brown
340146	lightgreen
162998	grey
100131825	grey
79888	turquoise
3882	yellow
57798	turquoise
83937	grey60
4929	turquoise
51107	turquoise
10004	tan
8487	black
503538	red
2012	green
283152	midnightblue
65267	darkgreen
91151	turquoise
9785	blue
56943	black
375196	magenta
57558	turquoise
388403	turquoise
10036	magenta
57035 /// 101928189	turquoise
140876	red
7259	yellow
894	red
57801	blue
5129	midnightblue
51102	blue
115004	yellow
1687	green
4047	turquoise
3755	brown
219688	turquoise
26959	grey60
23152	turquoise
153396	pink
55670	grey60
101929495	turquoise
25796	blue
84677	grey
55819	lightgreen
1543	grey
10455	black
4162 /// 102465453	brown
57109	turquoise
26260	blue
9459	red
9866	grey60
102724362	yellow
56673	turquoise
50862	turquoise
29065	grey60
3955	turquoise
22873	turquoise
79838	greenyellow
100289274	grey
93081	magenta
167359	grey
100505738 /// 100616142	turquoise
306	turquoise
10568	greenyellow
7408	pink
171220	turquoise
11116	black
145788	grey
5288	grey
60684	black
65059	magenta
128872	turquoise
1033	magenta
6883	black
554282 /// 653820 /// 728833 /// 729533	magenta
151827	salmon
55342	turquoise
143684	turquoise
545	black
347862	turquoise
83850	lightyellow
397	grey
5519	turquoise
10156 /// 100271927 /// 102724229	turquoise
137964	brown
1381	lightcyan
6142 /// 26780	blue
960	black
196383	greenyellow
399668 /// 644596	grey
360	green
4644	turquoise
23308	brown
29766	green
54102	greenyellow
4069	red
256281	blue
79686 /// 161176	red
2576 /// 2577 /// 2578 /// 2579 /// 26748 /// 645073 /// 729428 /// 100008586	grey
51286	yellow
284219	grey60
652968	yellow
84067	turquoise
404266	greenyellow
8971	blue
8862	turquoise
80776	brown
23334	turquoise
2817	blue
6641	purple
5196	turquoise
23269	pink
3784	greenyellow
57577	turquoise
4976	black
55339 /// 84826	turquoise
4670	grey60
53358	turquoise
159296	lightgreen
55770	black
9951	grey
9425	turquoise
9271	blue
3485	blue
6747	turquoise
55269	turquoise
100133315	turquoise
3725	turquoise
100133039	grey60
56271	yellow
55520	turquoise
8120	salmon
10462	brown
28955	blue
26470	midnightblue
254863	blue
54820	yellow
133957	turquoise
84912	turquoise
4940	darkgrey
26105 /// 84033	turquoise
100506834	grey
55026	lightgreen
7639	turquoise
283927	black
10585	turquoise
441441	blue
25929	grey
23762	royalblue
79719	grey60
253650	turquoise
4319	grey
51575	pink
3716	turquoise
134548	turquoise
10482	blue
122416	turquoise
101929243	grey
3730	turquoise
51702	grey
9924	turquoise
286343	turquoise
6715	turquoise
100652772	black
57018	turquoise
285195	grey
23014	pink
56649	blue
1663 /// 440081 /// 642846	magenta
51299	lightgreen
84315	blue
22868	turquoise
64395 /// 64396	turquoise
100129476	brown
6801	turquoise
5999	grey
200942	blue
285965	grey
81610	magenta
90139	lightgreen
9578	blue
57134	cyan
3606	green
3738	red
347902	darkred
283870	brown
3937	red
55281	red
952	red
2713	brown
201799	green
80164	purple
255758	black
51004	turquoise
84803	green
6531	darkgreen
60492	brown
3912	turquoise
57477	lightgreen
283248	purple
51144	turquoise
36	turquoise
5618	grey
81537	grey
9653	black
348938	green
100506325	grey
100505547	turquoise
339512	salmon
25920	blue
64864	turquoise
7064	turquoise
10226	blue
53917	blue
27332 /// 100507113	pink
1948	pink
2941	yellow
580	magenta
158830	red
55133	black
56660	darkturquoise
140700	turquoise
51130 /// 100302652	turquoise
100288152	turquoise
114904	midnightblue
2650	yellow
116123	grey
10808	turquoise
127018	salmon
57639	grey
138065	greenyellow
84153	brown
55332	red
84310	turquoise
2021	blue
26574	blue
114905	tan
196047	midnightblue
6445	grey
101926912	turquoise
10232	greenyellow
4600	darkgrey
7474	green
54435	turquoise
50805	tan
101928104	turquoise
6768	blue
84957	brown
25824	blue
1030	grey
60509	yellow
54556	turquoise
100996307	grey
5890	lightgreen
7841	turquoise
54796	tan
9890	darkred
57510	brown
2254	greenyellow
10388	magenta
100144748	turquoise
11001	grey
25764	turquoise
254531	turquoise
6617	pink
113130	magenta
7701	turquoise
3854	green
9322	yellow
56129	lightgreen
5875	blue
9266	turquoise
6997 /// 6998	lightcyan
1669	turquoise
100506686	turquoise
440757	turquoise
26240	grey
79673	turquoise
83550	turquoise
9973	blue
673	lightyellow
441081	grey
57526	lightcyan
374666 /// 375260 /// 375690 /// 653635 /// 100134445 /// 100287171 /// 100288778 /// 100653296	turquoise
64145	turquoise
100128343	turquoise
55065	turquoise
30061	turquoise
55220	lightyellow
4778	grey
143662	green
83541	turquoise
4798	brown
114928 /// 100528062	turquoise
222234	pink
7572	purple
55827	turquoise
49855	green
131873	tan
100505839	green
57216	turquoise
10514	yellow
339231	turquoise
9884 /// 55073 /// 374819 /// 474170	turquoise
129303	yellow
384	green
56955	turquoise
155400 /// 260294	turquoise
9371	turquoise
51029	brown
2844	turquoise
57507	yellow
5091	grey
149175	magenta
9796	yellow
101060391	royalblue
55786	yellow
148523	brown
55687	blue
51703	red
123263	turquoise
100652768	black
6482	turquoise
163	green
7101	orange
7027	turquoise
55182	blue
8544	green
340526	yellow
5933	turquoise
10667	blue
55080	blue
55125	turquoise
126259	brown
2833	yellow
23171	turquoise
51275	turquoise
53981	turquoise
440193	turquoise
1489	turquoise
158038	turquoise
28962	black
25946	turquoise
11128	turquoise
50649 /// 101930241	blue
440829	purple
100874392 /// 101059949 /// 101060632 /// 101927345	tan
79658	turquoise
55778	turquoise
145553 /// 100528064	turquoise
53407	greenyellow
79788	turquoise
51805	black
79659	turquoise
51513	darkgrey
11187	blue
6016	grey
22981	blue
59285	turquoise
9122	greenyellow
90423 /// 440862	brown
6389	turquoise
597	red
7424	darkred
10234	greenyellow
81607	green
9172	yellow
7082	green
7718	turquoise
8547	grey
5031	greenyellow
2585	turquoise
79841	midnightblue
1741	turquoise
146909	magenta
10188	turquoise
60672	lightyellow
140706	tan
84460	turquoise
203102	salmon
1555	purple
100288198	lightyellow
7135	turquoise
100996539	turquoise
140947 /// 497189	red
286071	turquoise
84969	red
79913	turquoise
129642	green
3267	turquoise
875	lightgreen
4686	black
22925	blue
79781	salmon
5069	grey
9404	red
8339 /// 8970	grey
29078	turquoise
1293	cyan
4681	blue
267	turquoise
100507336	turquoise
132949	pink
1047	turquoise
11329	salmon
54834	brown
54716	darkturquoise
399876	turquoise
378805	cyan
651746	grey
59269	turquoise
145376	turquoise
8453	black
124446	blue
6904	blue
55745	black
683	midnightblue
2921	turquoise
51003	turquoise
4854	turquoise
153572	yellow
8694	blue
122769	magenta
124491	brown
92270	royalblue
9631	magenta
28966	grey
1009	cyan
144404	yellow
83987	midnightblue
619518	grey60
8500	grey
3141	turquoise
8439	salmon
1207	pink
1278	cyan
441027	yellow
9121	turquoise
10090	black
9636	darkgrey
163720	grey
10743	yellow
100289092	grey
1746	turquoise
51593	turquoise
80150	greenyellow
6507	midnightblue
283871	blue
5144	royalblue
58985	green
27233	purple
2531	turquoise
63982	darkturquoise
53	blue
26227	green
84934	turquoise
222223	turquoise
112937	turquoise
622	grey
533	blue
23081	pink
64793	blue
23008	blue
79652	turquoise
442578	royalblue
64135	blue
7917	blue
100141515	salmon
85439	pink
9590	darkred
7481	orange
65078	lightgreen
84283	green
4915	lightgreen
1186	turquoise
1562	green
125113	grey
962	red
3603	red
5367	lightcyan
100288911	grey
91607	red
23636	grey
56970	turquoise
3339	blue
55857	turquoise
342892	turquoise
8515	midnightblue
10959	turquoise
93273	grey
199223	turquoise
116236	turquoise
149840	turquoise
85289	turquoise
54	blue
9829	blue
3802 /// 3803 /// 3804 /// 3806 /// 3809 /// 100132285	brown
752014	royalblue
8294 /// 8359 /// 8360 /// 8361 /// 8362 /// 8363 /// 8364 /// 8365 /// 8366 /// 8367 /// 8368 /// 8370 /// 121504 /// 554313	turquoise
54737	pink
91646	grey
28461	orange
83605	blue
5462	brown
7358	grey
641649	turquoise
342667	turquoise
9843	cyan
64223	blue
23339	blue
9592	blue
22913	blue
8398	grey
57458	turquoise
2244	greenyellow
11183	turquoise
83930	turquoise
201651	purple
27232	grey
55287	green
8754	black
283748	lightyellow
11107	turquoise
1998	turquoise
284207	blue
163259	green
79746	yellow
1759	turquoise
53833	green
80301	turquoise
652	lightcyan
9782	grey60
221442	salmon
376267	turquoise
230	blue
64786	brown
440498	turquoise
1048	green
10745	darkred
166647	royalblue
253962	turquoise
7581	brown
137392	turquoise
79918	turquoise
283404	red
134637	turquoise
101928000	brown
1014	orange
155465	greenyellow
2709	green
2548	blue
8706	black
116150	turquoise
29985	brown
4736 /// 102465668	turquoise
80007	turquoise
83849	brown
147111	yellow
5016	turquoise
23142	turquoise
715	red
7046	turquoise
9759	turquoise
23138	green
1010	greenyellow
55858	grey
56905	turquoise
3560	red
1761	lightgreen
164153	turquoise
50515	pink
100506374	salmon
729887	turquoise
728353	turquoise
1041	grey
91851	tan
1429	black
10162	turquoise
100132354	turquoise
6434	turquoise
56658 /// 202658	turquoise
6271	yellow
117157	grey
26040	cyan
79583	turquoise
10507	lightyellow
23042 /// 283970 /// 102724985	turquoise
85413	lightcyan
54542	turquoise
219736	purple
200407	green
27294	purple
7402	turquoise
285282	black
9582	magenta
7915	turquoise
51305	brown
245	royalblue
283284	yellow
1628	turquoise
89849	blue
95 /// 100526760	blue
65986	lightcyan
3692	blue
8630	darkred
100507656	turquoise
390063	turquoise
147685	yellow
57706	turquoise
83715	midnightblue
78989	brown
27121	lightyellow
101927870	lightgreen
101926967	turquoise
100653086	salmon
5611	pink
10793	lightyellow
728190 /// 101060691	turquoise
118738	grey
137075	grey
387707	turquoise
8801	black
55074	turquoise
221303	turquoise
11112	turquoise
6638 /// 8926	turquoise
51330	lightyellow
100505894	turquoise
84219	yellow
25758	blue
441733	grey
3915	turquoise
152641	brown
9077	turquoise
22808	darkred
3371	red
6830	blue
88455	pink
23258	turquoise
390927	turquoise
26960	cyan
3897	blue
23509	turquoise
6854	lightcyan
152687	grey
5314	turquoise
80764	blue
7204	royalblue
84889	midnightblue
56934	midnightblue
7096	red
10595	turquoise
128486	turquoise
81	blue
133482	grey
54985	turquoise
100642175	lightcyan
54700 /// 653390 /// 730092	turquoise
55672 /// 200030 /// 284565 /// 101930059 /// 102724250	pink
285628 /// 406938	red
10926	magenta
56256	turquoise
80790	turquoise
29965	turquoise
2312	lightyellow
114757	turquoise
81858	blue
2354	turquoise
122525	turquoise
92840	turquoise
54982	turquoise
120103	brown
121665	turquoise
8558	blue
29886 /// 102465503	turquoise
8528	yellow
1549	turquoise
57685	turquoise
283579	turquoise
643827	purple
255189	brown
4173	magenta
8631	darkgreen
101928054	brown
349114 /// 101929038	midnightblue
138307	brown
117177	lightgreen
2274	purple
123099	blue
56987	pink
79867	turquoise
9743	green
253959	turquoise
283989	brown
3112	red
388695	turquoise
1355	turquoise
3885 /// 100653049	grey
1396	turquoise
9470	turquoise
7357	blue
57186	pink
4211	green
51720	turquoise
3839	pink
494143	black
51090	green
10578	red
654433	lightyellow
84210 /// 440482 /// 441425 /// 441430 /// 728747 /// 729171 /// 100874392	blue
9439	turquoise
4783	turquoise
961	pink
5360	blue
58189	cyan
340542	turquoise
11039 /// 11042 /// 653188	turquoise
8165	turquoise
55734	turquoise
57584	pink
9117	purple
219790	green
144481	midnightblue
204219	green
26030	turquoise
6118	blue
28996	yellow
115123	brown
284443	turquoise
11063	lightgreen
4862	yellow
79827	cyan
100128822	grey
2821	blue
9452	grey
7416	grey
90594	yellow
196740	tan
199974	grey
54863	turquoise
92935	black
63939	black
112398 /// 100529264	turquoise
161436	turquoise
255488	brown
10460	magenta
710	grey
125228	turquoise
54209	lightcyan
100009676	turquoise
51531	turquoise
84689	red
3161	magenta
22943	grey
6355	green
10849	turquoise
159371	blue
55891	royalblue
[truncated: 8,940 more rows]
