# Supplementary material for: Construction of Gene Modules and Analysis of Prognostic Biomarkers for Cervical Cancer by Weighted Gene Co-Expression Network Analysis
Source: Front Oncol. 2021 Mar 18;11:542063. doi: 10.3389/fonc.2021.542063 (PMC8016394; doi:10.3389/fonc.2021.542063)
Supplement: Supplementary file 4 [file Table_4.xlsx]

## Sheet: Supplementary Table4
fromNode	toNode	weight	direction	fromAltName	toAltName
990	441009	0.270181	undirected	NA	NA
990	256646	0.276329	undirected	NA	NA
990	26254	0.275044	undirected	NA	NA
990	80776	0.260579	undirected	NA	NA
990	3802 /// 3803 /// 3804 /// 3806 /// 3809 /// 100132285	0.25317	undirected	NA	NA
990	51305	0.259147	undirected	NA	NA
990	56971	0.256521	undirected	NA	NA
990	9543	0.280712	undirected	NA	NA
990	5798	0.268853	undirected	NA	NA
990	157927	0.295932	undirected	NA	NA
990	731789	0.283866	undirected	NA	NA
990	221122	0.263797	undirected	NA	NA
990	496	0.285609	undirected	NA	NA
990	124590	0.280263	undirected	NA	NA
990	2305	0.258274	undirected	NA	NA
990	441263	0.258284	undirected	NA	NA
990	26493	0.267165	undirected	NA	NA
990	4584 /// 57876	0.262349	undirected	NA	NA
990	57154	0.25628	undirected	NA	NA
990	84258	0.280714	undirected	NA	NA
990	150726 /// 101927826	0.260533	undirected	NA	NA
51277	441009	0.295744	undirected	NA	NA
51277	256646	0.310461	undirected	NA	NA
51277	26254	0.308144	undirected	NA	NA
51277	154754	0.250444	undirected	NA	NA
51277	137964	0.270729	undirected	NA	NA
51277	80776	0.284823	undirected	NA	NA
51277	283870	0.271618	undirected	NA	NA
51277	3802 /// 3803 /// 3804 /// 3806 /// 3809 /// 100132285	0.277325	undirected	NA	NA
51277	51305	0.281711	undirected	NA	NA
51277	56971	0.281628	undirected	NA	NA
51277	144097	0.251653	undirected	NA	NA
51277	9543	0.309364	undirected	NA	NA
51277	125965	0.273508	undirected	NA	NA
51277	5798	0.29274	undirected	NA	NA
51277	157927	0.333595	undirected	NA	NA
51277	731789	0.314934	undirected	NA	NA
51277	340529 /// 645974	0.251937	undirected	NA	NA
51277	221122	0.295735	undirected	NA	NA
51277	496	0.317714	undirected	NA	NA
51277	246122	0.25065	undirected	NA	NA
51277	8312	0.259458	undirected	NA	NA
51277	124590	0.316707	undirected	NA	NA
51277	125950	0.274486	undirected	NA	NA
51277	3798	0.259404	undirected	NA	NA
51277	441263	0.282581	undirected	NA	NA
51277	26493	0.297361	undirected	NA	NA
51277	100861551	0.254766	undirected	NA	NA
51277	10382	0.256998	undirected	NA	NA
51277	4584 /// 57876	0.289979	undirected	NA	NA
51277	101929372	0.266946	undirected	NA	NA
51277	26507	0.250338	undirected	NA	NA
51277	57154	0.288859	undirected	NA	NA
51277	84258	0.310858	undirected	NA	NA
51277	150726 /// 101927826	0.283574	undirected	NA	NA
51277	29931	0.252539	undirected	NA	NA
100996624	441009	0.343392	undirected	NA	NA
100996624	7727	0.291732	undirected	NA	NA
100996624	494470	0.259136	undirected	NA	NA
100996624	11066 /// 353116	0.309586	undirected	NA	NA
100996624	83866	0.297922	undirected	NA	NA
100996624	100188953	0.298152	undirected	NA	NA
100996624	101928851	0.29728	undirected	NA	NA
100996624	196483	0.298993	undirected	NA	NA
100996624	101928647	0.303223	undirected	NA	NA
100996624	101927380	0.310487	undirected	NA	NA
100996624	57464	0.251727	undirected	NA	NA
100996624	91574	0.255147	undirected	NA	NA
100996624	51059	0.279444	undirected	NA	NA
100996624	283761	0.294908	undirected	NA	NA
100996624	643160	0.25817	undirected	NA	NA
100996624	118471	0.264288	undirected	NA	NA
100996624	54751	0.280251	undirected	NA	NA
100996624	58492 /// 101928631	0.25225	undirected	NA	NA
100996624	23268 /// 101927371	0.30734	undirected	NA	NA
100996624	57060	0.257817	undirected	NA	NA
100996624	8444	0.28425	undirected	NA	NA
100996624	256646	0.344107	undirected	NA	NA
100996624	5610	0.257402	undirected	NA	NA
100996624	26254	0.338634	undirected	NA	NA
100996624	154754	0.282822	undirected	NA	NA
100996624	779	0.279157	undirected	NA	NA
100996624	137964	0.32233	undirected	NA	NA
100996624	80776	0.314812	undirected	NA	NA
100996624	100129476	0.284341	undirected	NA	NA
100996624	283870	0.30679	undirected	NA	NA
100996624	126259	0.309878	undirected	NA	NA
100996624	90423 /// 440862	0.287194	undirected	NA	NA
100996624	3802 /// 3803 /// 3804 /// 3806 /// 3809 /// 100132285	0.326116	undirected	NA	NA
100996624	5462	0.266661	undirected	NA	NA
100996624	29985	0.304876	undirected	NA	NA
100996624	51305	0.318176	undirected	NA	NA
100996624	152641	0.292122	undirected	NA	NA
100996624	138307	0.280065	undirected	NA	NA
100996624	283989	0.263166	undirected	NA	NA
100996624	56971	0.318437	undirected	NA	NA
100996624	1104	0.256625	undirected	NA	NA
100996624	27240	0.271196	undirected	NA	NA
100996624	1184	0.259446	undirected	NA	NA
100996624	388588	0.28248	undirected	NA	NA
100996624	221749	0.260588	undirected	NA	NA
100996624	101927876	0.289922	undirected	NA	NA
100996624	1656	0.252666	undirected	NA	NA
100996624	5891	0.288295	undirected	NA	NA
100996624	286009	0.305506	undirected	NA	NA
100996624	144097	0.289118	undirected	NA	NA
100996624	84809	0.289921	undirected	NA	NA
100996624	2245	0.260397	undirected	NA	NA
100996624	161823	0.257102	undirected	NA	NA
100996624	199745	0.252735	undirected	NA	NA
100996624	91056	0.297586	undirected	NA	NA
100996624	4129	0.271182	undirected	NA	NA
100996624	9543	0.343417	undirected	NA	NA
100996624	79172	0.253711	undirected	NA	NA
100996624	10940	0.253142	undirected	NA	NA
100996624	125965	0.323086	undirected	NA	NA
100996624	5798	0.335956	undirected	NA	NA
100996624	55775	0.261586	undirected	NA	NA
100996624	400360	0.296022	undirected	NA	NA
100996624	157927	0.358209	undirected	NA	NA
100996624	130540	0.282701	undirected	NA	NA
100996624	222643	0.270502	undirected	NA	NA
100996624	731789	0.346411	undirected	NA	NA
100996624	57562	0.251352	undirected	NA	NA
100996624	842	0.266518	undirected	NA	NA
100996624	284800 /// 728882 /// 100132948 /// 100133121	0.251469	undirected	NA	NA
100996624	57623	0.289107	undirected	NA	NA
100996624	8748	0.256797	undirected	NA	NA
100996624	221914	0.276369	undirected	NA	NA
100996624	9830	0.252923	undirected	NA	NA
100996624	9389	0.295369	undirected	NA	NA
100996624	340529 /// 645974	0.302618	undirected	NA	NA
100996624	59347	0.28015	undirected	NA	NA
100996624	27189	0.29426	undirected	NA	NA
100996624	100507564	0.2897	undirected	NA	NA
100996624	8174	0.289676	undirected	NA	NA
100996624	54039	0.295969	undirected	NA	NA
100996624	9091	0.266924	undirected	NA	NA
100996624	221122	0.326961	undirected	NA	NA
100996624	5961	0.277798	undirected	NA	NA
100996624	9088	0.284215	undirected	NA	NA
100996624	374383	0.261427	undirected	NA	NA
100996624	440021	0.293304	undirected	NA	NA
100996624	7543	0.265749	undirected	NA	NA
100996624	94121	0.25044	undirected	NA	NA
100996624	100996681	0.255023	undirected	NA	NA
100996624	389812	0.29469	undirected	NA	NA
100996624	496	0.35109	undirected	NA	NA
100996624	572	0.264991	undirected	NA	NA
100996624	101927143	0.278701	undirected	NA	NA
100996624	100132078	0.295993	undirected	NA	NA
100996624	10380	0.267069	undirected	NA	NA
100996624	9580	0.284617	undirected	NA	NA
100996624	7258 /// 728137 /// 728395 /// 728403 /// 100289087	0.284743	undirected	NA	NA
100996624	2842	0.278243	undirected	NA	NA
100996624	1058	0.282431	undirected	NA	NA
100996624	101928869	0.294554	undirected	NA	NA
100996624	4323	0.285471	undirected	NA	NA
100996624	859	0.30398	undirected	NA	NA
100996624	729830	0.254272	undirected	NA	NA
100996624	8484	0.286564	undirected	NA	NA
100996624	284513	0.253071	undirected	NA	NA
100996624	246122	0.310911	undirected	NA	NA
100996624	8078	0.298983	undirected	NA	NA
100996624	9084 /// 353513	0.264664	undirected	NA	NA
100996624	8312	0.288479	undirected	NA	NA
100996624	124590	0.343335	undirected	NA	NA
100996624	285596	0.28201	undirected	NA	NA
100996624	85302	0.277268	undirected	NA	NA
100996624	2305	0.262652	undirected	NA	NA
100996624	125950	0.305323	undirected	NA	NA
100996624	114571	0.306522	undirected	NA	NA
100996624	101928844	0.283633	undirected	NA	NA
100996624	51460	0.264275	undirected	NA	NA
100996624	392	0.269339	undirected	NA	NA
100996624	26205	0.253394	undirected	NA	NA
100996624	7468	0.262042	undirected	NA	NA
100996624	2636	0.28947	undirected	NA	NA
100996624	120939	0.260855	undirected	NA	NA
100996624	6737	0.278867	undirected	NA	NA
100996624	80178	0.255904	undirected	NA	NA
100996624	2837	0.292816	undirected	NA	NA
100996624	54729	0.296334	undirected	NA	NA
100996624	339344	0.268646	undirected	NA	NA
100996624	23616 /// 57026	0.300198	undirected	NA	NA
100996624	55705	0.258023	undirected	NA	NA
100996624	7343	0.271692	undirected	NA	NA
100996624	23522	0.298694	undirected	NA	NA
100996624	79877	0.311633	undirected	NA	NA
100996624	161253	0.277741	undirected	NA	NA
100996624	3798	0.315523	undirected	NA	NA
100996624	553103	0.274264	undirected	NA	NA
100996624	26145	0.292628	undirected	NA	NA
100996624	101929687	0.294317	undirected	NA	NA
100996624	100874292	0.286435	undirected	NA	NA
100996624	8498	0.270177	undirected	NA	NA
100996624	161198	0.257553	undirected	NA	NA
100996624	257000	0.25327	undirected	NA	NA
100996624	441263	0.322521	undirected	NA	NA
100996624	442444	0.299499	undirected	NA	NA
100996624	9625	0.262475	undirected	NA	NA
100996624	200159	0.275069	undirected	NA	NA
100996624	26493	0.335678	undirected	NA	NA
100996624	51060 /// 112970	0.255909	undirected	NA	NA
100996624	3635	0.277641	undirected	NA	NA
100996624	57148	0.259184	undirected	NA	NA
100996624	101929402	0.295634	undirected	NA	NA
100996624	5554 /// 11272 /// 100533464	0.283605	undirected	NA	NA
100996624	103091864	0.279609	undirected	NA	NA
100996624	147183	0.287577	undirected	NA	NA
100996624	100861551	0.295157	undirected	NA	NA
100996624	10382	0.286567	undirected	NA	NA
100996624	605	0.279005	undirected	NA	NA
100996624	11247	0.301559	undirected	NA	NA
100996624	1504 /// 440387	0.281471	undirected	NA	NA
100996624	100507321	0.268333	undirected	NA	NA
100996624	145873	0.300722	undirected	NA	NA
100996624	10740	0.259706	undirected	NA	NA
100996624	157313	0.267046	undirected	NA	NA
100996624	8732	0.307521	undirected	NA	NA
100996624	55731	0.260213	undirected	NA	NA
100996624	162137	0.304539	undirected	NA	NA
100996624	101930566 /// 102800447	0.291938	undirected	NA	NA
100996624	4584 /// 57876	0.33226	undirected	NA	NA
100996624	643355	0.293118	undirected	NA	NA
100996624	101929372	0.321448	undirected	NA	NA
100996624	30811	0.258935	undirected	NA	NA
100996624	158035	0.282061	undirected	NA	NA
100996624	440918	0.273962	undirected	NA	NA
100996624	51540	0.275714	undirected	NA	NA
100996624	3222	0.306506	undirected	NA	NA
100996624	26507	0.273691	undirected	NA	NA
100996624	55157	0.288031	undirected	NA	NA
100996624	340074	0.310534	undirected	NA	NA
100996624	57154	0.312396	undirected	NA	NA
100996624	158046	0.279768	undirected	NA	NA
100996624	2003	0.30139	undirected	NA	NA
100996624	26231	0.260939	undirected	NA	NA
100996624	28985	0.268331	undirected	NA	NA
100996624	10000	0.256679	undirected	NA	NA
100996624	284451	0.299435	undirected	NA	NA
100996624	9567	0.299746	undirected	NA	NA
100996624	84258	0.350357	undirected	NA	NA
100996624	6324	0.278023	undirected	NA	NA
100996624	128977	0.252845	undirected	NA	NA
100996624	151648	0.256332	undirected	NA	NA
100996624	54738	0.293396	undirected	NA	NA
100996624	115273	0.302657	undirected	NA	NA
100996624	6290	0.270684	undirected	NA	NA
100996624	79166	0.26814	undirected	NA	NA
100996624	146434	0.255141	undirected	NA	NA
100996624	541472	0.295553	undirected	NA	NA
100996624	10941 /// 574537	0.287988	undirected	NA	NA
100996624	1185	0.252017	undirected	NA	NA
100996624	54554	0.257912	undirected	NA	NA
100996624	27132	0.25052	undirected	NA	NA
100996624	165055	0.255575	undirected	NA	NA
100996624	2825	0.257048	undirected	NA	NA
100996624	55063	0.27783	undirected	NA	NA
100996624	84771	0.256489	undirected	NA	NA
100996624	100630918	0.287716	undirected	NA	NA
100996624	101929025	0.295014	undirected	NA	NA
100996624	150726 /// 101927826	0.314151	undirected	NA	NA
100996624	29931	0.264328	undirected	NA	NA
100996624	100131211	0.264534	undirected	NA	NA
100996624	285498	0.281985	undirected	NA	NA
100996624	9573	0.277296	undirected	NA	NA
100996624	203274	0.284721	undirected	NA	NA
100996624	150946	0.251721	undirected	NA	NA
100996624	147948	0.266264	undirected	NA	NA
441009	7727	0.3111	undirected	NA	NA
441009	3638	0.288051	undirected	NA	NA
441009	494470	0.284235	undirected	NA	NA
441009	148423	0.293083	undirected	NA	NA
441009	11066 /// 353116	0.327399	undirected	NA	NA
441009	57547	0.28152	undirected	NA	NA
441009	51176	0.273335	undirected	NA	NA
441009	83866	0.345488	undirected	NA	NA
441009	100188953	0.331438	undirected	NA	NA
441009	129285	0.313613	undirected	NA	NA
441009	64897	0.293355	undirected	NA	NA
441009	101929668	0.278792	undirected	NA	NA
441009	101928851	0.347081	undirected	NA	NA
441009	196483	0.323402	undirected	NA	NA
441009	101928647	0.344943	undirected	NA	NA
441009	101927380	0.345774	undirected	NA	NA
441009	57464	0.298539	undirected	NA	NA
441009	91574	0.274753	undirected	NA	NA
441009	163786	0.299989	undirected	NA	NA
441009	151534	0.281769	undirected	NA	NA
441009	51059	0.337723	undirected	NA	NA
441009	283761	0.345609	undirected	NA	NA
441009	80119	0.28179	undirected	NA	NA
441009	643160	0.304562	undirected	NA	NA
441009	8438	0.306717	undirected	NA	NA
441009	118471	0.333364	undirected	NA	NA
441009	6477	0.284037	undirected	NA	NA
441009	8318	0.279504	undirected	NA	NA
441009	54751	0.324437	undirected	NA	NA
441009	58492 /// 101928631	0.307047	undirected	NA	NA
441009	27037	0.297696	undirected	NA	NA
441009	23261	0.283044	undirected	NA	NA
441009	220134	0.295775	undirected	NA	NA
441009	55846	0.305488	undirected	NA	NA
441009	23268 /// 101927371	0.343078	undirected	NA	NA
441009	64771	0.320523	undirected	NA	NA
441009	57060	0.321947	undirected	NA	NA
441009	8444	0.256734	undirected	NA	NA
441009	101928111	0.303044	undirected	NA	NA
441009	256646	0.358501	undirected	NA	NA
441009	84131	0.275184	undirected	NA	NA
441009	6240	0.273433	undirected	NA	NA
441009	5610	0.340639	undirected	NA	NA
441009	57486	0.269535	undirected	NA	NA
441009	57051	0.296617	undirected	NA	NA
441009	90806	0.286163	undirected	NA	NA
441009	26254	0.357393	undirected	NA	NA
441009	79621	0.309716	undirected	NA	NA
441009	154754	0.30856	undirected	NA	NA
441009	779	0.335227	undirected	NA	NA
441009	3755	0.265555	undirected	NA	NA
441009	137964	0.347101	undirected	NA	NA
441009	80776	0.330621	undirected	NA	NA
441009	10462	0.264118	undirected	NA	NA
441009	100129476	0.336666	undirected	NA	NA
441009	283870	0.329453	undirected	NA	NA
441009	2713	0.291392	undirected	NA	NA
441009	60492	0.310219	undirected	NA	NA
441009	84153	0.253552	undirected	NA	NA
441009	84957	0.257505	undirected	NA	NA
441009	113130	0.291546	undirected	NA	NA
441009	51029	0.266212	undirected	NA	NA
441009	126259	0.337873	undirected	NA	NA
441009	90423 /// 440862	0.342276	undirected	NA	NA
441009	54834	0.274735	undirected	NA	NA
441009	124491	0.276525	undirected	NA	NA
441009	3802 /// 3803 /// 3804 /// 3806 /// 3809 /// 100132285	0.338396	undirected	NA	NA
441009	7581	0.313607	undirected	NA	NA
441009	29985	0.341254	undirected	NA	NA
441009	83849	0.278527	undirected	NA	NA
441009	51305	0.327701	undirected	NA	NA
441009	152641	0.345012	undirected	NA	NA
441009	101928054	0.275434	undirected	NA	NA
441009	138307	0.3316	undirected	NA	NA
441009	283989	0.314943	undirected	NA	NA
441009	115123	0.291686	undirected	NA	NA
441009	56971	0.327585	undirected	NA	NA
441009	1104	0.295226	undirected	NA	NA
441009	27240	0.355278	undirected	NA	NA
441009	1184	0.331722	undirected	NA	NA
441009	79968	0.256206	undirected	NA	NA
441009	57697	0.279262	undirected	NA	NA
441009	10721	0.253417	undirected	NA	NA
441009	400629	0.316542	undirected	NA	NA
441009	10733	0.260111	undirected	NA	NA
441009	388588	0.32026	undirected	NA	NA
441009	160851	0.331312	undirected	NA	NA
441009	283177	0.278325	undirected	NA	NA
441009	317671	0.270005	undirected	NA	NA
441009	221749	0.332463	undirected	NA	NA
441009	83448	0.294536	undirected	NA	NA
441009	101927876	0.340811	undirected	NA	NA
441009	79574	0.255605	undirected	NA	NA
441009	54149	0.284588	undirected	NA	NA
441009	8454	0.276893	undirected	NA	NA
441009	2146	0.264077	undirected	NA	NA
441009	1656	0.27255	undirected	NA	NA
441009	11062	0.27119	undirected	NA	NA
441009	5891	0.297467	undirected	NA	NA
441009	286009	0.343445	undirected	NA	NA
441009	144097	0.332568	undirected	NA	NA
441009	84809	0.343069	undirected	NA	NA
441009	1063	0.263799	undirected	NA	NA
441009	2245	0.343209	undirected	NA	NA
441009	79883	0.257166	undirected	NA	NA
441009	7693	0.289642	undirected	NA	NA
441009	161823	0.332597	undirected	NA	NA
441009	51676	0.301965	undirected	NA	NA
441009	79980	0.252718	undirected	NA	NA
441009	199745	0.316672	undirected	NA	NA
441009	91056	0.343049	undirected	NA	NA
441009	81894	0.267096	undirected	NA	NA
441009	6790	0.264919	undirected	NA	NA
441009	153768	0.302634	undirected	NA	NA
441009	5906	0.283911	undirected	NA	NA
441009	91875	0.284039	undirected	NA	NA
441009	4129	0.313866	undirected	NA	NA
441009	9543	0.359091	undirected	NA	NA
441009	25888	0.287729	undirected	NA	NA
441009	79172	0.310835	undirected	NA	NA
441009	10940	0.3282	undirected	NA	NA
441009	125965	0.340392	undirected	NA	NA
441009	5798	0.329518	undirected	NA	NA
441009	55775	0.269495	undirected	NA	NA
441009	400360	0.339209	undirected	NA	NA
441009	157927	0.387993	undirected	NA	NA
441009	79710	0.251266	undirected	NA	NA
441009	79022	0.306708	undirected	NA	NA
441009	100287166 /// 101930064	0.263359	undirected	NA	NA
441009	10166	0.306375	undirected	NA	NA
441009	54491	0.286152	undirected	NA	NA
441009	10615	0.262557	undirected	NA	NA
441009	130540	0.332127	undirected	NA	NA
441009	222643	0.326222	undirected	NA	NA
441009	731789	0.355286	undirected	NA	NA
441009	57562	0.310905	undirected	NA	NA
441009	842	0.345448	undirected	NA	NA
441009	55892	0.274436	undirected	NA	NA
441009	26780	0.304166	undirected	NA	NA
441009	284800 /// 728882 /// 100132948 /// 100133121	0.321068	undirected	NA	NA
441009	57623	0.344651	undirected	NA	NA
441009	1299	0.282651	undirected	NA	NA
441009	8748	0.303931	undirected	NA	NA
441009	158401	0.272179	undirected	NA	NA
441009	221914	0.343874	undirected	NA	NA
441009	9830	0.328851	undirected	NA	NA
441009	9389	0.282734	undirected	NA	NA
441009	100652748	0.30067	undirected	NA	NA
441009	163747	0.264988	undirected	NA	NA
441009	340529 /// 645974	0.334806	undirected	NA	NA
441009	7185	0.292051	undirected	NA	NA
441009	59347	0.33264	undirected	NA	NA
441009	56946	0.261012	undirected	NA	NA
441009	27189	0.343132	undirected	NA	NA
441009	80823	0.302593	undirected	NA	NA
441009	100507564	0.323047	undirected	NA	NA
441009	8174	0.278666	undirected	NA	NA
441009	54039	0.281829	undirected	NA	NA
441009	7733	0.251282	undirected	NA	NA
441009	9091	0.284768	undirected	NA	NA
441009	728978	0.281987	undirected	NA	NA
441009	221122	0.341884	undirected	NA	NA
441009	7700	0.308257	undirected	NA	NA
441009	440590	0.315725	undirected	NA	NA
441009	5961	0.32202	undirected	NA	NA
441009	100996511	0.269672	undirected	NA	NA
441009	9088	0.341432	undirected	NA	NA
441009	4598	0.303258	undirected	NA	NA
441009	374383	0.337721	undirected	NA	NA
441009	81691	0.258199	undirected	NA	NA
441009	440021	0.349346	undirected	NA	NA
441009	2027	0.327787	undirected	NA	NA
441009	3887	0.312669	undirected	NA	NA
441009	55324	0.315277	undirected	NA	NA
441009	261734	0.268014	undirected	NA	NA
441009	56852	0.290309	undirected	NA	NA
441009	7543	0.317972	undirected	NA	NA
441009	94121	0.338303	undirected	NA	NA
441009	100996681	0.307902	undirected	NA	NA
441009	389812	0.3478	undirected	NA	NA
441009	496	0.363994	undirected	NA	NA
441009	572	0.3208	undirected	NA	NA
441009	64838	0.276039	undirected	NA	NA
441009	101927143	0.333686	undirected	NA	NA
441009	5210	0.323271	undirected	NA	NA
441009	440944	0.251225	undirected	NA	NA
441009	100132078	0.346025	undirected	NA	NA
441009	121441	0.276761	undirected	NA	NA
441009	84366	0.251296	undirected	NA	NA
441009	3237	0.275661	undirected	NA	NA
441009	196792	0.260753	undirected	NA	NA
441009	10380	0.301637	undirected	NA	NA
441009	100505478	0.339073	undirected	NA	NA
441009	9580	0.297025	undirected	NA	NA
441009	89782	0.283146	undirected	NA	NA
441009	284611	0.257135	undirected	NA	NA
441009	1298	0.306663	undirected	NA	NA
441009	9833	0.252758	undirected	NA	NA
441009	100526820	0.329081	undirected	NA	NA
441009	100507053	0.295976	undirected	NA	NA
441009	283337	0.304428	undirected	NA	NA
441009	993	0.257471	undirected	NA	NA
441009	7258 /// 728137 /// 728395 /// 728403 /// 100289087	0.337797	undirected	NA	NA
441009	6491	0.261824	undirected	NA	NA
441009	7290	0.306931	undirected	NA	NA
441009	2842	0.311617	undirected	NA	NA
441009	6901	0.3093	undirected	NA	NA
441009	1058	0.338979	undirected	NA	NA
441009	101928869	0.342077	undirected	NA	NA
441009	4323	0.327505	undirected	NA	NA
441009	100533106	0.276959	undirected	NA	NA
441009	102724017	0.295553	undirected	NA	NA
441009	84343	0.25588	undirected	NA	NA
441009	859	0.345837	undirected	NA	NA
441009	729830	0.311607	undirected	NA	NA
441009	6812	0.293233	undirected	NA	NA
441009	8484	0.344023	undirected	NA	NA
441009	284513	0.29525	undirected	NA	NA
441009	246122	0.341818	undirected	NA	NA
441009	8078	0.307535	undirected	NA	NA
441009	9084 /// 353513	0.250304	undirected	NA	NA
441009	137872	0.252799	undirected	NA	NA
441009	8312	0.317018	undirected	NA	NA
441009	124590	0.365539	undirected	NA	NA
441009	285596	0.339998	undirected	NA	NA
441009	56992	0.263785	undirected	NA	NA
441009	85302	0.305657	undirected	NA	NA
441009	25962	0.253295	undirected	NA	NA
441009	2305	0.299701	undirected	NA	NA
441009	125950	0.332146	undirected	NA	NA
441009	114571	0.332392	undirected	NA	NA
441009	113278	0.30785	undirected	NA	NA
441009	1869	0.294715	undirected	NA	NA
441009	1852	0.271305	undirected	NA	NA
441009	101928844	0.337129	undirected	NA	NA
441009	80003	0.305693	undirected	NA	NA
441009	79669	0.255962	undirected	NA	NA
441009	51460	0.305876	undirected	NA	NA
441009	392	0.282411	undirected	NA	NA
441009	7633	0.312203	undirected	NA	NA
441009	83860	0.306711	undirected	NA	NA
441009	7468	0.307083	undirected	NA	NA
441009	2636	0.345082	undirected	NA	NA
441009	55609	0.275222	undirected	NA	NA
441009	120939	0.255967	undirected	NA	NA
441009	6737	0.333204	undirected	NA	NA
441009	23397	0.258283	undirected	NA	NA
441009	58493	0.323342	undirected	NA	NA
441009	80178	0.333431	undirected	NA	NA
441009	2837	0.300706	undirected	NA	NA
441009	54729	0.302535	undirected	NA	NA
441009	26775	0.29741	undirected	NA	NA
441009	339344	0.331463	undirected	NA	NA
441009	23616 /// 57026	0.310573	undirected	NA	NA
441009	91	0.310104	undirected	NA	NA
441009	55705	0.327187	undirected	NA	NA
441009	375061 /// 100302132	0.308128	undirected	NA	NA
441009	90874	0.276	undirected	NA	NA
441009	338692	0.295323	undirected	NA	NA
441009	7343	0.283715	undirected	NA	NA
441009	23522	0.331668	undirected	NA	NA
441009	79877	0.333144	undirected	NA	NA
441009	114907	0.255987	undirected	NA	NA
441009	161253	0.333596	undirected	NA	NA
441009	3798	0.338101	undirected	NA	NA
441009	8738	0.322335	undirected	NA	NA
441009	553103	0.317969	undirected	NA	NA
441009	11145	0.309458	undirected	NA	NA
441009	7422	0.266053	undirected	NA	NA
441009	55315	0.320582	undirected	NA	NA
441009	26145	0.342369	undirected	NA	NA
441009	65055	0.306093	undirected	NA	NA
441009	101929687	0.332518	undirected	NA	NA
441009	158405	0.266959	undirected	NA	NA
441009	100874292	0.29207	undirected	NA	NA
441009	83439	0.304718	undirected	NA	NA
441009	79915	0.281898	undirected	NA	NA
441009	8498	0.343921	undirected	NA	NA
441009	161198	0.286089	undirected	NA	NA
441009	101927151	0.256399	undirected	NA	NA
441009	257000	0.321081	undirected	NA	NA
441009	441263	0.331518	undirected	NA	NA
441009	442444	0.320197	undirected	NA	NA
441009	9625	0.263138	undirected	NA	NA
441009	9118	0.253193	undirected	NA	NA
441009	200159	0.279974	undirected	NA	NA
441009	79823	0.305441	undirected	NA	NA
441009	114825	0.28568	undirected	NA	NA
441009	2705	0.271495	undirected	NA	NA
441009	26493	0.337734	undirected	NA	NA
441009	79685	0.331289	undirected	NA	NA
441009	23404	0.307398	undirected	NA	NA
441009	84057	0.256181	undirected	NA	NA
441009	51060 /// 112970	0.265417	undirected	NA	NA
441009	6839	0.252675	undirected	NA	NA
441009	29980	0.263621	undirected	NA	NA
441009	3635	0.330957	undirected	NA	NA
441009	161882	0.252042	undirected	NA	NA
441009	285989	0.32307	undirected	NA	NA
441009	402	0.276969	undirected	NA	NA
441009	286075 /// 101928160	0.267373	undirected	NA	NA
441009	50624	0.283564	undirected	NA	NA
441009	57148	0.286967	undirected	NA	NA
441009	2297	0.28848	undirected	NA	NA
441009	101929402	0.338068	undirected	NA	NA
441009	5554 /// 11272 /// 100533464	0.339381	undirected	NA	NA
441009	284325	0.290714	undirected	NA	NA
441009	53820	0.270569	undirected	NA	NA
441009	103091864	0.326792	undirected	NA	NA
441009	147183	0.327155	undirected	NA	NA
441009	127396	0.296002	undirected	NA	NA
441009	7789	0.255813	undirected	NA	NA
441009	100861551	0.330091	undirected	NA	NA
441009	256933	0.325094	undirected	NA	NA
441009	10382	0.306105	undirected	NA	NA
441009	605	0.346065	undirected	NA	NA
441009	10468	0.253247	undirected	NA	NA
441009	11247	0.347512	undirected	NA	NA
441009	1504 /// 440387	0.340392	undirected	NA	NA
441009	100507321	0.30955	undirected	NA	NA
441009	145873	0.342295	undirected	NA	NA
441009	10740	0.316266	undirected	NA	NA
441009	23396	0.311186	undirected	NA	NA
441009	219988	0.310085	undirected	NA	NA
441009	51659	0.292639	undirected	NA	NA
441009	56262	0.254234	undirected	NA	NA
441009	157313	0.295476	undirected	NA	NA
441009	23030	0.291114	undirected	NA	NA
441009	8732	0.301701	undirected	NA	NA
441009	114112 /// 645840	0.306993	undirected	NA	NA
441009	55731	0.311873	undirected	NA	NA
441009	11011	0.273931	undirected	NA	NA
441009	9095	0.267259	undirected	NA	NA
441009	163087	0.30783	undirected	NA	NA
441009	162137	0.344381	undirected	NA	NA
441009	101930566 /// 102800447	0.321262	undirected	NA	NA
441009	23176	0.274277	undirected	NA	NA
441009	4584 /// 57876	0.333955	undirected	NA	NA
441009	643355	0.343908	undirected	NA	NA
441009	101929372	0.339921	undirected	NA	NA
441009	9816	0.296602	undirected	NA	NA
441009	653319	0.30892	undirected	NA	NA
441009	10742	0.255871	undirected	NA	NA
441009	100506325 /// 102724532	0.267452	undirected	NA	NA
441009	158747	0.289511	undirected	NA	NA
441009	158035	0.330634	undirected	NA	NA
441009	440918	0.267026	undirected	NA	NA
441009	51762	0.259025	undirected	NA	NA
441009	51540	0.283398	undirected	NA	NA
441009	7138	0.276835	undirected	NA	NA
441009	100874291	0.258286	undirected	NA	NA
441009	3222	0.321933	undirected	NA	NA
441009	26507	0.306034	undirected	NA	NA
441009	55157	0.347682	undirected	NA	NA
441009	340074	0.333991	undirected	NA	NA
441009	54946	0.266524	undirected	NA	NA
441009	57154	0.334211	undirected	NA	NA
441009	80263	0.281492	undirected	NA	NA
441009	51302	0.254432	undirected	NA	NA
441009	25886	0.2715	undirected	NA	NA
441009	158046	0.296917	undirected	NA	NA
441009	2003	0.303589	undirected	NA	NA
441009	145173	0.271391	undirected	NA	NA
441009	92070	0.283329	undirected	NA	NA
441009	81563	0.251612	undirected	NA	NA
441009	26231	0.306698	undirected	NA	NA
441009	28985	0.299881	undirected	NA	NA
441009	10000	0.301925	undirected	NA	NA
441009	284451	0.321257	undirected	NA	NA
441009	7067	0.261003	undirected	NA	NA
441009	9567	0.350639	undirected	NA	NA
441009	6832	0.281967	undirected	NA	NA
441009	101927451	0.277303	undirected	NA	NA
441009	84258	0.352614	undirected	NA	NA
441009	6324	0.339463	undirected	NA	NA
441009	9064	0.269287	undirected	NA	NA
441009	93594	0.287467	undirected	NA	NA
441009	27086	0.281468	undirected	NA	NA
441009	60313	0.326501	undirected	NA	NA
441009	10403	0.270387	undirected	NA	NA
441009	128977	0.311778	undirected	NA	NA
441009	151648	0.297838	undirected	NA	NA
441009	342184	0.256886	undirected	NA	NA
441009	54738	0.277268	undirected	NA	NA
441009	342357	0.30181	undirected	NA	NA
441009	55388	0.278737	undirected	NA	NA
441009	9824	0.258431	undirected	NA	NA
441009	115273	0.344242	undirected	NA	NA
441009	22847	0.295428	undirected	NA	NA
441009	8208	0.296436	undirected	NA	NA
441009	6290	0.268351	undirected	NA	NA
441009	79166	0.31111	undirected	NA	NA
441009	6327	0.292367	undirected	NA	NA
441009	5165	0.3032	undirected	NA	NA
441009	10691	0.303034	undirected	NA	NA
441009	146434	0.300292	undirected	NA	NA
441009	541472	0.34751	undirected	NA	NA
441009	79632	0.303437	undirected	NA	NA
441009	10941 /// 574537	0.342773	undirected	NA	NA
441009	1185	0.321458	undirected	NA	NA
441009	54554	0.300822	undirected	NA	NA
441009	27132	0.33116	undirected	NA	NA
441009	165055	0.287942	undirected	NA	NA
441009	127703	0.286249	undirected	NA	NA
441009	132660	0.271964	undirected	NA	NA
441009	55063	0.333413	undirected	NA	NA
441009	100144604	0.263449	undirected	NA	NA
441009	84771	0.318577	undirected	NA	NA
441009	100506730	0.30241	undirected	NA	NA
441009	79414	0.270466	undirected	NA	NA
441009	100630918	0.337732	undirected	NA	NA
441009	728558	0.29028	undirected	NA	NA
441009	55732	0.286413	undirected	NA	NA
441009	54492	0.253247	undirected	NA	NA
441009	100130219	0.273039	undirected	NA	NA
441009	2295	0.251912	undirected	NA	NA
441009	147700	0.287467	undirected	NA	NA
441009	79572	0.280063	undirected	NA	NA
441009	101929025	0.343224	undirected	NA	NA
441009	150726 /// 101927826	0.326914	undirected	NA	NA
441009	29931	0.308278	undirected	NA	NA
441009	100131211	0.320645	undirected	NA	NA
441009	79845	0.272973	undirected	NA	NA
441009	154214	0.253794	undirected	NA	NA
441009	9392	0.331715	undirected	NA	NA
441009	285498	0.319756	undirected	NA	NA
441009	100129528	0.286758	undirected	NA	NA
441009	9573	0.334175	undirected	NA	NA
441009	85444	0.265432	undirected	NA	NA
441009	9656	0.281509	undirected	NA	NA
441009	581	0.288502	undirected	NA	NA
441009	256302	0.258837	undirected	NA	NA
441009	3563	0.26017	undirected	NA	NA
441009	8317	0.26966	undirected	NA	NA
441009	54913	0.267597	undirected	NA	NA
441009	55658	0.270666	undirected	NA	NA
441009	79228	0.302086	undirected	NA	NA
441009	203274	0.335466	undirected	NA	NA
441009	150946	0.276211	undirected	NA	NA
441009	147948	0.318606	undirected	NA	NA
7727	83866	0.30973	undirected	NA	NA
7727	100188953	0.28464	undirected	NA	NA
7727	101928851	0.309643	undirected	NA	NA
7727	196483	0.282491	undirected	NA	NA
7727	101928647	0.256769	undirected	NA	NA
7727	101927380	0.314754	undirected	NA	NA
7727	51059	0.275406	undirected	NA	NA
7727	283761	0.307146	undirected	NA	NA
7727	118471	0.260781	undirected	NA	NA
7727	23268 /// 101927371	0.305064	undirected	NA	NA
7727	256646	0.292692	undirected	NA	NA
7727	26254	0.283576	undirected	NA	NA
7727	154754	0.268325	undirected	NA	NA
7727	779	0.277311	undirected	NA	NA
7727	137964	0.311625	undirected	NA	NA
7727	80776	0.267368	undirected	NA	NA
7727	100129476	0.29396	undirected	NA	NA
7727	283870	0.272963	undirected	NA	NA
7727	90423 /// 440862	0.296469	undirected	NA	NA
7727	3802 /// 3803 /// 3804 /// 3806 /// 3809 /// 100132285	0.309622	undirected	NA	NA
7727	29985	0.255402	undirected	NA	NA
7727	51305	0.272781	undirected	NA	NA
7727	152641	0.307606	undirected	NA	NA
7727	138307	0.293326	undirected	NA	NA
7727	56971	0.287707	undirected	NA	NA
7727	101927876	0.298365	undirected	NA	NA
7727	144097	0.272356	undirected	NA	NA
7727	84809	0.300061	undirected	NA	NA
7727	199745	0.258544	undirected	NA	NA
7727	91056	0.309649	undirected	NA	NA
7727	9543	0.291115	undirected	NA	NA
7727	125965	0.310322	undirected	NA	NA
7727	5798	0.308682	undirected	NA	NA
7727	400360	0.281147	undirected	NA	NA
7727	157927	0.292864	undirected	NA	NA
7727	130540	0.278869	undirected	NA	NA
7727	731789	0.299405	undirected	NA	NA
7727	57623	0.295886	undirected	NA	NA
7727	9389	0.250821	undirected	NA	NA
7727	340529 /// 645974	0.292141	undirected	NA	NA
7727	59347	0.291085	undirected	NA	NA
7727	27189	0.302954	undirected	NA	NA
7727	221122	0.276515	undirected	NA	NA
7727	9088	0.273409	undirected	NA	NA
7727	440021	0.307097	undirected	NA	NA
7727	389812	0.308879	undirected	NA	NA
7727	496	0.299258	undirected	NA	NA
7727	572	0.252364	undirected	NA	NA
7727	101927143	0.255879	undirected	NA	NA
7727	100132078	0.309984	undirected	NA	NA
7727	7258 /// 728137 /// 728395 /// 728403 /// 100289087	0.296631	undirected	NA	NA
7727	1058	0.268325	undirected	NA	NA
7727	101928869	0.304775	undirected	NA	NA
7727	859	0.312721	undirected	NA	NA
7727	8484	0.283327	undirected	NA	NA
7727	246122	0.309815	undirected	NA	NA
7727	124590	0.287912	undirected	NA	NA
7727	285596	0.289177	undirected	NA	NA
7727	125950	0.277777	undirected	NA	NA
7727	114571	0.28738	undirected	NA	NA
7727	101928844	0.287734	undirected	NA	NA
7727	3798	0.306693	undirected	NA	NA
7727	26145	0.296837	undirected	NA	NA
7727	8498	0.251476	undirected	NA	NA
7727	441263	0.289511	undirected	NA	NA
7727	442444	0.275682	undirected	NA	NA
7727	26493	0.302966	undirected	NA	NA
7727	3635	0.286088	undirected	NA	NA
7727	5554 /// 11272 /// 100533464	0.291219	undirected	NA	NA
7727	147183	0.263042	undirected	NA	NA
7727	100861551	0.268626	undirected	NA	NA
7727	605	0.272095	undirected	NA	NA
7727	11247	0.267497	undirected	NA	NA
7727	1504 /// 440387	0.264154	undirected	NA	NA
7727	145873	0.252494	undirected	NA	NA
7727	162137	0.307661	undirected	NA	NA
7727	101930566 /// 102800447	0.259809	undirected	NA	NA
7727	4584 /// 57876	0.30603	undirected	NA	NA
7727	643355	0.303875	undirected	NA	NA
7727	101929372	0.312306	undirected	NA	NA
7727	158035	0.276429	undirected	NA	NA
7727	3222	0.253809	undirected	NA	NA
7727	55157	0.256838	undirected	NA	NA
7727	340074	0.271542	undirected	NA	NA
7727	57154	0.256355	undirected	NA	NA
7727	284451	0.271062	undirected	NA	NA
7727	9567	0.285764	undirected	NA	NA
7727	84258	0.309561	undirected	NA	NA
7727	6324	0.279254	undirected	NA	NA
7727	541472	0.307844	undirected	NA	NA
7727	10941 /// 574537	0.298646	undirected	NA	NA
7727	55063	0.256329	undirected	NA	NA
7727	100630918	0.261916	undirected	NA	NA
7727	101929025	0.306184	undirected	NA	NA
7727	150726 /// 101927826	0.272894	undirected	NA	NA
7727	9573	0.256188	undirected	NA	NA
7727	147948	0.250272	undirected	NA	NA
3638	83866	0.258662	undirected	NA	NA
3638	100188953	0.256943	undirected	NA	NA
3638	101928851	0.258423	undirected	NA	NA
3638	101927380	0.268595	undirected	NA	NA
3638	283761	0.256462	undirected	NA	NA
3638	23268 /// 101927371	0.262309	undirected	NA	NA
3638	256646	0.2842	undirected	NA	NA
3638	26254	0.28014	undirected	NA	NA
3638	137964	0.275687	undirected	NA	NA
3638	80776	0.261841	undirected	NA	NA
3638	283870	0.253046	undirected	NA	NA
3638	3802 /// 3803 /// 3804 /// 3806 /// 3809 /// 100132285	0.281022	undirected	NA	NA
3638	51305	0.264083	undirected	NA	NA
3638	152641	0.254653	undirected	NA	NA
3638	56971	0.271704	undirected	NA	NA
3638	144097	0.250312	undirected	NA	NA
3638	84809	0.254272	undirected	NA	NA
3638	91056	0.26019	undirected	NA	NA
3638	9543	0.285192	undirected	NA	NA
3638	125965	0.277082	undirected	NA	NA
3638	5798	0.287055	undirected	NA	NA
3638	157927	0.29594	undirected	NA	NA
3638	130540	0.252501	undirected	NA	NA
3638	731789	0.294047	undirected	NA	NA
3638	57623	0.255017	undirected	NA	NA
3638	340529 /// 645974	0.258729	undirected	NA	NA
3638	27189	0.258387	undirected	NA	NA
3638	221122	0.269523	undirected	NA	NA
3638	440021	0.254571	undirected	NA	NA
3638	389812	0.256146	undirected	NA	NA
3638	496	0.293392	undirected	NA	NA
3638	100132078	0.257554	undirected	NA	NA
3638	101928869	0.257596	undirected	NA	NA
3638	859	0.263219	undirected	NA	NA
3638	246122	0.267235	undirected	NA	NA
3638	124590	0.285073	undirected	NA	NA
3638	125950	0.25989	undirected	NA	NA
3638	3798	0.270988	undirected	NA	NA
3638	26145	0.255925	undirected	NA	NA
3638	441263	0.269212	undirected	NA	NA
3638	26493	0.282377	undirected	NA	NA
3638	162137	0.262838	undirected	NA	NA
3638	4584 /// 57876	0.285596	undirected	NA	NA
3638	643355	0.254221	undirected	NA	NA
3638	101929372	0.276637	undirected	NA	NA
3638	57154	0.259878	undirected	NA	NA
3638	84258	0.295153	undirected	NA	NA
3638	541472	0.256284	undirected	NA	NA
3638	101929025	0.255704	undirected	NA	NA
3638	150726 /// 101927826	0.265779	undirected	NA	NA
494470	83866	0.280036	undirected	NA	NA
494470	100188953	0.256964	undirected	NA	NA
494470	101928851	0.281142	undirected	NA	NA
494470	196483	0.250338	undirected	NA	NA
494470	101927380	0.285204	undirected	NA	NA
494470	283761	0.276544	undirected	NA	NA
494470	23268 /// 101927371	0.275855	undirected	NA	NA
494470	256646	0.270391	undirected	NA	NA
494470	26254	0.260224	undirected	NA	NA
494470	154754	0.250984	undirected	NA	NA
494470	137964	0.287621	undirected	NA	NA
494470	80776	0.251864	undirected	NA	NA
494470	100129476	0.261605	undirected	NA	NA
494470	283870	0.262505	undirected	NA	NA
494470	90423 /// 440862	0.264629	undirected	NA	NA
494470	3802 /// 3803 /// 3804 /// 3806 /// 3809 /// 100132285	0.278237	undirected	NA	NA
494470	152641	0.277618	undirected	NA	NA
494470	138307	0.260095	undirected	NA	NA
494470	56971	0.263509	undirected	NA	NA
494470	101927876	0.266865	undirected	NA	NA
494470	144097	0.25439	undirected	NA	NA
494470	84809	0.267105	undirected	NA	NA
494470	91056	0.278417	undirected	NA	NA
494470	9543	0.265771	undirected	NA	NA
494470	125965	0.283861	undirected	NA	NA
494470	5798	0.283283	undirected	NA	NA
494470	400360	0.25244	undirected	NA	NA
494470	157927	0.269252	undirected	NA	NA
494470	731789	0.271957	undirected	NA	NA
494470	57623	0.272238	undirected	NA	NA
494470	340529 /// 645974	0.263475	undirected	NA	NA
494470	59347	0.262025	undirected	NA	NA
494470	27189	0.272137	undirected	NA	NA
494470	221122	0.255058	undirected	NA	NA
494470	9088	0.251443	undirected	NA	NA
494470	440021	0.279177	undirected	NA	NA
494470	389812	0.28088	undirected	NA	NA
494470	496	0.273005	undirected	NA	NA
494470	100132078	0.281102	undirected	NA	NA
494470	7258 /// 728137 /// 728395 /// 728403 /// 100289087	0.264039	undirected	NA	NA
494470	101928869	0.2765	undirected	NA	NA
494470	859	0.28377	undirected	NA	NA
494470	8484	0.262719	undirected	NA	NA
494470	246122	0.278265	undirected	NA	NA
494470	124590	0.267448	undirected	NA	NA
494470	285596	0.255214	undirected	NA	NA
494470	125950	0.253702	undirected	NA	NA
494470	114571	0.257375	undirected	NA	NA
494470	101928844	0.25268	undirected	NA	NA
494470	3798	0.27482	undirected	NA	NA
494470	26145	0.267698	undirected	NA	NA
494470	441263	0.276557	undirected	NA	NA
494470	26493	0.284203	undirected	NA	NA
494470	3635	0.250234	undirected	NA	NA
494470	5554 /// 11272 /// 100533464	0.259024	undirected	NA	NA
494470	605	0.254379	undirected	NA	NA
494470	11247	0.250231	undirected	NA	NA
494470	162137	0.279415	undirected	NA	NA
494470	4584 /// 57876	0.277817	undirected	NA	NA
494470	643355	0.272728	undirected	NA	NA
494470	101929372	0.28266	undirected	NA	NA
494470	340074	0.25057	undirected	NA	NA
494470	9567	0.265168	undirected	NA	NA
494470	84258	0.282791	undirected	NA	NA
494470	541472	0.279473	undirected	NA	NA
494470	10941 /// 574537	0.267452	undirected	NA	NA
494470	100630918	0.254744	undirected	NA	NA
494470	101929025	0.275959	undirected	NA	NA
494470	150726 /// 101927826	0.257544	undirected	NA	NA
148423	256646	0.319833	undirected	NA	NA
148423	26254	0.321818	undirected	NA	NA
148423	137964	0.253891	undirected	NA	NA
148423	80776	0.292702	undirected	NA	NA
148423	283870	0.26966	undirected	NA	NA
148423	3802 /// 3803 /// 3804 /// 3806 /// 3809 /// 100132285	0.263941	undirected	NA	NA
148423	51305	0.291997	undirected	NA	NA
148423	56971	0.281273	undirected	NA	NA
148423	9543	0.322819	undirected	NA	NA
148423	125965	0.257447	undirected	NA	NA
148423	5798	0.288442	undirected	NA	NA
148423	157927	0.352168	undirected	NA	NA
148423	731789	0.320204	undirected	NA	NA
148423	221122	0.306096	undirected	NA	NA
148423	496	0.328566	undirected	NA	NA
148423	8312	0.267703	undirected	NA	NA
148423	124590	0.329265	undirected	NA	NA
148423	125950	0.26761	undirected	NA	NA
148423	51460	0.257617	undirected	NA	NA
148423	441263	0.283641	undirected	NA	NA
148423	26493	0.292104	undirected	NA	NA
148423	100861551	0.252298	undirected	NA	NA
148423	10382	0.269099	undirected	NA	NA
148423	4584 /// 57876	0.283583	undirected	NA	NA
148423	101929372	0.251124	undirected	NA	NA
148423	26507	0.266992	undirected	NA	NA
148423	57154	0.307649	undirected	NA	NA
148423	84258	0.31399	undirected	NA	NA
148423	150726 /// 101927826	0.287998	undirected	NA	NA
148423	29931	0.250381	undirected	NA	NA
11066 /// 353116	83866	0.33011	undirected	NA	NA
11066 /// 353116	100188953	0.297157	undirected	NA	NA
11066 /// 353116	101928851	0.331121	undirected	NA	NA
11066 /// 353116	196483	0.301346	undirected	NA	NA
11066 /// 353116	101928647	0.279245	undirected	NA	NA
11066 /// 353116	101927380	0.334975	undirected	NA	NA
11066 /// 353116	51059	0.290475	undirected	NA	NA
11066 /// 353116	283761	0.327529	undirected	NA	NA
11066 /// 353116	118471	0.274171	undirected	NA	NA
11066 /// 353116	23268 /// 101927371	0.322818	undirected	NA	NA
11066 /// 353116	8444	0.273998	undirected	NA	NA
11066 /// 353116	256646	0.307426	undirected	NA	NA
11066 /// 353116	26254	0.295561	undirected	NA	NA
11066 /// 353116	154754	0.282168	undirected	NA	NA
11066 /// 353116	779	0.292214	undirected	NA	NA
11066 /// 353116	137964	0.332513	undirected	NA	NA
11066 /// 353116	80776	0.282912	undirected	NA	NA
11066 /// 353116	100129476	0.309947	undirected	NA	NA
11066 /// 353116	283870	0.291578	undirected	NA	NA
11066 /// 353116	126259	0.262872	undirected	NA	NA
11066 /// 353116	90423 /// 440862	0.315812	undirected	NA	NA
11066 /// 353116	3802 /// 3803 /// 3804 /// 3806 /// 3809 /// 100132285	0.327222	undirected	NA	NA
11066 /// 353116	5462	0.251421	undirected	NA	NA
11066 /// 353116	29985	0.279098	undirected	NA	NA
11066 /// 353116	51305	0.283382	undirected	NA	NA
11066 /// 353116	152641	0.328779	undirected	NA	NA
11066 /// 353116	138307	0.309061	undirected	NA	NA
11066 /// 353116	56971	0.300574	undirected	NA	NA
11066 /// 353116	221749	0.262885	undirected	NA	NA
11066 /// 353116	101927876	0.31579	undirected	NA	NA
11066 /// 353116	286009	0.253285	undirected	NA	NA
11066 /// 353116	144097	0.29074	undirected	NA	NA
11066 /// 353116	84809	0.319098	undirected	NA	NA
11066 /// 353116	199745	0.267913	undirected	NA	NA
11066 /// 353116	91056	0.329496	undirected	NA	NA
11066 /// 353116	9543	0.301332	undirected	NA	NA
11066 /// 353116	10940	0.258913	undirected	NA	NA
11066 /// 353116	125965	0.329699	undirected	NA	NA
11066 /// 353116	5798	0.324063	undirected	NA	NA
11066 /// 353116	400360	0.299578	undirected	NA	NA
11066 /// 353116	157927	0.304897	undirected	NA	NA
11066 /// 353116	130540	0.291131	undirected	NA	NA
11066 /// 353116	222643	0.258639	undirected	NA	NA
11066 /// 353116	731789	0.313248	undirected	NA	NA
11066 /// 353116	26780	0.253772	undirected	NA	NA
11066 /// 353116	57623	0.318373	undirected	NA	NA
11066 /// 353116	221914	0.267935	undirected	NA	NA
11066 /// 353116	9389	0.271764	undirected	NA	NA
11066 /// 353116	340529 /// 645974	0.306064	undirected	NA	NA
11066 /// 353116	59347	0.307421	undirected	NA	NA
11066 /// 353116	27189	0.323997	undirected	NA	NA
11066 /// 353116	8174	0.26665	undirected	NA	NA
11066 /// 353116	54039	0.271118	undirected	NA	NA
11066 /// 353116	221122	0.289097	undirected	NA	NA
11066 /// 353116	9088	0.290999	undirected	NA	NA
11066 /// 353116	440021	0.328548	undirected	NA	NA
11066 /// 353116	7543	0.256113	undirected	NA	NA
11066 /// 353116	389812	0.330519	undirected	NA	NA
11066 /// 353116	496	0.311104	undirected	NA	NA
11066 /// 353116	572	0.267482	undirected	NA	NA
11066 /// 353116	101927143	0.267826	undirected	NA	NA
11066 /// 353116	100132078	0.330952	undirected	NA	NA
11066 /// 353116	7258 /// 728137 /// 728395 /// 728403 /// 100289087	0.314103	undirected	NA	NA
11066 /// 353116	1058	0.288188	undirected	NA	NA
11066 /// 353116	101928869	0.324658	undirected	NA	NA
11066 /// 353116	859	0.333076	undirected	NA	NA
11066 /// 353116	729830	0.250791	undirected	NA	NA
11066 /// 353116	8484	0.303919	undirected	NA	NA
11066 /// 353116	246122	0.327681	undirected	NA	NA
11066 /// 353116	8078	0.257213	undirected	NA	NA
11066 /// 353116	9084 /// 353513	0.268431	undirected	NA	NA
11066 /// 353116	8312	0.26245	undirected	NA	NA
11066 /// 353116	124590	0.301178	undirected	NA	NA
11066 /// 353116	285596	0.306417	undirected	NA	NA
11066 /// 353116	125950	0.292548	undirected	NA	NA
11066 /// 353116	114571	0.30852	undirected	NA	NA
11066 /// 353116	101928844	0.304465	undirected	NA	NA
11066 /// 353116	2837	0.252301	undirected	NA	NA
11066 /// 353116	54729	0.258031	undirected	NA	NA
11066 /// 353116	339344	0.26376	undirected	NA	NA
11066 /// 353116	23616 /// 57026	0.257979	undirected	NA	NA
11066 /// 353116	55705	0.251242	undirected	NA	NA
11066 /// 353116	79877	0.270708	undirected	NA	NA
11066 /// 353116	3798	0.323937	undirected	NA	NA
11066 /// 353116	26145	0.316396	undirected	NA	NA
11066 /// 353116	8498	0.271209	undirected	NA	NA
11066 /// 353116	441263	0.306321	undirected	NA	NA
11066 /// 353116	442444	0.293774	undirected	NA	NA
11066 /// 353116	26493	0.322792	undirected	NA	NA
11066 /// 353116	3635	0.300203	undirected	NA	NA
11066 /// 353116	101929402	0.250005	undirected	NA	NA
11066 /// 353116	5554 /// 11272 /// 100533464	0.307357	undirected	NA	NA
11066 /// 353116	147183	0.272896	undirected	NA	NA
11066 /// 353116	100861551	0.281414	undirected	NA	NA
11066 /// 353116	605	0.290057	undirected	NA	NA
11066 /// 353116	11247	0.290441	undirected	NA	NA
11066 /// 353116	1504 /// 440387	0.28114	undirected	NA	NA
11066 /// 353116	145873	0.273797	undirected	NA	NA
11066 /// 353116	100506049	0.259213	undirected	NA	NA
11066 /// 353116	8732	0.278124	undirected	NA	NA
11066 /// 353116	162137	0.327537	undirected	NA	NA
11066 /// 353116	101930566 /// 102800447	0.274186	undirected	NA	NA
11066 /// 353116	4584 /// 57876	0.321864	undirected	NA	NA
11066 /// 353116	643355	0.323084	undirected	NA	NA
11066 /// 353116	101929372	0.330695	undirected	NA	NA
11066 /// 353116	158035	0.288949	undirected	NA	NA
11066 /// 353116	440918	0.261843	undirected	NA	NA
11066 /// 353116	3222	0.27284	undirected	NA	NA
11066 /// 353116	55157	0.277793	undirected	NA	NA
11066 /// 353116	340074	0.296127	undirected	NA	NA
11066 /// 353116	57154	0.263101	undirected	NA	NA
11066 /// 353116	2003	0.265598	undirected	NA	NA
11066 /// 353116	284451	0.291523	undirected	NA	NA
11066 /// 353116	9567	0.309867	undirected	NA	NA
11066 /// 353116	84258	0.323679	undirected	NA	NA
11066 /// 353116	6324	0.294059	undirected	NA	NA
11066 /// 353116	54738	0.270748	undirected	NA	NA
11066 /// 353116	541472	0.329234	undirected	NA	NA
11066 /// 353116	10941 /// 574537	0.31724	undirected	NA	NA
11066 /// 353116	55063	0.273769	undirected	NA	NA
11066 /// 353116	100630918	0.280023	undirected	NA	NA
11066 /// 353116	101929025	0.32561	undirected	NA	NA
11066 /// 353116	150726 /// 101927826	0.288739	undirected	NA	NA
11066 /// 353116	9573	0.270979	undirected	NA	NA
11066 /// 353116	147948	0.257274	undirected	NA	NA
57547	256646	0.297963	undirected	NA	NA
57547	26254	0.29461	undirected	NA	NA
57547	137964	0.261115	undirected	NA	NA
57547	80776	0.277655	undirected	NA	NA
57547	283870	0.259289	undirected	NA	NA
57547	3802 /// 3803 /// 3804 /// 3806 /// 3809 /// 100132285	0.264173	undirected	NA	NA
57547	51305	0.265404	undirected	NA	NA
57547	56971	0.273413	undirected	NA	NA
57547	9543	0.292718	undirected	NA	NA
57547	125965	0.260921	undirected	NA	NA
57547	5798	0.279442	undirected	NA	NA
57547	157927	0.322957	undirected	NA	NA
57547	731789	0.305197	undirected	NA	NA
57547	221122	0.280258	undirected	NA	NA
57547	496	0.30232	undirected	NA	NA
57547	124590	0.307707	undirected	NA	NA
57547	125950	0.266944	undirected	NA	NA
57547	441263	0.27077	undirected	NA	NA
57547	26493	0.290983	undirected	NA	NA
57547	4584 /// 57876	0.277583	undirected	NA	NA
57547	101929372	0.252297	undirected	NA	NA
57547	57154	0.272703	undirected	NA	NA
57547	84258	0.297039	undirected	NA	NA
57547	150726 /// 101927826	0.278901	undirected	NA	NA
23234	256646	0.265889	undirected	NA	NA
23234	26254	0.271743	undirected	NA	NA
23234	9543	0.271	undirected	NA	NA
23234	157927	0.304256	undirected	NA	NA
23234	731789	0.271109	undirected	NA	NA
23234	221122	0.253814	undirected	NA	NA
23234	496	0.275446	undirected	NA	NA
23234	124590	0.278396	undirected	NA	NA
23234	57154	0.265019	undirected	NA	NA
23234	84258	0.257382	undirected	NA	NA
51176	83866	0.267631	undirected	NA	NA
51176	101928851	0.268422	undirected	NA	NA
51176	101927380	0.272712	undirected	NA	NA
51176	283761	0.264891	undirected	NA	NA
51176	23268 /// 101927371	0.26321	undirected	NA	NA
51176	256646	0.260056	undirected	NA	NA
51176	26254	0.250705	undirected	NA	NA
51176	137964	0.274729	undirected	NA	NA
51176	100129476	0.250542	undirected	NA	NA
51176	90423 /// 440862	0.254134	undirected	NA	NA
51176	3802 /// 3803 /// 3804 /// 3806 /// 3809 /// 100132285	0.270289	undirected	NA	NA
51176	152641	0.265011	undirected	NA	NA
51176	56971	0.25351	undirected	NA	NA
51176	101927876	0.254555	undirected	NA	NA
51176	84809	0.257172	undirected	NA	NA
51176	91056	0.266918	undirected	NA	NA
51176	9543	0.255913	undirected	NA	NA
51176	125965	0.273799	undirected	NA	NA
51176	5798	0.270921	undirected	NA	NA
51176	157927	0.261781	undirected	NA	NA
51176	731789	0.265832	undirected	NA	NA
51176	57623	0.260083	undirected	NA	NA
51176	340529 /// 645974	0.25217	undirected	NA	NA
51176	27189	0.264083	undirected	NA	NA
51176	440021	0.266192	undirected	NA	NA
51176	389812	0.267313	undirected	NA	NA
51176	496	0.264027	undirected	NA	NA
51176	100132078	0.267882	undirected	NA	NA
51176	7258 /// 728137 /// 728395 /// 728403 /// 100289087	0.253624	undirected	NA	NA
51176	101928869	0.262806	undirected	NA	NA
51176	859	0.270859	undirected	NA	NA
51176	246122	0.266906	undirected	NA	NA
51176	124590	0.257257	undirected	NA	NA
51176	3798	0.265685	undirected	NA	NA
51176	26145	0.257762	undirected	NA	NA
51176	441263	0.254251	undirected	NA	NA
51176	26493	0.271773	undirected	NA	NA
51176	162137	0.267709	undirected	NA	NA
51176	4584 /// 57876	0.267452	undirected	NA	NA
51176	643355	0.260229	undirected	NA	NA
51176	101929372	0.27108	undirected	NA	NA
51176	9567	0.250632	undirected	NA	NA
51176	84258	0.27213	undirected	NA	NA
51176	541472	0.266482	undirected	NA	NA
51176	10941 /// 574537	0.254919	undirected	NA	NA
51176	101929025	0.263244	undirected	NA	NA
56941	9543	0.250475	undirected	NA	NA
56941	157927	0.253177	undirected	NA	NA
56941	496	0.250869	undirected	NA	NA
83866	100188953	0.300277	undirected	NA	NA
83866	101929668	0.257518	undirected	NA	NA
83866	101928851	0.303918	undirected	NA	NA
83866	196483	0.315689	undirected	NA	NA
83866	101928647	0.32261	undirected	NA	NA
83866	101927380	0.314169	undirected	NA	NA
83866	57464	0.266844	undirected	NA	NA
83866	91574	0.271832	undirected	NA	NA
83866	151534	0.254307	undirected	NA	NA
83866	51059	0.293841	undirected	NA	NA
83866	283761	0.303534	undirected	NA	NA
83866	54785	0.255656	undirected	NA	NA
83866	643160	0.269824	undirected	NA	NA
83866	23354	0.261584	undirected	NA	NA
83866	118471	0.275003	undirected	NA	NA
83866	54751	0.296355	undirected	NA	NA
83866	58492 /// 101928631	0.259931	undirected	NA	NA
83866	27037	0.255514	undirected	NA	NA
83866	23268 /// 101927371	0.310178	undirected	NA	NA
83866	57060	0.269704	undirected	NA	NA
83866	8444	0.301769	undirected	NA	NA
83866	256646	0.345504	undirected	NA	NA
83866	5610	0.270951	undirected	NA	NA
83866	768	0.259538	undirected	NA	NA
83866	53831	0.255951	undirected	NA	NA
83866	26254	0.339329	undirected	NA	NA
83866	154754	0.286884	undirected	NA	NA
83866	779	0.292714	undirected	NA	NA
83866	3755	0.26799	undirected	NA	NA
83866	137964	0.326545	undirected	NA	NA
83866	80776	0.317224	undirected	NA	NA
83866	100129476	0.293282	undirected	NA	NA
83866	283870	0.310668	undirected	NA	NA
83866	126259	0.330941	undirected	NA	NA
83866	90423 /// 440862	0.301316	undirected	NA	NA
83866	3802 /// 3803 /// 3804 /// 3806 /// 3809 /// 100132285	0.328221	undirected	NA	NA
83866	5462	0.281968	undirected	NA	NA
83866	29985	0.325524	undirected	NA	NA
83866	51305	0.31876	undirected	NA	NA
83866	152641	0.307884	undirected	NA	NA
83866	138307	0.293542	undirected	NA	NA
83866	283989	0.266455	undirected	NA	NA
83866	115123	0.265771	undirected	NA	NA
83866	56971	0.321178	undirected	NA	NA
83866	1104	0.268855	undirected	NA	NA
83866	27240	0.288226	undirected	NA	NA
83866	1184	0.27289	undirected	NA	NA
83866	400629	0.26294	undirected	NA	NA
83866	388588	0.297889	undirected	NA	NA
83866	221749	0.263832	undirected	NA	NA
83866	101927876	0.295708	undirected	NA	NA
83866	79574	0.252502	undirected	NA	NA
83866	1656	0.26668	undirected	NA	NA
83866	5891	0.303764	undirected	NA	NA
83866	286009	0.32628	undirected	NA	NA
83866	144097	0.293283	undirected	NA	NA
83866	84809	0.300405	undirected	NA	NA
83866	79640	0.257058	undirected	NA	NA
83866	2245	0.278769	undirected	NA	NA
83866	161823	0.272868	undirected	NA	NA
83866	6239	0.254402	undirected	NA	NA
83866	199745	0.266532	undirected	NA	NA
83866	91056	0.301273	undirected	NA	NA
83866	4129	0.294448	undirected	NA	NA
83866	9543	0.344101	undirected	NA	NA
83866	79172	0.268455	undirected	NA	NA
83866	10940	0.266435	undirected	NA	NA
83866	125965	0.326601	undirected	NA	NA
83866	5798	0.338769	undirected	NA	NA
83866	55775	0.275719	undirected	NA	NA
83866	400360	0.311634	undirected	NA	NA
83866	157927	0.359019	undirected	NA	NA
83866	130540	0.284174	undirected	NA	NA
83866	222643	0.28785	undirected	NA	NA
83866	731789	0.348006	undirected	NA	NA
83866	57562	0.269313	undirected	NA	NA
83866	842	0.281157	undirected	NA	NA
83866	26780	0.253379	undirected	NA	NA
83866	284800 /// 728882 /// 100132948 /// 100133121	0.265263	undirected	NA	NA
83866	57623	0.295391	undirected	NA	NA
83866	8748	0.253377	undirected	NA	NA
83866	221914	0.292867	undirected	NA	NA
83866	9830	0.265692	undirected	NA	NA
83866	9389	0.313618	undirected	NA	NA
83866	340529 /// 645974	0.305112	undirected	NA	NA
83866	7185	0.258814	undirected	NA	NA
83866	59347	0.29452	undirected	NA	NA
83866	27189	0.298351	undirected	NA	NA
83866	100507564	0.310072	undirected	NA	NA
83866	8174	0.306891	undirected	NA	NA
83866	54039	0.313697	undirected	NA	NA
83866	9091	0.282309	undirected	NA	NA
83866	221122	0.328192	undirected	NA	NA
83866	440590	0.253941	undirected	NA	NA
83866	5961	0.292671	undirected	NA	NA
83866	9088	0.300423	undirected	NA	NA
83866	374383	0.277219	undirected	NA	NA
83866	81691	0.253525	undirected	NA	NA
83866	440021	0.307055	undirected	NA	NA
83866	2027	0.256236	undirected	NA	NA
83866	55324	0.258462	undirected	NA	NA
83866	7543	0.279244	undirected	NA	NA
83866	94121	0.263332	undirected	NA	NA
83866	100996681	0.26426	undirected	NA	NA
83866	389812	0.306439	undirected	NA	NA
83866	496	0.351912	undirected	NA	NA
83866	572	0.279874	undirected	NA	NA
83866	101927143	0.280302	undirected	NA	NA
83866	5210	0.250728	undirected	NA	NA
83866	100132078	0.304641	undirected	NA	NA
83866	10380	0.282765	undirected	NA	NA
83866	9580	0.303813	undirected	NA	NA
83866	283337	0.254752	undirected	NA	NA
83866	7258 /// 728137 /// 728395 /// 728403 /// 100289087	0.298722	undirected	NA	NA
83866	2842	0.294668	undirected	NA	NA
83866	1058	0.298381	undirected	NA	NA
83866	101928869	0.298527	undirected	NA	NA
83866	4323	0.300357	undirected	NA	NA
83866	859	0.308038	undirected	NA	NA
83866	729830	0.25731	undirected	NA	NA
83866	8484	0.303705	undirected	NA	NA
83866	284513	0.269348	undirected	NA	NA
83866	246122	0.313569	undirected	NA	NA
83866	8078	0.317013	undirected	NA	NA
83866	9084 /// 353513	0.287605	undirected	NA	NA
83866	8312	0.290771	undirected	NA	NA
83866	124590	0.345182	undirected	NA	NA
83866	285596	0.29519	undirected	NA	NA
83866	116115	0.264457	undirected	NA	NA
83866	85302	0.298491	undirected	NA	NA
83866	2305	0.264154	undirected	NA	NA
83866	125950	0.308181	undirected	NA	NA
83866	114571	0.323874	undirected	NA	NA
83866	113115	0.253332	undirected	NA	NA
83866	113278	0.256702	undirected	NA	NA
83866	101928844	0.290364	undirected	NA	NA
83866	51460	0.266275	undirected	NA	NA
83866	392	0.279145	undirected	NA	NA
83866	26205	0.270293	undirected	NA	NA
83866	83860	0.261713	undirected	NA	NA
83866	7468	0.276525	undirected	NA	NA
83866	2636	0.304755	undirected	NA	NA
83866	120939	0.280646	undirected	NA	NA
83866	6737	0.294268	undirected	NA	NA
83866	80178	0.269509	undirected	NA	NA
83866	2837	0.309799	undirected	NA	NA
83866	54729	0.314047	undirected	NA	NA
83866	339344	0.271444	undirected	NA	NA
83866	23616 /// 57026	0.318367	undirected	NA	NA
83866	55705	0.261682	undirected	NA	NA
83866	7343	0.287848	undirected	NA	NA
83866	23522	0.315428	undirected	NA	NA
83866	79877	0.333336	undirected	NA	NA
83866	114907	0.252836	undirected	NA	NA
83866	161253	0.295826	undirected	NA	NA
83866	3798	0.317487	undirected	NA	NA
83866	553103	0.287563	undirected	NA	NA
83866	26145	0.29599	undirected	NA	NA
83866	101929687	0.313595	undirected	NA	NA
83866	100874292	0.299943	undirected	NA	NA
83866	83439	0.250306	undirected	NA	NA
83866	79915	0.252729	undirected	NA	NA
83866	8498	0.27473	undirected	NA	NA
83866	161198	0.273966	undirected	NA	NA
83866	257000	0.255984	undirected	NA	NA
83866	441263	0.326538	undirected	NA	NA
83866	442444	0.315123	undirected	NA	NA
83866	9625	0.274263	undirected	NA	NA
83866	200159	0.287301	undirected	NA	NA
83866	26493	0.339755	undirected	NA	NA
83866	79685	0.256809	undirected	NA	NA
83866	9156	0.253227	undirected	NA	NA
83866	51060 /// 112970	0.268719	undirected	NA	NA
83866	64858	0.251956	undirected	NA	NA
83866	3635	0.290418	undirected	NA	NA
83866	285989	0.256366	undirected	NA	NA
83866	50624	0.253292	undirected	NA	NA
83866	57148	0.276574	undirected	NA	NA
83866	101929402	0.318355	undirected	NA	NA
83866	5554 /// 11272 /// 100533464	0.293415	undirected	NA	NA
83866	53820	0.264385	undirected	NA	NA
83866	103091864	0.29848	undirected	NA	NA
83866	147183	0.28763	undirected	NA	NA
83866	100861551	0.296996	undirected	NA	NA
83866	10382	0.283804	undirected	NA	NA
83866	605	0.295287	undirected	NA	NA
83866	8506	0.263566	undirected	NA	NA
83866	11247	0.321094	undirected	NA	NA
83866	1504 /// 440387	0.296039	undirected	NA	NA
83866	100507321	0.285536	undirected	NA	NA
83866	145873	0.31869	undirected	NA	NA
83866	10740	0.274487	undirected	NA	NA
83866	100506049	0.266981	undirected	NA	NA
83866	157313	0.282933	undirected	NA	NA
83866	23030	0.253375	undirected	NA	NA
83866	8732	0.325121	undirected	NA	NA
83866	55731	0.273808	undirected	NA	NA
83866	9095	0.264676	undirected	NA	NA
83866	162137	0.308456	undirected	NA	NA
83866	101930566 /// 102800447	0.305382	undirected	NA	NA
83866	4584 /// 57876	0.334546	undirected	NA	NA
83866	643355	0.300783	undirected	NA	NA
83866	101929372	0.324137	undirected	NA	NA
83866	30811	0.276438	undirected	NA	NA
83866	9816	0.254229	undirected	NA	NA
83866	158035	0.284515	undirected	NA	NA
83866	440918	0.294977	undirected	NA	NA
83866	51540	0.296411	undirected	NA	NA
83866	3222	0.324724	undirected	NA	NA
83866	26507	0.270908	undirected	NA	NA
83866	55157	0.305484	undirected	NA	NA
83866	340074	0.330469	undirected	NA	NA
83866	57154	0.311744	undirected	NA	NA
83866	158046	0.291496	undirected	NA	NA
83866	2003	0.319323	undirected	NA	NA
83866	81563	0.25818	undirected	NA	NA
83866	26231	0.27488	undirected	NA	NA
83866	28985	0.285707	undirected	NA	NA
83866	10000	0.276042	undirected	NA	NA
83866	284451	0.316884	undirected	NA	NA
83866	9567	0.318261	undirected	NA	NA
83866	84258	0.352361	undirected	NA	NA
83866	6324	0.291449	undirected	NA	NA
83866	9064	0.262379	undirected	NA	NA
83866	60313	0.257441	undirected	NA	NA
83866	128977	0.26569	undirected	NA	NA
83866	151648	0.272126	undirected	NA	NA
83866	54738	0.311065	undirected	NA	NA
83866	342357	0.264446	undirected	NA	NA
83866	115273	0.319248	undirected	NA	NA
83866	6290	0.286914	undirected	NA	NA
83866	79166	0.289588	undirected	NA	NA
83866	146434	0.270935	undirected	NA	NA
83866	541472	0.304518	undirected	NA	NA
83866	10941 /// 574537	0.302544	undirected	NA	NA
83866	1185	0.255985	undirected	NA	NA
83866	54554	0.260896	undirected	NA	NA
83866	27132	0.265711	undirected	NA	NA
83866	165055	0.270097	undirected	NA	NA
83866	2825	0.270495	undirected	NA	NA
83866	55063	0.293823	undirected	NA	NA
83866	84771	0.275968	undirected	NA	NA
83866	100630918	0.29189	undirected	NA	NA
83866	4919	0.25419	undirected	NA	NA
83866	100130219	0.259233	undirected	NA	NA
83866	101929025	0.299856	undirected	NA	NA
83866	150726 /// 101927826	0.317428	undirected	NA	NA
83866	29931	0.266503	undirected	NA	NA
83866	100131211	0.28291	undirected	NA	NA
83866	9392	0.259053	undirected	NA	NA
83866	285498	0.299377	undirected	NA	NA
83866	9573	0.289805	undirected	NA	NA
83866	203274	0.29848	undirected	NA	NA
83866	150946	0.266748	undirected	NA	NA
83866	147948	0.266627	undirected	NA	NA
100188953	129285	0.252599	undirected	NA	NA
100188953	101928851	0.301425	undirected	NA	NA
100188953	196483	0.293015	undirected	NA	NA
100188953	101928647	0.304214	undirected	NA	NA
100188953	101927380	0.29739	undirected	NA	NA
100188953	57464	0.264987	undirected	NA	NA
100188953	51059	0.294626	undirected	NA	NA
100188953	283761	0.300897	undirected	NA	NA
100188953	643160	0.267562	undirected	NA	NA
100188953	8438	0.26256	undirected	NA	NA
100188953	118471	0.285918	undirected	NA	NA
100188953	54751	0.287521	undirected	NA	NA
100188953	58492 /// 101928631	0.2683	undirected	NA	NA
100188953	27037	0.257285	undirected	NA	NA
100188953	55846	0.258345	undirected	NA	NA
100188953	23268 /// 101927371	0.293206	undirected	NA	NA
100188953	64771	0.265632	undirected	NA	NA
100188953	57060	0.276407	undirected	NA	NA
100188953	256646	0.3457	undirected	NA	NA
100188953	5610	0.282775	undirected	NA	NA
100188953	57051	0.255344	undirected	NA	NA
100188953	26254	0.344087	undirected	NA	NA
100188953	79621	0.254835	undirected	NA	NA
100188953	154754	0.269332	undirected	NA	NA
100188953	779	0.292743	undirected	NA	NA
100188953	137964	0.298401	undirected	NA	NA
100188953	80776	0.317344	undirected	NA	NA
100188953	100129476	0.293978	undirected	NA	NA
100188953	283870	0.301938	undirected	NA	NA
100188953	60492	0.259174	undirected	NA	NA
100188953	126259	0.303311	undirected	NA	NA
100188953	90423 /// 440862	0.298714	undirected	NA	NA
100188953	3802 /// 3803 /// 3804 /// 3806 /// 3809 /// 100132285	0.303258	undirected	NA	NA
100188953	7581	0.263921	undirected	NA	NA
100188953	29985	0.303119	undirected	NA	NA
100188953	51305	0.319058	undirected	NA	NA
100188953	152641	0.301858	undirected	NA	NA
100188953	138307	0.291772	undirected	NA	NA
100188953	283989	0.261061	undirected	NA	NA
100188953	115123	0.257048	undirected	NA	NA
100188953	56971	0.310923	undirected	NA	NA
100188953	1104	0.262918	undirected	NA	NA
100188953	27240	0.295979	undirected	NA	NA
100188953	1184	0.281492	undirected	NA	NA
100188953	400629	0.268698	undirected	NA	NA
100188953	388588	0.286678	undirected	NA	NA
100188953	160851	0.272884	undirected	NA	NA
100188953	221749	0.277946	undirected	NA	NA
100188953	101927876	0.296535	undirected	NA	NA
100188953	5891	0.269807	undirected	NA	NA
100188953	286009	0.304142	undirected	NA	NA
100188953	144097	0.276721	undirected	NA	NA
100188953	84809	0.298674	undirected	NA	NA
100188953	2245	0.28196	undirected	NA	NA
100188953	7693	0.252406	undirected	NA	NA
100188953	161823	0.279174	undirected	NA	NA
100188953	199745	0.274578	undirected	NA	NA
100188953	91056	0.298722	undirected	NA	NA
100188953	153768	0.253943	undirected	NA	NA
100188953	4129	0.271291	undirected	NA	NA
100188953	9543	0.347616	undirected	NA	NA
100188953	79172	0.272242	undirected	NA	NA
100188953	10940	0.278293	undirected	NA	NA
100188953	125965	0.299878	undirected	NA	NA
100188953	5798	0.323456	undirected	NA	NA
100188953	55775	0.25059	undirected	NA	NA
100188953	400360	0.30059	undirected	NA	NA
100188953	157927	0.369435	undirected	NA	NA
100188953	79022	0.251909	undirected	NA	NA
100188953	10166	0.256176	undirected	NA	NA
100188953	130540	0.284811	undirected	NA	NA
100188953	222643	0.283901	undirected	NA	NA
100188953	731789	0.344875	undirected	NA	NA
100188953	57562	0.267045	undirected	NA	NA
100188953	842	0.290792	undirected	NA	NA
100188953	26780	0.262387	undirected	NA	NA
100188953	284800 /// 728882 /// 100132948 /// 100133121	0.274408	undirected	NA	NA
100188953	57623	0.296163	undirected	NA	NA
100188953	8748	0.255375	undirected	NA	NA
100188953	221914	0.294441	undirected	NA	NA
100188953	9830	0.279271	undirected	NA	NA
100188953	9389	0.267498	undirected	NA	NA
100188953	340529 /// 645974	0.28385	undirected	NA	NA
100188953	7185	0.253098	undirected	NA	NA
100188953	59347	0.292452	undirected	NA	NA
100188953	27189	0.297176	undirected	NA	NA
100188953	80823	0.254002	undirected	NA	NA
100188953	100507564	0.288201	undirected	NA	NA
100188953	8174	0.26431	undirected	NA	NA
100188953	54039	0.267247	undirected	NA	NA
100188953	9091	0.260719	undirected	NA	NA
100188953	221122	0.330649	undirected	NA	NA
100188953	7700	0.252185	undirected	NA	NA
100188953	440590	0.269293	undirected	NA	NA
100188953	5961	0.284594	undirected	NA	NA
100188953	9088	0.297556	undirected	NA	NA
100188953	4598	0.256821	undirected	NA	NA
100188953	374383	0.28567	undirected	NA	NA
100188953	440021	0.303402	undirected	NA	NA
100188953	2027	0.272933	undirected	NA	NA
100188953	3887	0.256212	undirected	NA	NA
100188953	55324	0.27055	undirected	NA	NA
100188953	7543	0.27833	undirected	NA	NA
100188953	94121	0.280023	undirected	NA	NA
100188953	100996681	0.270089	undirected	NA	NA
100188953	389812	0.302597	undirected	NA	NA
100188953	496	0.353172	undirected	NA	NA
100188953	572	0.280024	undirected	NA	NA
100188953	101927143	0.276615	undirected	NA	NA
100188953	5210	0.268432	undirected	NA	NA
100188953	100132078	0.301307	undirected	NA	NA
100188953	10380	0.268957	undirected	NA	NA
100188953	100505478	0.270275	undirected	NA	NA
100188953	9580	0.272118	undirected	NA	NA
100188953	1298	0.255468	undirected	NA	NA
100188953	100526820	0.268409	undirected	NA	NA
100188953	100507053	0.253635	undirected	NA	NA
100188953	283337	0.265805	undirected	NA	NA
100188953	7258 /// 728137 /// 728395 /// 728403 /// 100289087	0.296206	undirected	NA	NA
100188953	7290	0.258958	undirected	NA	NA
100188953	2842	0.280007	undirected	NA	NA
100188953	1058	0.294717	undirected	NA	NA
100188953	101928869	0.297215	undirected	NA	NA
100188953	4323	0.290788	undirected	NA	NA
100188953	859	0.299086	undirected	NA	NA
100188953	729830	0.262158	undirected	NA	NA
100188953	8484	0.299454	undirected	NA	NA
100188953	284513	0.263062	undirected	NA	NA
100188953	246122	0.293124	undirected	NA	NA
100188953	8078	0.282971	undirected	NA	NA
100188953	8312	0.290763	undirected	NA	NA
100188953	124590	0.349946	undirected	NA	NA
100188953	285596	0.295434	undirected	NA	NA
100188953	85302	0.272983	undirected	NA	NA
100188953	2305	0.265838	undirected	NA	NA
100188953	125950	0.295203	undirected	NA	NA
100188953	114571	0.300247	undirected	NA	NA
100188953	113278	0.263723	undirected	NA	NA
100188953	1869	0.254295	undirected	NA	NA
100188953	101928844	0.292404	undirected	NA	NA
100188953	51460	0.270228	undirected	NA	NA
100188953	392	0.259912	undirected	NA	NA
100188953	7633	0.252617	undirected	NA	NA
100188953	83860	0.266515	undirected	NA	NA
100188953	7468	0.271511	undirected	NA	NA
100188953	2636	0.299288	undirected	NA	NA
100188953	6737	0.290924	undirected	NA	NA
100188953	58493	0.267119	undirected	NA	NA
100188953	80178	0.28192	undirected	NA	NA
100188953	2837	0.276569	undirected	NA	NA
100188953	54729	0.278387	undirected	NA	NA
100188953	339344	0.273903	undirected	NA	NA
100188953	23616 /// 57026	0.284431	undirected	NA	NA
100188953	91	0.253311	undirected	NA	NA
100188953	55705	0.268651	undirected	NA	NA
100188953	375061 /// 100302132	0.261724	undirected	NA	NA
100188953	7343	0.261076	undirected	NA	NA
100188953	23522	0.296975	undirected	NA	NA
100188953	79877	0.299798	undirected	NA	NA
100188953	161253	0.290613	undirected	NA	NA
100188953	3798	0.288747	undirected	NA	NA
100188953	8738	0.270238	undirected	NA	NA
100188953	553103	0.282352	undirected	NA	NA
100188953	11145	0.25212	undirected	NA	NA
100188953	55315	0.266847	undirected	NA	NA
100188953	26145	0.294886	undirected	NA	NA
100188953	65055	0.259273	undirected	NA	NA
100188953	101929687	0.295368	undirected	NA	NA
100188953	100874292	0.268764	undirected	NA	NA
100188953	83439	0.259688	undirected	NA	NA
100188953	79915	0.251189	undirected	NA	NA
100188953	8498	0.281999	undirected	NA	NA
100188953	161198	0.254686	undirected	NA	NA
100188953	257000	0.26545	undirected	NA	NA
100188953	441263	0.318002	undirected	NA	NA
100188953	442444	0.291986	undirected	NA	NA
100188953	200159	0.260858	undirected	NA	NA
100188953	26493	0.326283	undirected	NA	NA
100188953	79685	0.275312	undirected	NA	NA
100188953	23404	0.261444	undirected	NA	NA
100188953	3635	0.290359	undirected	NA	NA
100188953	285989	0.269338	undirected	NA	NA
100188953	57148	0.258174	undirected	NA	NA
100188953	2297	0.252955	undirected	NA	NA
100188953	101929402	0.296072	undirected	NA	NA
100188953	5554 /// 11272 /// 100533464	0.294918	undirected	NA	NA
100188953	103091864	0.285788	undirected	NA	NA
100188953	147183	0.274934	undirected	NA	NA
100188953	100861551	0.284822	undirected	NA	NA
100188953	256933	0.272014	undirected	NA	NA
100188953	10382	0.286732	undirected	NA	NA
100188953	605	0.297717	undirected	NA	NA
100188953	11247	0.305546	undirected	NA	NA
100188953	1504 /// 440387	0.295775	undirected	NA	NA
100188953	100507321	0.272981	undirected	NA	NA
100188953	145873	0.302198	undirected	NA	NA
100188953	10740	0.274646	undirected	NA	NA
100188953	23396	0.259109	undirected	NA	NA
100188953	219988	0.258153	undirected	NA	NA
100188953	51659	0.251046	undirected	NA	NA
100188953	157313	0.268895	undirected	NA	NA
100188953	23030	0.256749	undirected	NA	NA
100188953	8732	0.27724	undirected	NA	NA
100188953	114112 /// 645840	0.252558	undirected	NA	NA
100188953	55731	0.270751	undirected	NA	NA
100188953	162137	0.295829	undirected	NA	NA
100188953	101930566 /// 102800447	0.290402	undirected	NA	NA
100188953	4584 /// 57876	0.317487	undirected	NA	NA
100188953	643355	0.299446	undirected	NA	NA
100188953	101929372	0.295264	undirected	NA	NA
100188953	9816	0.260695	undirected	NA	NA
100188953	653319	0.259665	undirected	NA	NA
100188953	158035	0.282858	undirected	NA	NA
100188953	440918	0.250945	undirected	NA	NA
100188953	51540	0.262193	undirected	NA	NA
100188953	3222	0.293953	undirected	NA	NA
100188953	26507	0.277307	undirected	NA	NA
100188953	55157	0.300027	undirected	NA	NA
100188953	340074	0.301048	undirected	NA	NA
100188953	57154	0.321347	undirected	NA	NA
100188953	158046	0.272736	undirected	NA	NA
100188953	2003	0.279901	undirected	NA	NA
100188953	26231	0.272651	undirected	NA	NA
100188953	28985	0.268206	undirected	NA	NA
100188953	10000	0.265139	undirected	NA	NA
100188953	284451	0.292054	undirected	NA	NA
100188953	9567	0.306214	undirected	NA	NA
100188953	84258	0.345249	undirected	NA	NA
100188953	6324	0.29436	undirected	NA	NA
100188953	60313	0.274851	undirected	NA	NA
100188953	128977	0.267284	undirected	NA	NA
100188953	151648	0.264323	undirected	NA	NA
100188953	54738	0.263622	undirected	NA	NA
100188953	342357	0.260725	undirected	NA	NA
100188953	115273	0.304469	undirected	NA	NA
100188953	8208	0.252173	undirected	NA	NA
100188953	6290	0.251069	undirected	NA	NA
100188953	79166	0.270639	undirected	NA	NA
100188953	6327	0.25094	undirected	NA	NA
100188953	10691	0.255118	undirected	NA	NA
100188953	146434	0.263348	undirected	NA	NA
100188953	541472	0.301917	undirected	NA	NA
100188953	10941 /// 574537	0.299729	undirected	NA	NA
100188953	1185	0.266432	undirected	NA	NA
100188953	54554	0.25143	undirected	NA	NA
100188953	27132	0.279137	undirected	NA	NA
100188953	165055	0.259094	undirected	NA	NA
100188953	55063	0.290835	undirected	NA	NA
100188953	84771	0.273973	undirected	NA	NA
100188953	100630918	0.280376	undirected	NA	NA
100188953	101929025	0.298773	undirected	NA	NA
100188953	150726 /// 101927826	0.314421	undirected	NA	NA
100188953	29931	0.262473	undirected	NA	NA
100188953	100131211	0.278245	undirected	NA	NA
100188953	9392	0.274426	undirected	NA	NA
100188953	285498	0.284632	undirected	NA	NA
100188953	9573	0.291485	undirected	NA	NA
100188953	203274	0.293448	undirected	NA	NA
100188953	150946	0.251051	undirected	NA	NA
100188953	147948	0.268335	undirected	NA	NA
129285	64771	0.250022	undirected	NA	NA
129285	256646	0.344666	undirected	NA	NA
129285	5610	0.254753	undirected	NA	NA
129285	26254	0.344738	undirected	NA	NA
129285	154754	0.250824	undirected	NA	NA
129285	137964	0.273861	undirected	NA	NA
129285	80776	0.318446	undirected	NA	NA
129285	283870	0.292882	undirected	NA	NA
129285	3802 /// 3803 /// 3804 /// 3806 /// 3809 /// 100132285	0.278308	undirected	NA	NA
129285	51305	0.309507	undirected	NA	NA
129285	56971	0.30109	undirected	NA	NA
129285	27240	0.257316	undirected	NA	NA
129285	160851	0.25283	undirected	NA	NA
129285	144097	0.258104	undirected	NA	NA
129285	2245	0.250686	undirected	NA	NA
129285	161823	0.252624	undirected	NA	NA
129285	9543	0.342761	undirected	NA	NA
129285	125965	0.273366	undirected	NA	NA
129285	5798	0.305832	undirected	NA	NA
129285	157927	0.379842	undirected	NA	NA
129285	731789	0.342883	undirected	NA	NA
129285	842	0.254599	undirected	NA	NA
129285	100652748	0.255353	undirected	NA	NA
129285	340529 /// 645974	0.251877	undirected	NA	NA
129285	221122	0.326302	undirected	NA	NA
129285	496	0.349148	undirected	NA	NA
129285	100505478	0.265245	undirected	NA	NA
129285	100526820	0.254354	undirected	NA	NA
129285	8312	0.290924	undirected	NA	NA
129285	124590	0.357393	undirected	NA	NA
129285	2305	0.25966	undirected	NA	NA
129285	125950	0.287151	undirected	NA	NA
129285	51460	0.277951	undirected	NA	NA
129285	26775	0.253291	undirected	NA	NA
129285	3798	0.255311	undirected	NA	NA
129285	8498	0.255815	undirected	NA	NA
129285	441263	0.310116	undirected	NA	NA
129285	79823	0.254719	undirected	NA	NA
129285	26493	0.319008	undirected	NA	NA
129285	147183	0.251769	undirected	NA	NA
129285	100861551	0.267182	undirected	NA	NA
129285	10382	0.276157	undirected	NA	NA
129285	4584 /// 57876	0.301732	undirected	NA	NA
129285	101929372	0.264212	undirected	NA	NA
129285	26507	0.276079	undirected	NA	NA
129285	57154	0.324248	undirected	NA	NA
129285	84258	0.335967	undirected	NA	NA
129285	100630918	0.270297	undirected	NA	NA
129285	150726 /// 101927826	0.315541	undirected	NA	NA
129285	29931	0.265983	undirected	NA	NA
129285	9392	0.251064	undirected	NA	NA
64897	256646	0.306496	undirected	NA	NA
64897	26254	0.304581	undirected	NA	NA
64897	137964	0.264899	undirected	NA	NA
64897	80776	0.289205	undirected	NA	NA
64897	283870	0.273574	undirected	NA	NA
64897	3802 /// 3803 /// 3804 /// 3806 /// 3809 /// 100132285	0.267455	undirected	NA	NA
64897	51305	0.28389	undirected	NA	NA
64897	56971	0.277031	undirected	NA	NA
64897	9543	0.308787	undirected	NA	NA
64897	125965	0.265655	undirected	NA	NA
64897	5798	0.287901	undirected	NA	NA
64897	157927	0.329679	undirected	NA	NA
64897	731789	0.30737	undirected	NA	NA
64897	221122	0.292945	undirected	NA	NA
64897	496	0.313761	undirected	NA	NA
64897	8312	0.261788	undirected	NA	NA
64897	124590	0.311877	undirected	NA	NA
64897	125950	0.258909	undirected	NA	NA
64897	51460	0.252962	undirected	NA	NA
64897	3798	0.253782	undirected	NA	NA
64897	441263	0.284159	undirected	NA	NA
64897	26493	0.292358	undirected	NA	NA
64897	100861551	0.251551	undirected	NA	NA
64897	10382	0.252448	undirected	NA	NA
64897	4584 /// 57876	0.279602	undirected	NA	NA
64897	101929372	0.26083	undirected	NA	NA
64897	57154	0.283644	undirected	NA	NA
64897	84258	0.304919	undirected	NA	NA
64897	100630918	0.25162	undirected	NA	NA
64897	150726 /// 101927826	0.283755	undirected	NA	NA
60468	157927	0.262734	undirected	NA	NA
101929668	101928851	0.258439	undirected	NA	NA
101929668	101927380	0.264565	undirected	NA	NA
101929668	283761	0.252643	undirected	NA	NA
101929668	23268 /// 101927371	0.25855	undirected	NA	NA
101929668	256646	0.273457	undirected	NA	NA
101929668	26254	0.265183	undirected	NA	NA
101929668	137964	0.275149	undirected	NA	NA
101929668	80776	0.254411	undirected	NA	NA
101929668	283870	0.262007	undirected	NA	NA
101929668	3802 /// 3803 /// 3804 /// 3806 /// 3809 /// 100132285	0.264236	undirected	NA	NA
101929668	152641	0.252092	undirected	NA	NA
101929668	56971	0.261552	undirected	NA	NA
101929668	91056	0.255292	undirected	NA	NA
101929668	9543	0.269736	undirected	NA	NA
101929668	125965	0.270373	undirected	NA	NA
101929668	5798	0.276809	undirected	NA	NA
101929668	157927	0.278169	undirected	NA	NA
101929668	731789	0.272492	undirected	NA	NA
101929668	57623	0.251485	undirected	NA	NA
101929668	340529 /// 645974	0.251624	undirected	NA	NA
101929668	221122	0.25908	undirected	NA	NA
101929668	440021	0.256635	undirected	NA	NA
101929668	389812	0.257682	undirected	NA	NA
101929668	496	0.275395	undirected	NA	NA
101929668	100132078	0.257841	undirected	NA	NA
101929668	101928869	0.254141	undirected	NA	NA
101929668	859	0.262609	undirected	NA	NA
101929668	246122	0.259113	undirected	NA	NA
101929668	124590	0.275236	undirected	NA	NA
101929668	125950	0.25019	undirected	NA	NA
101929668	3798	0.258028	undirected	NA	NA
101929668	441263	0.278152	undirected	NA	NA
101929668	26493	0.282258	undirected	NA	NA
101929668	162137	0.261066	undirected	NA	NA
101929668	4584 /// 57876	0.270537	undirected	NA	NA
101929668	101929372	0.265952	undirected	NA	NA
101929668	84258	0.282321	undirected	NA	NA
101929668	541472	0.256512	undirected	NA	NA
101929668	100630918	0.255569	undirected	NA	NA
101929668	101929025	0.252948	undirected	NA	NA
101929668	150726 /// 101927826	0.25977	undirected	NA	NA
54093	256646	0.250467	undirected	NA	NA
54093	157927	0.269282	undirected	NA	NA
54093	731789	0.257936	undirected	NA	NA
54093	496	0.253657	undirected	NA	NA
54093	124590	0.254461	undirected	NA	NA
101928851	196483	0.315612	undirected	NA	NA
101928851	101928647	0.32355	undirected	NA	NA
101928851	101927380	0.316196	undirected	NA	NA
101928851	57464	0.266901	undirected	NA	NA
101928851	91574	0.272669	undirected	NA	NA
101928851	151534	0.254661	undirected	NA	NA
101928851	51059	0.293059	undirected	NA	NA
101928851	283761	0.303166	undirected	NA	NA
101928851	54785	0.255993	undirected	NA	NA
101928851	643160	0.268984	undirected	NA	NA
101928851	23354	0.261771	undirected	NA	NA
101928851	118471	0.273826	undirected	NA	NA
101928851	54751	0.295897	undirected	NA	NA
101928851	58492 /// 101928631	0.258055	undirected	NA	NA
101928851	27037	0.25589	undirected	NA	NA
101928851	23268 /// 101927371	0.311744	undirected	NA	NA
101928851	57060	0.269571	undirected	NA	NA
101928851	8444	0.302265	undirected	NA	NA
101928851	256646	0.34704	undirected	NA	NA
101928851	5610	0.271177	undirected	NA	NA
101928851	768	0.259456	undirected	NA	NA
101928851	53831	0.25547	undirected	NA	NA
101928851	26254	0.34047	undirected	NA	NA
101928851	154754	0.288236	undirected	NA	NA
101928851	779	0.291881	undirected	NA	NA
101928851	3755	0.269589	undirected	NA	NA
101928851	137964	0.32894	undirected	NA	NA
101928851	80776	0.318916	undirected	NA	NA
101928851	100129476	0.292241	undirected	NA	NA
101928851	283870	0.312509	undirected	NA	NA
101928851	126259	0.331731	undirected	NA	NA
101928851	90423 /// 440862	0.300863	undirected	NA	NA
101928851	3802 /// 3803 /// 3804 /// 3806 /// 3809 /// 100132285	0.330079	undirected	NA	NA
101928851	5462	0.282473	undirected	NA	NA
101928851	29985	0.326566	undirected	NA	NA
101928851	51305	0.319446	undirected	NA	NA
101928851	152641	0.307675	undirected	NA	NA
101928851	138307	0.292592	undirected	NA	NA
101928851	283989	0.267202	undirected	NA	NA
101928851	115123	0.266586	undirected	NA	NA
101928851	56971	0.322751	undirected	NA	NA
101928851	1104	0.268141	undirected	NA	NA
101928851	27240	0.288511	undirected	NA	NA
101928851	1184	0.273189	undirected	NA	NA
101928851	400629	0.263398	undirected	NA	NA
101928851	388588	0.297817	undirected	NA	NA
101928851	221749	0.265285	undirected	NA	NA
101928851	101927876	0.294804	undirected	NA	NA
101928851	79574	0.2532	undirected	NA	NA
101928851	1656	0.26683	undirected	NA	NA
101928851	5891	0.304768	undirected	NA	NA
101928851	286009	0.326886	undirected	NA	NA
101928851	144097	0.295375	undirected	NA	NA
101928851	84809	0.299991	undirected	NA	NA
101928851	79640	0.257115	undirected	NA	NA
101928851	2245	0.280657	undirected	NA	NA
101928851	161823	0.273921	undirected	NA	NA
101928851	6239	0.255582	undirected	NA	NA
101928851	199745	0.265779	undirected	NA	NA
101928851	91056	0.303256	undirected	NA	NA
101928851	4129	0.297598	undirected	NA	NA
101928851	9543	0.344833	undirected	NA	NA
101928851	79172	0.268377	undirected	NA	NA
101928851	10940	0.266574	undirected	NA	NA
101928851	125965	0.328613	undirected	NA	NA
101928851	5798	0.340357	undirected	NA	NA
101928851	55775	0.275605	undirected	NA	NA
101928851	400360	0.310978	undirected	NA	NA
101928851	157927	0.360312	undirected	NA	NA
101928851	130540	0.285484	undirected	NA	NA
101928851	222643	0.28818	undirected	NA	NA
101928851	731789	0.349591	undirected	NA	NA
101928851	57562	0.27013	undirected	NA	NA
101928851	842	0.281264	undirected	NA	NA
101928851	26780	0.252366	undirected	NA	NA
101928851	284800 /// 728882 /// 100132948 /// 100133121	0.265207	undirected	NA	NA
101928851	57623	0.296247	undirected	NA	NA
101928851	8748	0.253494	undirected	NA	NA
101928851	221914	0.293329	undirected	NA	NA
101928851	9830	0.264925	undirected	NA	NA
101928851	9389	0.31413	undirected	NA	NA
101928851	340529 /// 645974	0.306325	undirected	NA	NA
101928851	7185	0.25857	undirected	NA	NA
101928851	59347	0.293589	undirected	NA	NA
101928851	27189	0.300067	undirected	NA	NA
101928851	100507564	0.311398	undirected	NA	NA
101928851	8174	0.306968	undirected	NA	NA
101928851	54039	0.314134	undirected	NA	NA
101928851	9091	0.282711	undirected	NA	NA
101928851	221122	0.329195	undirected	NA	NA
101928851	440590	0.253685	undirected	NA	NA
101928851	5961	0.292687	undirected	NA	NA
101928851	9088	0.300241	undirected	NA	NA
101928851	374383	0.277384	undirected	NA	NA
101928851	81691	0.25322	undirected	NA	NA
101928851	440021	0.30696	undirected	NA	NA
101928851	2027	0.256214	undirected	NA	NA
101928851	55324	0.257653	undirected	NA	NA
101928851	7543	0.279265	undirected	NA	NA
101928851	94121	0.263178	undirected	NA	NA
101928851	100996681	0.262516	undirected	NA	NA
101928851	389812	0.306289	undirected	NA	NA
101928851	496	0.352909	undirected	NA	NA
101928851	572	0.279835	undirected	NA	NA
101928851	101927143	0.281422	undirected	NA	NA
101928851	5210	0.250878	undirected	NA	NA
101928851	100132078	0.304379	undirected	NA	NA
101928851	10380	0.282742	undirected	NA	NA
101928851	9580	0.30442	undirected	NA	NA
101928851	283337	0.252861	undirected	NA	NA
101928851	7258 /// 728137 /// 728395 /// 728403 /// 100289087	0.297891	undirected	NA	NA
101928851	2842	0.29468	undirected	NA	NA
101928851	1058	0.298582	undirected	NA	NA
101928851	101928869	0.300468	undirected	NA	NA
101928851	4323	0.299846	undirected	NA	NA
101928851	859	0.310087	undirected	NA	NA
101928851	729830	0.25799	undirected	NA	NA
101928851	8484	0.303708	undirected	NA	NA
101928851	284513	0.269412	undirected	NA	NA
101928851	246122	0.315168	undirected	NA	NA
101928851	8078	0.317692	undirected	NA	NA
101928851	9084 /// 353513	0.289675	undirected	NA	NA
101928851	8312	0.292105	undirected	NA	NA
101928851	124590	0.34678	undirected	NA	NA
101928851	285596	0.294566	undirected	NA	NA
101928851	116115	0.264748	undirected	NA	NA
101928851	85302	0.299108	undirected	NA	NA
101928851	2305	0.264921	undirected	NA	NA
101928851	125950	0.310148	undirected	NA	NA
101928851	114571	0.323844	undirected	NA	NA
101928851	113115	0.254258	undirected	NA	NA
101928851	113278	0.256688	undirected	NA	NA
101928851	101928844	0.289723	undirected	NA	NA
101928851	51460	0.267713	undirected	NA	NA
101928851	392	0.278184	undirected	NA	NA
101928851	26205	0.270138	undirected	NA	NA
101928851	83860	0.261194	undirected	NA	NA
101928851	7468	0.276695	undirected	NA	NA
101928851	2636	0.304539	undirected	NA	NA
101928851	120939	0.282979	undirected	NA	NA
101928851	6737	0.293793	undirected	NA	NA
101928851	80178	0.269144	undirected	NA	NA
101928851	2837	0.310742	undirected	NA	NA
101928851	54729	0.315152	undirected	NA	NA
101928851	339344	0.273191	undirected	NA	NA
101928851	23616 /// 57026	0.318783	undirected	NA	NA
101928851	55705	0.263671	undirected	NA	NA
101928851	7343	0.28814	undirected	NA	NA
101928851	23522	0.315836	undirected	NA	NA
101928851	79877	0.334852	undirected	NA	NA
101928851	114907	0.252912	undirected	NA	NA
101928851	161253	0.295952	undirected	NA	NA
101928851	3798	0.31896	undirected	NA	NA
101928851	553103	0.286477	undirected	NA	NA
101928851	26145	0.298057	undirected	NA	NA
101928851	101929687	0.31445	undirected	NA	NA
101928851	100874292	0.299892	undirected	NA	NA
101928851	79915	0.252822	undirected	NA	NA
101928851	8498	0.276943	undirected	NA	NA
101928851	161198	0.273696	undirected	NA	NA
101928851	257000	0.257009	undirected	NA	NA
101928851	441263	0.328359	undirected	NA	NA
101928851	442444	0.314607	undirected	NA	NA
101928851	9625	0.273773	undirected	NA	NA
101928851	200159	0.28729	undirected	NA	NA
101928851	26493	0.342193	undirected	NA	NA
101928851	79685	0.256449	undirected	NA	NA
101928851	9156	0.253232	undirected	NA	NA
101928851	51060 /// 112970	0.268937	undirected	NA	NA
101928851	64858	0.251784	undirected	NA	NA
101928851	3635	0.289406	undirected	NA	NA
101928851	285989	0.257315	undirected	NA	NA
101928851	50624	0.254014	undirected	NA	NA
101928851	57148	0.278145	undirected	NA	NA
101928851	101929402	0.320421	undirected	NA	NA
101928851	5554 /// 11272 /// 100533464	0.292533	undirected	NA	NA
101928851	53820	0.265018	undirected	NA	NA
101928851	103091864	0.298919	undirected	NA	NA
101928851	147183	0.288229	undirected	NA	NA
101928851	100861551	0.298085	undirected	NA	NA
101928851	10382	0.283836	undirected	NA	NA
101928851	605	0.29506	undirected	NA	NA
101928851	8506	0.264401	undirected	NA	NA
101928851	11247	0.321902	undirected	NA	NA
101928851	1504 /// 440387	0.295825	undirected	NA	NA
101928851	100507321	0.285974	undirected	NA	NA
101928851	145873	0.319547	undirected	NA	NA
101928851	10740	0.274952	undirected	NA	NA
101928851	100506049	0.269057	undirected	NA	NA
101928851	157313	0.282967	undirected	NA	NA
101928851	23030	0.252501	undirected	NA	NA
101928851	8732	0.326112	undirected	NA	NA
[truncated: 20,166 more rows]
