# Supplementary material for: Construction of Gene Modules and Analysis of Prognostic Biomarkers for Cervical Cancer by Weighted Gene Co-Expression Network Analysis
Source: Front Oncol. 2021 Mar 18;11:542063. doi: 10.3389/fonc.2021.542063 (PMC8016394; doi:10.3389/fonc.2021.542063)
Supplement: Supplementary file 5 [file Table_5.xlsx]

## Sheet: Supplementary Table5
nodeName	altName	nodeAttr.nodesPresent...
990	NA	magenta
51277	NA	brown
100996624	NA	brown
441009	NA	brown
7727	NA	brown
3638	NA	brown
494470	NA	brown
148423	NA	brown
11066 /// 353116	NA	brown
57547	NA	brown
23234	NA	magenta
51176	NA	brown
56941	NA	brown
83866	NA	brown
100188953	NA	brown
129285	NA	brown
64897	NA	brown
60468	NA	darkred
101929668	NA	brown
54093	NA	brown
101928851	NA	brown
196483	NA	brown
101928647	NA	brown
8767	NA	brown
101927380	NA	brown
57464	NA	brown
91574	NA	brown
163786	NA	magenta
151534	NA	brown
5771	NA	brown
51059	NA	brown
6502	NA	magenta
283761	NA	brown
80119	NA	brown
54785	NA	brown
84318	NA	magenta
23306	NA	magenta
643160	NA	brown
8438	NA	brown
23354	NA	brown
2237	NA	magenta
118471	NA	brown
6477	NA	brown
8318	NA	magenta
54751	NA	brown
58492 /// 101928631	NA	brown
27037	NA	brown
23261	NA	brown
1477	NA	magenta
220134	NA	brown
55846	NA	brown
23268 /// 101927371	NA	brown
64771	NA	brown
57060	NA	brown
8444	NA	brown
134359	NA	brown
63979	NA	magenta
101928111	NA	brown
256646	NA	brown
84131	NA	magenta
6240	NA	magenta
5610	NA	brown
768	NA	brown
57486	NA	brown
53831	NA	brown
57051	NA	brown
90806	NA	brown
26254	NA	brown
79621	NA	brown
154754	NA	brown
779	NA	brown
3755	NA	brown
93081	NA	magenta
137964	NA	brown
80776	NA	brown
10462	NA	brown
100129476	NA	brown
283870	NA	brown
2713	NA	brown
60492	NA	brown
84153	NA	brown
84957	NA	brown
113130	NA	magenta
4798	NA	brown
51029	NA	brown
148523	NA	brown
126259	NA	brown
90423 /// 440862	NA	brown
146909	NA	magenta
54834	NA	brown
124491	NA	brown
3802 /// 3803 /// 3804 /// 3806 /// 3809 /// 100132285	NA	brown
5462	NA	brown
64786	NA	brown
7581	NA	brown
29985	NA	brown
83849	NA	brown
51305	NA	brown
152641	NA	brown
120103	NA	brown
255189	NA	brown
101928054	NA	brown
138307	NA	brown
283989	NA	brown
115123	NA	brown
117178	NA	magenta
56971	NA	brown
1104	NA	brown
27240	NA	brown
1184	NA	brown
79968	NA	magenta
57697	NA	brown
10721	NA	magenta
2054	NA	darkred
400629	NA	brown
10733	NA	magenta
388588	NA	brown
160851	NA	brown
201283	NA	brown
283177	NA	brown
317671	NA	brown
221749	NA	brown
83448	NA	brown
101927876	NA	brown
79574	NA	brown
54149	NA	brown
7298	NA	magenta
8454	NA	brown
2146	NA	magenta
1656	NA	brown
11062	NA	brown
5891	NA	brown
247	NA	brown
286009	NA	brown
144097	NA	brown
84809	NA	brown
1063	NA	magenta
79640	NA	brown
2245	NA	brown
284349	NA	brown
79883	NA	brown
7693	NA	brown
161823	NA	brown
51676	NA	brown
79980	NA	magenta
2258	NA	darkred
6239	NA	brown
80010	NA	magenta
6662	NA	brown
199745	NA	brown
54801	NA	magenta
91056	NA	brown
81894	NA	brown
6790	NA	magenta
153768	NA	brown
5906	NA	brown
91875	NA	brown
4129	NA	brown
3948	NA	brown
9543	NA	brown
25888	NA	brown
2553	NA	brown
79172	NA	brown
10940	NA	brown
125965	NA	brown
5798	NA	brown
55775	NA	brown
400360	NA	brown
157927	NA	brown
79710	NA	magenta
8894	NA	magenta
79022	NA	brown
100287166 /// 101930064	NA	brown
10166	NA	brown
54491	NA	brown
55055	NA	magenta
10615	NA	magenta
55789	NA	magenta
130540	NA	brown
222643	NA	brown
731789	NA	brown
57562	NA	brown
55540	NA	brown
842	NA	brown
55165	NA	magenta
29902	NA	brown
55892	NA	brown
26780	NA	brown
284800 /// 728882 /// 100132948 /// 100133121	NA	brown
57623	NA	brown
1299	NA	brown
378708 /// 100526739	NA	magenta
8748	NA	brown
158401	NA	brown
221914	NA	brown
9830	NA	brown
3790	NA	magenta
5062	NA	magenta
9389	NA	brown
100652748	NA	brown
163747	NA	brown
340529 /// 645974	NA	brown
7185	NA	brown
59347	NA	brown
56946	NA	brown
27189	NA	brown
80823	NA	brown
100507564	NA	brown
8174	NA	brown
54039	NA	brown
7733	NA	brown
9091	NA	brown
728978	NA	brown
221122	NA	brown
7700	NA	brown
440590	NA	brown
11259	NA	darkred
54892	NA	magenta
5961	NA	brown
100996511	NA	brown
9088	NA	brown
79784	NA	brown
4598	NA	brown
374383	NA	brown
81691	NA	brown
440021	NA	brown
2027	NA	brown
3887	NA	brown
55324	NA	brown
261734	NA	brown
56852	NA	magenta
7543	NA	brown
94121	NA	brown
100996681	NA	brown
389812	NA	brown
496	NA	brown
572	NA	brown
64838	NA	brown
101927143	NA	brown
5210	NA	brown
440944	NA	brown
100132078	NA	brown
121441	NA	magenta
84366	NA	brown
3237	NA	brown
196792	NA	magenta
10380	NA	brown
100505478	NA	brown
9580	NA	brown
89782	NA	brown
284611	NA	brown
1298	NA	brown
9833	NA	magenta
100526820	NA	brown
100507053	NA	brown
283337	NA	brown
993	NA	brown
7258 /// 728137 /// 728395 /// 728403 /// 100289087	NA	brown
6491	NA	magenta
7290	NA	brown
2842	NA	brown
6901	NA	brown
1058	NA	brown
118672	NA	brown
101928869	NA	brown
4323	NA	brown
100533106	NA	brown
102724017	NA	brown
84343	NA	brown
859	NA	brown
729830	NA	brown
6812	NA	brown
8484	NA	brown
284513	NA	brown
246122	NA	brown
11004	NA	magenta
8078	NA	brown
9084 /// 353513	NA	brown
137872	NA	brown
8312	NA	brown
124590	NA	brown
285596	NA	brown
56992	NA	magenta
10274	NA	magenta
10063	NA	brown
101927597	NA	magenta
116115	NA	brown
85302	NA	brown
25962	NA	brown
2305	NA	brown
125950	NA	brown
114571	NA	brown
4023	NA	darkred
113115	NA	brown
1719	NA	magenta
113278	NA	brown
1869	NA	brown
1852	NA	brown
101928844	NA	brown
80003	NA	brown
79669	NA	brown
51460	NA	brown
392	NA	brown
26205	NA	brown
7633	NA	brown
64151	NA	magenta
83860	NA	brown
7468	NA	brown
2636	NA	brown
55609	NA	brown
120939	NA	brown
6737	NA	brown
23397	NA	magenta
58493	NA	brown
80178	NA	brown
2837	NA	brown
54875	NA	brown
54729	NA	brown
26775	NA	brown
339344	NA	brown
23616 /// 57026	NA	brown
91	NA	brown
55705	NA	brown
375061 /// 100302132	NA	brown
90874	NA	brown
338692	NA	brown
7343	NA	brown
23522	NA	brown
79877	NA	brown
28982	NA	brown
8936	NA	brown
114907	NA	brown
9055	NA	magenta
161253	NA	brown
3798	NA	brown
8738	NA	brown
553103	NA	brown
4734	NA	magenta
11145	NA	brown
7422	NA	brown
55315	NA	brown
203414	NA	brown
26145	NA	brown
65055	NA	brown
9493	NA	magenta
84844	NA	magenta
101929687	NA	brown
158405	NA	brown
100874292	NA	brown
83439	NA	brown
79915	NA	brown
113802	NA	magenta
8498	NA	brown
161198	NA	brown
101927151	NA	brown
257000	NA	brown
441263	NA	brown
442444	NA	brown
9625	NA	brown
9118	NA	brown
200159	NA	brown
79823	NA	brown
114825	NA	brown
2705	NA	brown
26493	NA	brown
79685	NA	brown
9156	NA	brown
5347	NA	brown
23404	NA	brown
84057	NA	magenta
51060 /// 112970	NA	brown
6839	NA	magenta
701	NA	magenta
64858	NA	magenta
29980	NA	magenta
3635	NA	brown
161882	NA	brown
285989	NA	brown
402	NA	brown
286075 /// 101928160	NA	brown
132864	NA	brown
6941	NA	magenta
50624	NA	brown
57148	NA	brown
4172	NA	magenta
2297	NA	brown
101929402	NA	brown
5554 /// 11272 /// 100533464	NA	brown
284325	NA	brown
53820	NA	brown
103091864	NA	brown
147183	NA	brown
127396	NA	brown
7789	NA	brown
100861551	NA	brown
256933	NA	brown
10382	NA	brown
7004	NA	magenta
605	NA	brown
55010	NA	magenta
8506	NA	brown
10468	NA	brown
219844	NA	magenta
11247	NA	brown
6261	NA	brown
1504 /// 440387	NA	brown
100507321	NA	brown
145873	NA	brown
23594	NA	magenta
10740	NA	brown
23396	NA	brown
219988	NA	brown
55071	NA	magenta
51659	NA	brown
56262	NA	brown
100506049	NA	brown
157313	NA	brown
23030	NA	brown
2710	NA	brown
8732	NA	brown
114112 /// 645840	NA	brown
55731	NA	brown
11011	NA	brown
9095	NA	brown
163087	NA	brown
162137	NA	brown
101930566 /// 102800447	NA	brown
23176	NA	brown
332	NA	magenta
5393	NA	magenta
4584 /// 57876	NA	brown
643355	NA	brown
101929372	NA	brown
30811	NA	brown
93349	NA	brown
9816	NA	brown
653319	NA	brown
10742	NA	brown
9928	NA	magenta
100506325 /// 102724532	NA	brown
158747	NA	brown
158035	NA	brown
440918	NA	brown
51762	NA	brown
100507057	NA	brown
9735	NA	magenta
51540	NA	brown
7138	NA	brown
100874291	NA	brown
3222	NA	brown
83461	NA	magenta
166348	NA	brown
26507	NA	brown
55157	NA	brown
340074	NA	brown
54946	NA	brown
57154	NA	brown
80263	NA	brown
51302	NA	brown
25886	NA	brown
158046	NA	brown
2003	NA	brown
23213	NA	darkred
145173	NA	magenta
92070	NA	brown
81831	NA	magenta
79664	NA	brown
81563	NA	brown
26231	NA	brown
55086	NA	brown
28985	NA	brown
4085	NA	magenta
10000	NA	brown
284451	NA	brown
4548	NA	brown
7067	NA	brown
9567	NA	brown
6832	NA	brown
101927451	NA	brown
84258	NA	brown
6324	NA	brown
9064	NA	brown
5984	NA	magenta
93594	NA	brown
27086	NA	brown
60313	NA	brown
59343	NA	brown
10403	NA	magenta
128977	NA	brown
151648	NA	brown
342184	NA	brown
54738	NA	brown
342357	NA	brown
55388	NA	magenta
9824	NA	magenta
115273	NA	brown
22847	NA	brown
8208	NA	brown
6290	NA	brown
64105	NA	magenta
79166	NA	brown
6327	NA	brown
5165	NA	brown
10691	NA	brown
146434	NA	brown
541472	NA	brown
79632	NA	brown
10941 /// 574537	NA	brown
1185	NA	brown
6877	NA	magenta
4001	NA	magenta
54554	NA	brown
27132	NA	brown
165055	NA	brown
127703	NA	brown
2825	NA	brown
132660	NA	brown
55063	NA	brown
100144604	NA	brown
84771	NA	brown
100506730	NA	brown
79414	NA	brown
9221	NA	magenta
100630918	NA	brown
728558	NA	brown
4919	NA	brown
51326 /// 100294341 /// 100506084	NA	brown
55732	NA	magenta
54492	NA	brown
100130219	NA	brown
2295	NA	brown
147700	NA	brown
26147	NA	magenta
79572	NA	brown
101929025	NA	brown
7482	NA	brown
57122	NA	magenta
150726 /// 101927826	NA	brown
29931	NA	brown
100131211	NA	brown
79845	NA	brown
154214	NA	brown
9392	NA	brown
285498	NA	brown
100129528	NA	brown
10112	NA	magenta
9573	NA	brown
85444	NA	brown
9656	NA	brown
581	NA	brown
256302	NA	brown
3563	NA	brown
8317	NA	magenta
54913	NA	brown
55658	NA	brown
79228	NA	brown
203274	NA	brown
150946	NA	brown
147948	NA	brown
