# Supplementary material for: Construction of Gene Modules and Analysis of Prognostic Biomarkers for Cervical Cancer by Weighted Gene Co-Expression Network Analysis
Source: Front Oncol. 2021 Mar 18;11:542063. doi: 10.3389/fonc.2021.542063 (PMC8016394; doi:10.3389/fonc.2021.542063)
Supplement: Supplementary file 6 [file Table_6.xlsx]

## Sheet: Supplementary Table6
AL1A1_HUMAN	216	AL1A1_HUMAN	216	0.76	experiments:in vivo,Two-hybrid;pmids:12081471,16189514,25416956;sources:HPRD,BioGRID,IntAct,MINT,I2D,Rual05
ITA7_HUMAN	3679	ACHA_HUMAN	1134	0.73	experiments:in vivo,Affinity Capture-Western,affinity chromatography technology;pmids:10910772;sources:HPRD,BioGRID,I2D
NEB1_HUMAN	55607	ACTG_HUMAN	71	0.65	experiments:in vitro,in vivo;pmids:9362513,12052877;sources:HPRD
SRGN_HUMAN	5552	CD44_HUMAN	960	0.63	experiments:in vivo;pmids:9334256,16189514,16713569;sources:HPRD,I2D,Rual05,Lim06
GRB7_HUMAN	2886	ERBB2_HUMAN	2064	0.9	experiments:in vitro,in vivo,Reconstituted Complex,protein array,affinity chromatography technology,nuclear magnetic resonance,x-ray crystallography,competition binding,pull down;pmids:9079677,16273093,12975581,12061724,17875712;sources:HPRD,BioGRID,MINT,I2D,IntAct
PAK1_HUMAN	5058	ERBB2_HUMAN	2064	0.73	experiments:in vivo,Affinity Capture-Western,affinity chromatography technology;pmids:9774445;sources:HPRD,BioGRID,I2D,STRING
DLG4_HUMAN	1742	ERBB2_HUMAN	2064	0.87	experiments:in vivo,Two-hybrid,Affinity Capture-Western,Co-fractionation,affinity chromatography technology;pmids:10839362,16713569;sources:HPRD,BioGRID,I2D,Lim06
P85B_HUMAN	5296	ERBB2_HUMAN	2064	0.89	experiments:in vivo,Reconstituted Complex,Biochemical Activity,protein array,pull down,enzymatic study;pmids:1334406,16273093,16729043;sources:HPRD,BioGRID,MINT,I2D,IntAct,KEGG,STRING
PTN18_HUMAN	26469	ERBB2_HUMAN	2064	0.88	experiments:in vitro,anti tag coimmunoprecipitation,pull down,phosphatase assay,x-ray crystallography;pmids:14660651,25081058;sources:HPRD,I2D,IntAct
LAP2_HUMAN	55914	ERBB2_HUMAN	2064	0.96	experiments:in vitro,in vivo,Reconstituted Complex,Two-hybrid,Affinity Capture-Western,affinity chromatography technology,pull down;pmids:11278603,10878805,12379659;species:Mus musculus (Mouse);sources:HPRD,BioGRID,HomoMINT,I2D
SMUF2_HUMAN	64750	RHG05_HUMAN	394	0.88	experiments:Two-hybrid,affinity chromatography technology;pmids:15231748,28514442;species:Mus musculus (Mouse);sources:HPRD,MINT,I2D,Colland04,IntAct,BioGRID
MERL_HUMAN	4771	ERBB2_HUMAN	2064	0.55	experiments:in vitro,in vivo;pmids:12118253;sources:HPRD,I2D
CD82_HUMAN	3732	ERBB2_HUMAN	2064	0.73	experiments:in vivo,Affinity Capture-Western,affinity chromatography technology;pmids:14576349;sources:HPRD,BioGRID,I2D,STRING
ERRFI_HUMAN	54206	ERBB2_HUMAN	2064	0.88	experiments:in vitro,Two-hybrid,tandem affinity purification,affinity chromatography technology;pmids:11003669,24189400,25640309;sources:HPRD,I2D,IntAct,BioGRID
MMP7_HUMAN	4316	CD44_HUMAN	960	0.84	experiments:in vitro,in vivo,Affinity Capture-Western,affinity chromatography technology;pmids:11825873,16189514;sources:HPRD,BioGRID,I2D,Rual05
TOB1_HUMAN	10140	ERBB2_HUMAN	2064	0.55	experiments:in vitro,in vivo;pmids:8632892;sources:HPRD,I2D
MUC4_HUMAN	4585	ERBB2_HUMAN	2064	0.63	experiments:in vivo;pmids:12434309,11687512,11598901;sources:HPRD
PICK1_HUMAN	9463	ERBB2_HUMAN	2064	0.77	experiments:in vitro,in vivo,Two-hybrid,Affinity Capture-Western,affinity chromatography technology;pmids:11278603;sources:HPRD,BioGRID,I2D
SMUF2_HUMAN	64750	TXNIP_HUMAN	10628	0.63	experiments:Two-hybrid;pmids:15231748;sources:HPRD,MINT,I2D,Colland04,IntAct,BioGRID
DDX20_HUMAN	11218	ETV3_HUMAN	2117	0.59	experiments:in vitro;pmids:12007404;species:Mus musculus (Mouse);sources:HPRD,I2D
TLE1_HUMAN	7088	FOXG1_HUMAN	2290	0.81	experiments:in vivo,affinity chromatography technology,pull down;pmids:11238932,22354967,18611861;sources:HPRD,I2D,BioGRID
TLE3_HUMAN	7090	FOXG1_HUMAN	2290	0.52	experiments:in vivo;pmids:11238932;sources:HPRD,I2D
HDAC1_HUMAN	3065	FOXG1_HUMAN	2290	0.55	experiments:in vitro,in vivo;pmids:11238932;sources:HPRD
SMAD1_HUMAN	4086	FOXG1_HUMAN	2290	0.75	experiments:in vivo,Reconstituted Complex,pull down;pmids:11387330;sources:HPRD,BioGRID
KDM5B_HUMAN	10765	FOXG1_HUMAN	2290	0.86	experiments:in vivo,Two-hybrid,Affinity Capture-Western,affinity chromatography technology;pmids:12657635,17973255;sources:HPRD,BioGRID
CD4_HUMAN	920	CD44_HUMAN	960	0.62	experiments:in vitro;pmids:7539755,16189514;sources:HPRD,I2D,Rual05
SMUF2_HUMAN	64750	DAB2_HUMAN	1601	0.73	experiments:Two-hybrid;pmids:15231748,16713569;sources:HPRD,MINT,I2D,Colland04,Lim06,IntAct,BioGRID
CBL_HUMAN	867	VAV_HUMAN	7409	0.9	experiments:in vitro,in vivo,Affinity Capture-Western,Reconstituted Complex,far western blotting,genetic interference,affinity chromatography technology,pull down;pmids:9200440,11133830,11331248,16713569,12881521,16356860,18835194,19635790,16289966;sources:HPRD,BioGRID,DIP,I2D,Lim06,MINT,IntAct
PLCG1_HUMAN	5335	VAV_HUMAN	7409	0.95	experiments:in vitro,in vivo,Affinity Capture-Western,affinity chromatography technology,fluorescent resonance energy transfer;pmids:9891995,16467851,16713569;species:Bos taurus (Bovine);sources:HPRD,BioGRID,HomoMINT,I2D,Lim06
PRLR_HUMAN	5618	VAV_HUMAN	7409	0.88	experiments:in vivo,Reconstituted Complex,Affinity Capture-Western,affinity chromatography technology,pull down;pmids:7768923,11328862;sources:HPRD,BioGRID,I2D,STRING
TYK2_HUMAN	7297	VAV_HUMAN	7409	0.83	experiments:in vivo,Affinity Capture-Western,affinity chromatography technology;pmids:10673353,16189514;sources:HPRD,BioGRID,I2D,Rual05,STRING
SMUF2_HUMAN	64750	IDD_HUMAN	9993	0.63	experiments:Two-hybrid;pmids:15231748;sources:HPRD,MINT,I2D,Colland04,IntAct,BioGRID
MK01_HUMAN	5594	VAV_HUMAN	7409	0.83	experiments:in vivo,Affinity Capture-Western,affinity chromatography technology;pmids:9013873,8900182;sources:HPRD,BioGRID,I2D
VAV_HUMAN	7409	RHOG_HUMAN	391	0.52	experiments:in vitro;pmids:12376551;sources:HPRD,I2D
RASH_HUMAN	3265	VAV_HUMAN	7409	0.62	experiments:in vivo;pmids:8554611,16713569;sources:HPRD,I2D,Lim06
BTK_HUMAN	695	VAV_HUMAN	7409	0.73	experiments:in vivo,Affinity Capture-Western,affinity chromatography technology;pmids:9201297;sources:HPRD,BioGRID,I2D
TGFR1_HUMAN	7046	CD44_HUMAN	960	0.88	experiments:in vitro,in vivo,Reconstituted Complex,pull down,affinity chromatography technology;pmids:12145287,15597342;sources:HPRD,BioGRID,I2D,STRING
KSYK_HUMAN	6850	VAV_HUMAN	7409	0.9	experiments:in vitro,in vivo,Two-hybrid,Affinity Capture-Western,Reconstituted Complex,Biochemical Activity,enzymatic study,affinity chromatography technology,pull down;pmids:8986718,8900182,11331248,16189514,11262396;sources:HPRD,BioGRID,I2D,Rual05
SHB_HUMAN	6461	VAV_HUMAN	7409	0.79	experiments:in vitro,in vivo,Affinity Capture-Western,Reconstituted Complex,affinity chromatography technology,pull down;pmids:12084069;sources:HPRD,BioGRID,I2D
KPCT_HUMAN	5588	VAV_HUMAN	7409	0.73	experiments:in vivo,Affinity Capture-Western,affinity chromatography technology;pmids:10725744;sources:HPRD,BioGRID,I2D
TEC_HUMAN	7006	VAV_HUMAN	7409	0.84	experiments:in vitro,in vivo,Affinity Capture-Western,affinity chromatography technology;pmids:7651724,11328862;sources:HPRD,BioGRID,I2D
IL6RB_HUMAN	3572	VAV_HUMAN	7409	0.75	experiments:in vivo,Reconstituted Complex,pull down;pmids:9013873;sources:HPRD,BioGRID,I2D,STRING
HNRPK_HUMAN	3190	VAV_HUMAN	7409	0.95	experiments:in vitro,in vivo,Two-hybrid,Affinity Capture-Western,affinity chromatography technology;pmids:8051112,7862126,16189514,16713569;species:Mus musculus (Mouse);sources:HPRD,BioGRID,HomoMINT,I2D,Rual05,Lim06
SLAP1_HUMAN	6503	VAV_HUMAN	7409	0.88	experiments:in vitro,in vivo,Affinity Capture-Western,Reconstituted Complex,affinity chromatography technology,pull down;pmids:10662792,16189514;sources:HPRD,BioGRID,I2D,Rual05
FAK2_HUMAN	2185	VAV_HUMAN	7409	0.86	experiments:in vitro,in vivo,Reconstituted Complex,pull down;pmids:10867021,16713569;sources:HPRD,BioGRID,I2D,Lim06
EZH2_HUMAN	2146	VAV_HUMAN	7409	0.9	experiments:in vitro,in vivo,Two-hybrid,Reconstituted Complex,Affinity Capture-Western,affinity chromatography technology,pull down;pmids:8649418,10780782,15882624,16189514;sources:HPRD,BioGRID,I2D,Rual05
LCP2_HUMAN	3937	VAV_HUMAN	7409	0.9	experiments:in vitro,in vivo,Affinity Capture-Western,Reconstituted Complex,affinity chromatography technology,anti tag coimmunoprecipitation,coimmunoprecipitation,pull down;pmids:9341187,11331248,9047237,8703037,16189514,10347175,8673706,21725281,19635790;sources:HPRD,BioGRID,I2D,Rual05,BIND,MINT,IntAct
TGFR2_HUMAN	7048	CD44_HUMAN	960	0.52	experiments:in vivo;pmids:12145287;sources:HPRD,I2D,STRING
ZYX_HUMAN	7791	VAV_HUMAN	7409	0.76	experiments:in vitro,Two-hybrid;pmids:8622875,16189514,16713569;sources:HPRD,I2D,Rual05,Lim06
3BP2_HUMAN	6452	VAV_HUMAN	7409	0.9	experiments:in vivo,Affinity Capture-Western,far western blotting,Two-hybrid,affinity chromatography technology,anti tag coimmunoprecipitation,cosedimentation through density gradient,anti bait coimmunoprecipitation,pull down;pmids:11390470,17306257,15345594,20439986;sources:HPRD,BioGRID,MINT,I2D,IntAct
SIAH2_HUMAN	6478	VAV_HUMAN	7409	0.89	experiments:in vitro,in vivo,Two-hybrid,Reconstituted Complex,Affinity Capture-Western,affinity chromatography technology,pull down;pmids:10207103,16713569;sources:HPRD,BioGRID,I2D,Lim06
LAT_HUMAN	27040	VAV_HUMAN	7409	0.9	experiments:in vitro,in vivo,Reconstituted Complex,Affinity Capture-Western,affinity chromatography technology,pull down,cosedimentation through density gradient;pmids:11368773,12186560,16713569,17306257;sources:HPRD,BioGRID,I2D,Lim06,MINT,STRING
GDIR2_HUMAN	397	VAV_HUMAN	7409	0.79	experiments:in vitro,in vivo,Two-hybrid,Affinity Capture-Western,Reconstituted Complex,affinity chromatography technology,pull down;pmids:10664460;sources:HPRD,BioGRID,I2D,MIPS,STRING
SOCS1_HUMAN	8651	VAV_HUMAN	7409	0.87	experiments:in vitro,in vivo,Two-hybrid,Affinity Capture-Western,affinity chromatography technology;pmids:10022833,10747851;sources:HPRD,BioGRID,I2D,BIND,STRING
AOC3_HUMAN	8639	VAV_HUMAN	7409	0.52	experiments:in vivo;pmids:1375396;sources:HPRD,I2D
NEK3_HUMAN	4752	VAV_HUMAN	7409	0.52	experiments:in vivo;pmids:15618286;sources:HPRD,I2D
CBLB_HUMAN	868	VAV_HUMAN	7409	0.89	experiments:in vivo,Affinity Capture-Western,affinity chromatography technology,Two-hybrid,far western blotting,pull down;pmids:11857085,16189514,9399639;sources:HPRD,BioGRID,I2D,Rual05,STRING
BLNK_HUMAN	29760	VAV_HUMAN	7409	0.83	experiments:in vivo,Affinity Capture-Western,affinity chromatography technology;pmids:9697839,16189514;sources:HPRD,BioGRID,I2D,Rual05,KEGG,STRING
VAV2_HUMAN	7410	CD44_HUMAN	960	0.73	experiments:in vitro,Affinity Capture-Western,affinity chromatography technology;pmids:11606575;sources:HPRD,BioGRID,I2D,STRING
RGAP1_HUMAN	29127	VAV_HUMAN	7409	0.85	experiments:in vivo,Reconstituted Complex,pull down;pmids:10748082,16189514;sources:HPRD,BioGRID,I2D,Rual05
DOCK2_HUMAN	1794	VAV_HUMAN	7409	0.73	experiments:in vitro,Affinity Capture-Western,affinity chromatography technology;pmids:12393632;sources:HPRD,BioGRID,I2D
SMUF2_HUMAN	64750	F175B_HUMAN	23172	0.63	experiments:Two-hybrid;pmids:15231748;sources:HPRD,MINT,I2D,Colland04,IntAct,BioGRID
SMUF2_HUMAN	64750	GCP60_HUMAN	64746	0.63	experiments:Two-hybrid;pmids:15231748;sources:HPRD,MINT,I2D,Colland04,IntAct,BioGRID
YES_HUMAN	7525	YES_HUMAN	7525	0.62	experiments:in vitro,in vivo;pmids:9794236;species:Mus musculus (Mouse);sources:HPRD,I2D
PECA1_HUMAN	5175	YES_HUMAN	7525	0.74	experiments:in vitro,in vivo,Affinity Capture-Western,affinity chromatography technology;pmids:10858437;sources:HPRD,BioGRID,I2D
CD36_HUMAN	948	YES_HUMAN	7525	0.83	experiments:in vivo,Affinity Capture-Western,affinity chromatography technology;pmids:7521304,1715582;sources:HPRD,BioGRID,I2D
RL10_HUMAN	6134	YES_HUMAN	7525	0.87	experiments:in vivo,Two-hybrid,Affinity Capture-Western,pull down,affinity chromatography technology;pmids:12138090,16741966;sources:HPRD,BioGRID,MINT,I2D,IntAct
RON_HUMAN	4486	YES_HUMAN	7525	0.55	experiments:in vitro,in vivo;pmids:8918464;sources:HPRD,I2D
ERBB4_HUMAN	2066	CD44_HUMAN	960	0.74	experiments:in vitro,in vivo,Affinity Capture-Western,affinity chromatography technology;pmids:11825873;sources:HPRD,BioGRID,I2D,STRING
TYRO3_HUMAN	7301	YES_HUMAN	7525	0.52	experiments:in vivo;pmids:7537495;sources:HPRD,I2D
ADA12_HUMAN	8038	YES_HUMAN	7525	0.62	experiments:in vitro,in vivo;pmids:11127814;species:Mus musculus (Mouse);sources:HPRD,I2D
NPHN_HUMAN	4868	YES_HUMAN	7525	0.83	experiments:in vivo,Affinity Capture-Western,affinity chromatography technology;pmids:12846735,12668668;sources:HPRD,BioGRID,I2D
OCLN_HUMAN	4950	YES_HUMAN	7525	0.73	experiments:in vivo,Affinity Capture-Western,affinity chromatography technology;pmids:11950934;sources:HPRD,BioGRID,I2D
DLG4_HUMAN	1742	YES_HUMAN	7525	0.52	experiments:in vivo;pmids:9892651;sources:HPRD,I2D
CD2AP_HUMAN	23607	YES_HUMAN	7525	0.52	experiments:in vitro;pmids:10339567;sources:HPRD,I2D
TRPV4_HUMAN	59341	YES_HUMAN	7525	0.74	experiments:in vitro,in vivo,Affinity Capture-Western,affinity chromatography technology;pmids:12538589;sources:HPRD,BioGRID,I2D
SMUF2_HUMAN	64750	SF3A2_HUMAN	8175	0.63	experiments:Two-hybrid;pmids:15231748;sources:HPRD,MINT,I2D,Colland04,IntAct,BioGRID
GPVI_HUMAN	51206	YES_HUMAN	7525	0.65	experiments:in vivo,anti bait coimmunoprecipitation;pmids:1715582;sources:HPRD,IntAct,I2D
ASPP2_HUMAN	7159	YES_HUMAN	7525	0.52	experiments:in vivo;pmids:11278422;sources:HPRD,I2D
TIAM1_HUMAN	7074	CD44_HUMAN	960	0.76	experiments:in vitro,in vivo,Reconstituted Complex,pull down;pmids:10636882;sources:HPRD,BioGRID,I2D
SP1_HUMAN	6667	REL_HUMAN	5966	0.75	experiments:in vitro,Reconstituted Complex,pull down;pmids:7933095;sources:HPRD,BioGRID,I2D
ELF1_HUMAN	1997	REL_HUMAN	5966	0.75	experiments:in vitro,Reconstituted Complex,pull down;pmids:7862168;sources:HPRD,BioGRID,I2D
SMUF2_HUMAN	64750	ACOX3_HUMAN	8310	0.63	experiments:Two-hybrid;pmids:15231748;sources:HPRD,MINT,I2D,Colland04,IntAct,BioGRID,STRING
SMUF2_HUMAN	64750	RN111_HUMAN	54778	0.63	experiments:Two-hybrid;pmids:15231748;sources:HPRD,MINT,I2D,Colland04,IntAct,BioGRID
NKRF_HUMAN	55922	REL_HUMAN	5966	0.75	experiments:in vitro,Reconstituted Complex,pull down;pmids:10562553;sources:HPRD,BioGRID,I2D
TBP_HUMAN	6908	REL_HUMAN	5966	0.85	experiments:in vitro,Reconstituted Complex,pull down;pmids:8413269,16713569;sources:HPRD,BioGRID,I2D,Lim06
SMUF2_HUMAN	64750	TM139_HUMAN	135932	0.63	experiments:Two-hybrid;pmids:15231748;sources:HPRD,MINT,I2D,Colland04,IntAct,BioGRID
SMUF2_HUMAN	64750	LAPM5_HUMAN	7805	0.63	experiments:Two-hybrid;pmids:15231748;sources:HPRD,MINT,I2D,Colland04,IntAct,BioGRID
MK08_HUMAN	5599	REL_HUMAN	5966	0.77	experiments:in vivo,Two-hybrid,Affinity Capture-Western,affinity chromatography technology;pmids:8621542;sources:HPRD,BioGRID,I2D,MIPS
SMUF2_HUMAN	64750	RU17_HUMAN	6625	0.63	experiments:Two-hybrid;pmids:15231748;sources:HPRD,MINT,I2D,Colland04,IntAct,BioGRID
DMP1_HUMAN	1758	CD44_HUMAN	960	0.52	experiments:in vitro;pmids:11825898;sources:HPRD,I2D
PP4C_HUMAN	5531	REL_HUMAN	5966	0.79	experiments:in vitro,in vivo,Two-hybrid,Reconstituted Complex,Affinity Capture-Western,affinity chromatography technology,pull down;pmids:9837938;sources:HPRD,BioGRID,I2D
NU155_HUMAN	9631	ZFYV9_HUMAN	9372	0.73	experiments:Two-hybrid;pmids:16189514,15231748;sources:HPRD,MINT,I2D,Rual05,Colland04,IntAct,BioGRID
SUMF2_HUMAN	25870	ZFYV9_HUMAN	9372	0.73	experiments:Two-hybrid;pmids:16189514,15231748;sources:HPRD,MINT,I2D,Rual05,Colland04,IntAct,BioGRID
ETS2_HUMAN	2114	ZFYV9_HUMAN	9372	0.73	experiments:Two-hybrid;pmids:16189514,15231748;sources:HPRD,MINT,I2D,Rual05,Colland04,IntAct,BioGRID,STRING
SMAD7_HUMAN	4092	ZN107_HUMAN	51427	0.63	experiments:Two-hybrid;pmids:15231748;sources:HPRD,MINT,I2D,Colland04,IntAct,BioGRID
SMAD7_HUMAN	4092	ZBT44_HUMAN	29068	0.63	experiments:Two-hybrid;pmids:15231748;sources:HPRD,Colland04
SMAD7_HUMAN	4092	TTF2_HUMAN	8458	0.63	experiments:Two-hybrid;pmids:15231748;sources:HPRD,MINT,I2D,Colland04,IntAct,BioGRID
HSP7C_HUMAN	3312	REL_HUMAN	5966	0.75	experiments:in vitro,tandem affinity purification;pmids:2155506,14743216;sources:HPRD,IntAct,I2D
SMAD7_HUMAN	4092	MYOD1_HUMAN	4654	0.63	experiments:Two-hybrid;pmids:15231748;sources:HPRD,MINT,I2D,Colland04,IntAct,BioGRID
TF2B_HUMAN	2959	REL_HUMAN	5966	0.75	experiments:in vitro,Reconstituted Complex,pull down;pmids:8413269;sources:HPRD,BioGRID,I2D
ARHG1_HUMAN	9138	CD44_HUMAN	960	0.83	experiments:in vivo,Affinity Capture-Western,affinity chromatography technology;pmids:12748184,16189514;sources:HPRD,BioGRID,I2D,Rual05
SMAD7_HUMAN	4092	SOX5_HUMAN	6660	0.63	experiments:Two-hybrid;pmids:15231748;sources:HPRD,MINT,I2D,Colland04,IntAct,BioGRID
SMAD7_HUMAN	4092	ASH1L_HUMAN	55870	0.63	experiments:Two-hybrid;pmids:15231748;sources:HPRD,MINT,I2D,Colland04,IntAct,BioGRID
SMAD7_HUMAN	4092	ZBT11_HUMAN	27107	0.63	experiments:Two-hybrid;pmids:15231748;sources:HPRD,MINT,I2D,Colland04,IntAct,BioGRID
REL_HUMAN	5966	CALM_HUMAN	801	0.75	experiments:in vitro,tandem affinity purification;pmids:12556500,14743216;sources:HPRD,IntAct,I2D
REL_HUMAN	5966	CALM_HUMAN	805	0.75	experiments:in vitro,tandem affinity purification;pmids:12556500,14743216;sources:HPRD,IntAct,I2D
REL_HUMAN	5966	CALM_HUMAN	808	0.75	experiments:in vitro,tandem affinity purification;pmids:12556500,14743216;sources:HPRD,IntAct,I2D
SMAD7_HUMAN	4092	SOX13_HUMAN	9580	0.63	experiments:Two-hybrid;pmids:15231748;sources:HPRD,MINT,I2D,Colland04,IntAct,BioGRID
KIT_HUMAN	3815	KIT_HUMAN	3815	0.62	experiments:in vitro;pmids:10377264,9799234;sources:HPRD,I2D
LYN_HUMAN	4067	KIT_HUMAN	3815	0.9	experiments:in vitro,in vivo,Affinity Capture-Western,Reconstituted Complex,affinity chromatography technology,pull down,fluorescence polarization spectroscopy;pmids:9341198,11825908,24728074;sources:HPRD,BioGRID,I2D,IntAct
P85A_HUMAN	5295	KIT_HUMAN	3815	0.9	experiments:in vitro,in vivo,Two-hybrid,Reconstituted Complex,Affinity Capture-Western,affinity chromatography technology,coimmunoprecipitation,pull down,fluorescence polarization spectroscopy,imaging technique;pmids:7509796,10022833,11071635,16713569,1382595,7537096,17452978,9233773,24728074,25241761;sources:HPRD,BioGRID,I2D,Lim06,MINT,IntAct
PLCG1_HUMAN	5335	KIT_HUMAN	3815	0.96	experiments:in vivo,Reconstituted Complex,coimmunoprecipitation,pull down,fluorescence polarization spectroscopy,imaging technique;pmids:7536744,11071635,16713569,7537096,24728074,25241761;species:Mus musculus (Mouse);sources:HPRD,BioGRID,I2D,Lim06,MINT,IntAct,STRING
PTN11_HUMAN	5781	KIT_HUMAN	3815	0.9	experiments:in vitro,in vivo,Reconstituted Complex,Affinity Capture-Western,affinity chromatography technology,pull down,fluorescence polarization spectroscopy;pmids:7523381,9528781,12444928,24728074;sources:HPRD,BioGRID,I2D,BIND,IntAct
PP13_HUMAN	29124	ACTG_HUMAN	71	0.52	experiments:in vitro;pmids:15009185;sources:HPRD
MERL_HUMAN	4771	CD44_HUMAN	960	0.85	experiments:in vitro,in vivo,Affinity Capture-Western,affinity chromatography technology;pmids:12356905,17891137,16189514,24912773;sources:HPRD,BioGRID,I2D,Rual05
PTN6_HUMAN	5777	KIT_HUMAN	3815	0.9	experiments:in vitro,in vivo,Affinity Capture-Western,Reconstituted Complex,affinity chromatography technology,pull down,anti tag coimmunoprecipitation;pmids:7684496,9528781,12614164;sources:HPRD,BioGRID,I2D,MINT,IntAct
KPCA_HUMAN	5578	KIT_HUMAN	3815	0.55	experiments:in vitro,in vivo;pmids:7539802;sources:HPRD,I2D
SCF_HUMAN	4254	KIT_HUMAN	3815	0.9	experiments:in vitro,in vivo,Affinity Capture-Western,Reconstituted Complex,competition binding,x-ray crystallography,affinity chromatography technology,pull down;pmids:1375232,7680037,17662946;sources:HPRD,BioGRID,IntAct,I2D
SRC_HUMAN	6714	KIT_HUMAN	3815	0.84	experiments:in vitro,fluorescence polarization spectroscopy;pmids:12878163,12444928,24728074;sources:HPRD,I2D,BioGRID,IntAct
MATK_HUMAN	4145	KIT_HUMAN	3815	0.85	experiments:in vitro,Reconstituted Complex,pull down;pmids:9038210,7536744;sources:HPRD,BioGRID,I2D
KIT_HUMAN	3815	STAT1_HUMAN	6772	0.89	experiments:in vivo,Affinity Capture-Western,Reconstituted Complex,Biochemical Activity,enzymatic study,affinity chromatography technology,pull down,imaging technique;pmids:9355737,25241761;sources:HPRD,BioGRID,I2D,BIND,IntAct
PTPRO_HUMAN	5800	KIT_HUMAN	3815	0.73	experiments:in vivo,Affinity Capture-Western,affinity chromatography technology;pmids:10397721;sources:HPRD,BioGRID,I2D
TEC_HUMAN	7006	KIT_HUMAN	3815	0.9	experiments:in vitro,in vivo,Affinity Capture-Western,Reconstituted Complex,affinity chromatography technology,pull down,fluorescence polarization spectroscopy;pmids:7526158,11071635,24728074;sources:HPRD,BioGRID,I2D,IntAct
GRB7_HUMAN	2886	KIT_HUMAN	3815	0.89	experiments:in vitro,in vivo,Reconstituted Complex,pull down,fluorescence polarization spectroscopy;pmids:10377264,12444928,24728074;sources:HPRD,BioGRID,I2D,MINT,IntAct
GRB10_HUMAN	2887	KIT_HUMAN	3815	0.79	experiments:in vitro,in vivo,Two-hybrid,Reconstituted Complex,Affinity Capture-Western,affinity chromatography technology,pull down;pmids:11809791;sources:HPRD,BioGRID,I2D
FCG3A_HUMAN	2214	CD38_HUMAN	952	0.85	experiments:in vitro,FRET,fluorescent resonance energy transfer;pmids:11895784,16189514;sources:HPRD,BioGRID,I2D,Rual05
CRKL_HUMAN	1399	KIT_HUMAN	3815	0.88	experiments:in vivo,Reconstituted Complex,Affinity Capture-Western,affinity chromatography technology,pull down;pmids:9092574,11071635;sources:HPRD,BioGRID,I2D,STRING
DOK1_HUMAN	1796	KIT_HUMAN	3815	0.79	experiments:in vitro,in vivo,Affinity Capture-Western,Reconstituted Complex,affinity chromatography technology,pull down;pmids:11825908;sources:HPRD,BioGRID,I2D
P85B_HUMAN	5296	KIT_HUMAN	3815	0.89	experiments:in vitro,in vivo,Two-hybrid,coimmunoprecipitation,fluorescence polarization spectroscopy;pmids:7537096,10022833,24728074;sources:HPRD,BioGRID,I2D,BIND,MINT,IntAct
SOCS1_HUMAN	8651	KIT_HUMAN	3815	0.77	experiments:in vivo,Two-hybrid,Affinity Capture-Western,affinity chromatography technology;pmids:10022833;sources:HPRD,BioGRID,I2D,BIND,STRING
GRAP_HUMAN	10750	KIT_HUMAN	3815	0.86	experiments:in vitro,in vivo,Reconstituted Complex,pull down;pmids:8647802,16713569;sources:HPRD,BioGRID,I2D,Lim06
GRAP2_HUMAN	9402	KIT_HUMAN	3815	0.89	experiments:in vitro,fluorescence polarization spectroscopy;pmids:9872323,24728074;species:Mus musculus (Mouse);sources:HPRD,I2D,IntAct,STRING
SH2B3_HUMAN	10019	KIT_HUMAN	3815	0.89	experiments:in vitro,fluorescence polarization spectroscopy;pmids:11805142,24728074;species:Mus musculus (Mouse);sources:HPRD,I2D,IntAct,STRING
CD81_HUMAN	975	KIT_HUMAN	3815	0.73	experiments:in vivo,Affinity Capture-Western,affinity chromatography technology;pmids:12036870;sources:HPRD,BioGRID,I2D,STRING
MPDZ_HUMAN	8777	KIT_HUMAN	3815	0.78	experiments:in vitro,Two-hybrid,Reconstituted Complex,pull down;pmids:11018522;sources:HPRD,BioGRID,I2D
SPRE1_HUMAN	161742	KIT_HUMAN	3815	0.59	experiments:in vitro;pmids:12646235;species:Mus musculus (Mouse);sources:HPRD,I2D
LCK_HUMAN	3932	CD38_HUMAN	952	0.78	experiments:in vitro,in vivo,affinity chromatography technology;pmids:16189514,10636863,14523017;sources:HPRD,I2D,Rual05,MIPS,BioGRID,STRING
STAP1_HUMAN	26228	KIT_HUMAN	3815	0.94	experiments:in vitro,in vivo,Two-hybrid,fluorescence polarization spectroscopy;pmids:10679268,24728074;species:Mus musculus (Mouse);sources:HPRD,I2D,IntAct
SH2B2_HUMAN	10603	KIT_HUMAN	3815	0.52	experiments:in vitro;pmids:10872802;sources:HPRD,I2D
SPRE2_HUMAN	200734	KIT_HUMAN	3815	0.68	experiments:in vivo;pmids:14981116,12646235;species:Mus musculus (Mouse);sources:HPRD,I2D,STRING
FGR_HUMAN	2268	FGR_HUMAN	2268	0.55	experiments:in vitro,in vivo;pmids:7515063;sources:HPRD,I2D
CBL_HUMAN	867	FGR_HUMAN	2268	0.83	experiments:in vivo,Affinity Capture-Western,affinity chromatography technology;pmids:12435267,7721825;sources:HPRD,BioGRID,I2D,STRING
FGR_HUMAN	2268	SRC_HUMAN	6714	0.63	experiments:in vitro;pmids:12468645,12387813,7678701,9208935;sources:HPRD,I2D,STRING
WASP_HUMAN	7454	FGR_HUMAN	2268	0.96	experiments:in vitro,in vivo,Affinity Capture-Western,Reconstituted Complex,pull down,affinity chromatography technology;pmids:8824280,10358777,7565724,8805332;species:Saccharomyces cerevisiae (Baker's yeast);sources:HPRD,BioGRID,MINT,I2D,Ortho,IntAct
CD24_HUMAN	100133941	FGR_HUMAN	2268	0.73	experiments:in vivo,Affinity Capture-Western,affinity chromatography technology;pmids:8753773;sources:HPRD,BioGRID,I2D
KSYK_HUMAN	6850	FGR_HUMAN	2268	0.87	experiments:in vitro,in vivo,Affinity Capture-Western,Two-hybrid,affinity chromatography technology;pmids:11672534,15536084;sources:HPRD,BioGRID,MINT,I2D,IntAct,STRING
FAK1_HUMAN	5747	FGR_HUMAN	2268	0.73	experiments:in vivo,Affinity Capture-Western,affinity chromatography technology;pmids:12387730;sources:HPRD,BioGRID,I2D,KEGG,STRING
PECA1_HUMAN	5175	CD38_HUMAN	952	0.52	experiments:in vitro;pmids:9551996;sources:HPRD,I2D
DAB2_HUMAN	1601	FGR_HUMAN	2268	0.85	experiments:in vitro,Reconstituted Complex,pull down;pmids:12473651,16713569;sources:HPRD,BioGRID,I2D,Lim06,STRING
CCR3_HUMAN	1232	FGR_HUMAN	2268	0.73	experiments:in vivo,Affinity Capture-Western,affinity chromatography technology;pmids:10527858;sources:HPRD,BioGRID,I2D,KEGG,STRING
FGR_HUMAN	2268	HCLS1_HUMAN	3059	0.83	experiments:in vitro,in vivo,Reconstituted Complex,pull down;pmids:10066823;species:Saccharomyces cerevisiae (Baker's yeast);sources:HPRD,BioGRID,I2D,Ortho,STRING
SLAF1_HUMAN	6504	FGR_HUMAN	2268	0.74	experiments:in vitro,in vivo,Affinity Capture-Western,affinity chromatography technology;pmids:10229804;sources:HPRD,BioGRID,I2D
SHIP1_HUMAN	3635	FGR_HUMAN	2268	0.52	experiments:in vivo;pmids:10229804;sources:HPRD
EBP2_HUMAN	10969	FGF3_HUMAN	2248	0.79	experiments:in vitro,in vivo,Two-hybrid,Reconstituted Complex,Affinity Capture-Western,affinity chromatography technology,pull down;pmids:11438656;sources:HPRD,BioGRID,I2D
DLL4_HUMAN	54567	NOTC4_HUMAN	4855	0.55	experiments:in vitro,in vivo;pmids:12814948;sources:HPRD,I2D
MAML1_HUMAN	9794	NOTC4_HUMAN	4855	0.88	experiments:in vitro,in vivo,Two-hybrid,Reconstituted Complex,pull down;pmids:11101851,11585921;sources:HPRD,BioGRID,I2D
FBXW7_HUMAN	55294	NOTC4_HUMAN	4855	0.52	experiments:in vivo;pmids:11585921;sources:HPRD,I2D
INS_HUMAN	3630	NOV_HUMAN	4856	0.85	experiments:in vitro,Reconstituted Complex,pull down;pmids:10084601,16189514;sources:HPRD,BioGRID,I2D,Rual05
CD4_HUMAN	920	CD38_HUMAN	952	0.62	experiments:in vitro;pmids:7539755,16189514;sources:HPRD,I2D,Rual05,STRING
NOTC1_HUMAN	4851	NOV_HUMAN	4856	0.88	experiments:in vivo,Affinity Capture-Western,Reconstituted Complex,affinity chromatography technology,pull down;pmids:12050162,16713569;sources:HPRD,BioGRID,I2D,Lim06
DLL1_HUMAN	28514	NOV_HUMAN	4856	0.55	experiments:in vitro,in vivo;pmids:12050162;sources:HPRD,I2D
S10A4_HUMAN	6275	NOV_HUMAN	4856	0.81	experiments:in vitro,in vivo,Two-hybrid,pull down;pmids:12147716,14606958;sources:HPRD,I2D,BioGRID
NFAC1_HUMAN	4772	PIM1_HUMAN	5292	0.77	experiments:in vitro,in vivo,Biochemical Activity,Affinity Capture-Western,enzymatic study,affinity chromatography technology;pmids:11823475;sources:HPRD,BioGRID,I2D,STRING
PTPRO_HUMAN	5800	PIM1_HUMAN	5292	0.55	experiments:in vitro,in vivo;pmids:11368509;sources:HPRD,I2D
SND1_HUMAN	27044	PIM1_HUMAN	5292	0.77	experiments:in vitro,in vivo,Two-hybrid,Affinity Capture-Western,affinity chromatography technology;pmids:9809063;sources:HPRD,BioGRID,I2D
CBX3_HUMAN	11335	PIM1_HUMAN	5292	0.89	experiments:in vitro,in vivo,Two-hybrid,Biochemical Activity,Reconstituted Complex,Affinity Capture-Western,enzymatic study,affinity chromatography technology,pull down;pmids:10664448,16713569;sources:HPRD,BioGRID,I2D,Lim06
CBX1_HUMAN	10951	PIM1_HUMAN	5292	0.74	experiments:in vitro,in vivo,Affinity Capture-Western,affinity chromatography technology;pmids:12111331;sources:HPRD,BioGRID,I2D
NHEJ1_HUMAN	79840	NHEJ1_HUMAN	79840	0.65	experiments:in vivo,coimmunoprecipitation;pmids:16439205;sources:HPRD,IntAct,I2D
FZD5_HUMAN	7855	WNT5A_HUMAN	7474	0.65	experiments:in vivo,imaging technique;pmids:9054360,25241761;sources:HPRD,I2D,IntAct,BioGRID
CO9_HUMAN	735	CD59_HUMAN	966	0.85	experiments:in vitro,Reconstituted Complex,pull down;pmids:7523406,1377690;sources:HPRD,BioGRID,I2D
ROR2_HUMAN	4920	WNT5A_HUMAN	7474	0.59	experiments:in vitro;pmids:12839624;species:Mus musculus (Mouse);sources:HPRD,I2D
FZD1_HUMAN	8321	WNT5A_HUMAN	7474	0.73	experiments:in vivo,Affinity Capture-Western,affinity chromatography technology;pmids:10557084;sources:HPRD,BioGRID,I2D,MIPS
GDIB_HUMAN	2665	RAB8A_HUMAN	4218	0.95	experiments:in vitro,Reconstituted Complex,pull down,anti tag coimmunoprecipitation;pmids:10512627,16189514,26344197,26824392;species:Saccharomyces cerevisiae (Baker's yeast);sources:HPRD,BioGRID,Ortho,Rual05,IntAct
OPTN_HUMAN	10133	RAB8A_HUMAN	4218	0.97	experiments:Two-hybrid,Reconstituted Complex,Affinity Capture-Western,affinity chromatography technology,pull down,bimolecular fluorescence complementation,confocal microscopy;pmids:11137014,16189514,20634958,20085643,20161783,23357852,20388642,22854040;species:Canis familiaris (Dog);sources:HPRD,BioGRID,HomoMINT,I2D,Rual05,BIND,IntAct
M4K2_HUMAN	5871	RAB8A_HUMAN	4218	0.77	experiments:in vivo,Two-hybrid,Affinity Capture-Western,Co-fractionation,affinity chromatography technology;pmids:8643544;sources:HPRD,BioGRID,I2D
RPH3L_HUMAN	9501	RAB8A_HUMAN	4218	0.73	experiments:in vivo,Affinity Capture-Western,affinity chromatography technology;pmids:12578829;sources:HPRD,BioGRID
CO8A_HUMAN	731	CD59_HUMAN	966	0.75	experiments:in vitro,Reconstituted Complex,pull down;pmids:7544344;sources:HPRD,BioGRID,I2D
SYTL4_HUMAN	94121	RAB8A_HUMAN	4218	0.96	experiments:in vitro,in vivo,Affinity Capture-Western,Reconstituted Complex,affinity chromatography technology,pull down,anti tag coimmunoprecipitation;pmids:11773082,12590134,12176990,16189514,23140275,24700782,26824392,26553929;species:Mus musculus (Mouse);sources:HPRD,BioGRID,I2D,Rual05,IntAct
RIMS2_HUMAN	9699	RAB8A_HUMAN	4218	0.8	experiments:in vitro,Affinity Capture-Western,affinity chromatography technology;pmids:12578829;species:Mus musculus (Mouse);sources:HPRD,BioGRID,I2D
RP3A_HUMAN	22895	RAB8A_HUMAN	4218	0.89	experiments:in vitro,Affinity Capture-Western,affinity chromatography technology;pmids:12578829,28514442;species:Mus musculus (Mouse);sources:HPRD,BioGRID,I2D
VGFR1_HUMAN	2321	VGFR1_HUMAN	2321	0.55	experiments:in vitro,in vivo;pmids:11513746;sources:HPRD,I2D
VGFR2_HUMAN	3791	VGFR1_HUMAN	2321	0.85	experiments:in vivo,Biochemical Activity,enzymatic study,affinity chromatography technology;pmids:10865839,12796773,25387128;sources:HPRD,BioGRID,I2D
VEGFA_HUMAN	7422	VGFR1_HUMAN	2321	0.9	experiments:in vitro,in vivo,x-ray crystallography,coimmunoprecipitation,genetic interference,pull down,cross-linking study,competition binding,enzyme linked immunosorbent assay,solid phase assay,affinity chromatography technology;pmids:8621427,17051153,9393862,10543948,8631822,21939755,1312256,20660291,21596751,28514442;sources:HPRD,IntAct,DIP,I2D,BIND,BioGRID,KEGG,STRING
PLCG2_HUMAN	5336	VGFR1_HUMAN	2321	0.65	experiments:in vitro,Two-hybrid;pmids:9398617;sources:HPRD,I2D,STRING
SHC1_HUMAN	6464	VGFR1_HUMAN	2321	0.67	experiments:in vitro,in vivo,Two-hybrid;pmids:10749680;sources:HPRD,BioGRID,I2D
PLGF_HUMAN	5228	VGFR1_HUMAN	2321	0.9	experiments:in vitro,Reconstituted Complex,x-ray crystallography,coimmunoprecipitation,pull down,enzyme linked immunosorbent assay;pmids:9452434,14684734,8700872,20660291;sources:HPRD,BioGRID,IntAct,DIP,I2D
VEGFB_HUMAN	7423	VGFR1_HUMAN	2321	0.88	experiments:in vivo,Affinity Capture-Western,Reconstituted Complex,affinity chromatography technology,pull down;pmids:9751730,10409677;sources:HPRD,BioGRID,I2D
GNAI3_HUMAN	2773	CD59_HUMAN	966	0.55	experiments:in vitro,in vivo;pmids:8650218;sources:HPRD,I2D
ATR_HUMAN	545	VGFR1_HUMAN	2321	0.67	experiments:in vitro,in vivo,Two-hybrid;pmids:10749680;sources:HPRD,I2D,STRING
ERG_HUMAN	2078	ERG_HUMAN	2078	0.55	experiments:in vitro,in vivo;pmids:9681824;sources:HPRD,I2D
SPI1_HUMAN	6688	ERG_HUMAN	2078	0.52	experiments:in vitro;pmids:9681824;sources:HPRD,I2D
FLI1_HUMAN	2313	ERG_HUMAN	2078	0.52	experiments:in vitro;pmids:9681824;sources:HPRD,I2D
ETV1_HUMAN	2115	ERG_HUMAN	2078	0.52	experiments:in vitro;pmids:9681824;sources:HPRD,I2D
SETB1_HUMAN	9869	ERG_HUMAN	2078	0.81	experiments:in vitro,in vivo,Two-hybrid,anti bait coimmunoprecipitation;pmids:11791185;species:Mus musculus (Mouse);sources:HPRD,IntAct,I2D
SMAD7_HUMAN	4092	TTF1_HUMAN	7270	0.63	experiments:Two-hybrid;pmids:15231748;sources:HPRD,MINT,I2D,Colland04,IntAct,BioGRID
SOS1_HUMAN	6654	RRAS_HUMAN	6237	0.52	experiments:in vivo;pmids:11560935;sources:HPRD,I2D,KEGG,STRING
ARAF_HUMAN	369	RRAS_HUMAN	6237	0.75	experiments:in vitro,Two-hybrid;pmids:10848612,12620389;sources:HPRD,BioGRID,I2D,KEGG,STRING
NCK1_HUMAN	4690	RRAS_HUMAN	6237	0.89	experiments:in vivo,Two-hybrid,Reconstituted Complex,Affinity Capture-Western,peptide array,affinity chromatography technology,pull down;pmids:10671570,17474147;sources:HPRD,BioGRID,IntAct,MINT,I2D,STRING
CD9_HUMAN	928	CD59_HUMAN	966	0.62	experiments:in vitro;pmids:1377690,16189514;sources:HPRD,I2D,Rual05
EPHB2_HUMAN	2048	RRAS_HUMAN	6237	0.52	experiments:in vitro;pmids:10570155;sources:HPRD,I2D
GNDS_HUMAN	5900	RRAS_HUMAN	6237	0.78	experiments:in vitro,Two-hybrid,Reconstituted Complex,pull down;pmids:7809086;sources:HPRD,BioGRID,I2D
RASF5_HUMAN	83593	RRAS_HUMAN	6237	0.88	experiments:in vitro,in vivo,Reconstituted Complex,Affinity Capture-Western,affinity chromatography technology,pull down;pmids:11857081,16713569;sources:HPRD,BioGRID,I2D,Lim06,STRING
NAV2_HUMAN	89797	RRAS_HUMAN	6237	0.52	experiments:in vitro;pmids:15031288;sources:HPRD,I2D
RAIN_HUMAN	54922	RRAS_HUMAN	6237	0.65	experiments:in vitro,Two-hybrid;pmids:15031288;sources:HPRD,I2D
CO4A5_HUMAN	1287	ONCM_HUMAN	5008	0.52	experiments:in vitro;pmids:11711546;sources:HPRD,I2D,STRING
CO4A6_HUMAN	1288	ONCM_HUMAN	5008	0.66	experiments:in vitro,imaging technique;pmids:11711546,16189514,25241761;sources:HPRD,I2D,Rual05,IntAct,BioGRID
IL6RB_HUMAN	3572	ONCM_HUMAN	5008	0.86	experiments:in vitro,pull down,coimmunoprecipitation,affinity chromatography technology;pmids:8999038,16051226,26186194,28514442;sources:HPRD,MINT,DIP,I2D,IntAct,BioGRID
OSMR_HUMAN	9180	ONCM_HUMAN	5008	0.73	experiments:in vitro,in vivo,pull down;pmids:10997905,8999038,17028186;sources:HPRD,I2D,KEGG,STRING,BioGRID
CD2_HUMAN	914	CD59_HUMAN	966	0.62	experiments:in vitro;pmids:1377404,16189514;sources:HPRD,I2D,Rual05
LYN_HUMAN	4067	LYN_HUMAN	4067	0.83	experiments:in vitro,in vivo,protein kinase assay,enzymatic study;pmids:11943772,9171348,11744621,14993658,11157475;sources:HPRD,IntAct,I2D,BioGRID
CBL_HUMAN	867	LYN_HUMAN	4067	0.96	experiments:in vivo,Affinity Capture-Western,coimmunoprecipitation,Two-hybrid,affinity chromatography technology,pull down;pmids:12149655,8621719,12244174,9160881,7721825,15190072,7782294,18235045;species:Mus musculus (Mouse);sources:HPRD,BioGRID,MINT,DIP,I2D,BIND,IntAct
LYN_HUMAN	4067	PLCG1_HUMAN	5335	0.66	experiments:in vitro,in vivo;pmids:10586033,8885868,8657103,1689310,7682059,15144186;sources:HPRD,I2D
PECA1_HUMAN	5175	LYN_HUMAN	4067	0.74	experiments:in vitro,in vivo,Affinity Capture-Western,affinity chromatography technology;pmids:10858437;sources:HPRD,BioGRID,I2D
CD36_HUMAN	948	LYN_HUMAN	4067	0.87	experiments:in vivo,Affinity Capture-Western,affinity chromatography technology,anti bait coimmunoprecipitation,pull down;pmids:1715582,20037584;sources:HPRD,BioGRID,I2D,IntAct
PTN6_HUMAN	5777	LYN_HUMAN	4067	0.89	experiments:in vitro,in vivo,Reconstituted Complex,pull down,anti bait coimmunoprecipitation;pmids:10574931,11042209,12468540,8114715,8692915,10488096,22624718;sources:HPRD,BioGRID,I2D,IntAct
TYK2_HUMAN	7297	LYN_HUMAN	4067	0.75	experiments:in vitro,Reconstituted Complex,pull down;pmids:9633884;sources:HPRD,BioGRID,I2D
LYN_HUMAN	4067	KPCD_HUMAN	5580	0.62	experiments:in vitro;pmids:10945993,7575560;sources:HPRD,I2D
LYN_HUMAN	4067	BTK_HUMAN	695	0.87	experiments:in vitro,in vivo,Reconstituted Complex,pull down;pmids:8058772,11226282,11598012,8629002,8630736;sources:HPRD,BioGRID,I2D,KEGG
GRIA3_HUMAN	2892	LYN_HUMAN	4067	0.52	experiments:in vivo;pmids:9892356;sources:HPRD,I2D
DEST_HUMAN	11034	ACTG_HUMAN	71	0.92	experiments:in vitro,Two-hybrid,mammalian protein protein interaction trap;pmids:8399167,16189514,25416956;species:Saccharomyces cerevisiae (Baker's yeast);sources:HPRD,BioGRID,IntAct,MINT,I2D,Ortho,Rual05
SRC_HUMAN	6714	CD59_HUMAN	966	0.62	experiments:in vivo;pmids:12219031,16189514;sources:HPRD,I2D,Rual05
MATK_HUMAN	4145	LYN_HUMAN	4067	0.65	experiments:in vitro,in vivo;pmids:9171348,1722201;sources:HPRD,I2D
CD24_HUMAN	100133941	LYN_HUMAN	4067	0.86	experiments:in vivo,Affinity Capture-Western,affinity chromatography technology,anti bait coimmunoprecipitation;pmids:8753773,22731636;sources:HPRD,BioGRID,I2D,IntAct
LYN_HUMAN	4067	KSYK_HUMAN	6850	0.9	experiments:in vitro,in vivo,Affinity Capture-Western,Reconstituted Complex,coimmunoprecipitation,affinity chromatography technology,pull down;pmids:7831290,11536198,8621719,9820500;sources:HPRD,BioGRID,DIP,I2D,KEGG
PDE4A_HUMAN	5141	LYN_HUMAN	4067	0.92	experiments:in vitro,Reconstituted Complex,pull down;pmids:10206997,12810716;species:Rattus norvegicus (Rat);sources:HPRD,BioGRID,I2D
LYN_HUMAN	4067	PLCG2_HUMAN	5336	0.89	experiments:in vitro,Affinity Capture-Western,Reconstituted Complex,affinity chromatography technology,pull down;pmids:12181444,7682059,15144186,8395016,10981967;sources:HPRD,BioGRID,I2D
KPCT_HUMAN	5588	LYN_HUMAN	4067	0.52	experiments:in vivo;pmids:11358993;sources:HPRD,I2D
SHC1_HUMAN	6464	LYN_HUMAN	4067	0.85	experiments:in vitro,Affinity Capture-Western,pull down,affinity chromatography technology;pmids:7650013,7516469;sources:HPRD,BioGRID,MINT,I2D,IntAct
CASP3_HUMAN	836	LYN_HUMAN	4067	0.55	experiments:in vitro,in vivo;pmids:11526478;sources:HPRD,I2D
HNRPK_HUMAN	3190	LYN_HUMAN	4067	0.84	experiments:in vitro,affinity chromatography technology;pmids:7516469,23503679;species:Rattus norvegicus (Rat),Mus musculus (Mouse);sources:HPRD,HomoMINT,I2D,BioGRID
FAK1_HUMAN	5747	LYN_HUMAN	4067	0.89	experiments:in vivo,Affinity Capture-Western,coimmunoprecipitation,affinity chromatography technology,Two-hybrid;pmids:11389892,9169439,25814554;sources:HPRD,BioGRID,MINT,I2D,IntAct
SC6A8_HUMAN	6535	CD59_HUMAN	966	0.52	experiments:in vivo;pmids:12219031;sources:HPRD,I2D
PRKDC_HUMAN	5591	LYN_HUMAN	4067	0.75	experiments:in vitro,Reconstituted Complex,pull down;pmids:9748231;sources:HPRD,BioGRID,I2D
FAK2_HUMAN	2185	LYN_HUMAN	4067	0.73	experiments:in vivo,Affinity Capture-Western,affinity chromatography technology;pmids:11311138;sources:HPRD,BioGRID,I2D,KEGG
PK3CG_HUMAN	5294	LYN_HUMAN	4067	0.85	experiments:in vivo,Affinity Capture-Western,affinity chromatography technology,pull down;pmids:10318860,7721825;sources:HPRD,BioGRID,I2D
LYN_HUMAN	4067	HCLS1_HUMAN	3059	0.95	experiments:in vitro,in vivo,Affinity Capture-Western,anti bait coimmunoprecipitation,affinity chromatography technology,pull down;pmids:7682714,9104825,10066823,15795233,16713569;species:Mus musculus (Mouse);sources:HPRD,BioGRID,MINT,HomoMINT,I2D,Lim06,IntAct
LCP2_HUMAN	3937	LYN_HUMAN	4067	0.79	experiments:in vitro,in vivo,Affinity Capture-Western,Reconstituted Complex,affinity chromatography technology,pull down;pmids:10026222;sources:HPRD,BioGRID,I2D,BIND
MK03_HUMAN	5595	LYN_HUMAN	4067	0.86	experiments:in vivo,Affinity Capture-Western,affinity chromatography technology,anti bait coimmunoprecipitation;pmids:11131153,22731636;sources:HPRD,BioGRID,I2D,IntAct
LYN_HUMAN	4067	M4K1_HUMAN	11184	0.52	experiments:in vitro;pmids:11514608;sources:HPRD,I2D
KHDR1_HUMAN	10657	LYN_HUMAN	4067	0.89	experiments:in vitro,coimmunoprecipitation,pull down,enzymatic study,affinity chromatography technology,fluorescent resonance energy transfer;pmids:7516469,9045636,15190072,22745667;sources:HPRD,IntAct,MINT,I2D,BioGRID
LYN_HUMAN	4067	RGS16_HUMAN	6004	0.68	experiments:in vitro,in vivo,enzymatic study;pmids:12588871,11602604;sources:HPRD,I2D,BioGRID
UBX11_HUMAN	91544	ZFYV9_HUMAN	9372	0.73	experiments:Two-hybrid;pmids:16189514,15231748;sources:HPRD,MINT,I2D,Rual05,Colland04,IntAct,BioGRID
NCTR1_HUMAN	9437	CD59_HUMAN	966	0.73	experiments:in vivo,Affinity Capture-Western,affinity chromatography technology;pmids:14635045;sources:HPRD,BioGRID,I2D
LYN_HUMAN	4067	PP1R8_HUMAN	5511	0.67	experiments:in vitro,Biochemical Activity,enzymatic study;pmids:11104670;sources:HPRD,BioGRID,I2D
NPHN_HUMAN	4868	LYN_HUMAN	4067	0.52	experiments:in vivo;pmids:12846735;sources:HPRD,I2D
DLG4_HUMAN	1742	LYN_HUMAN	4067	0.59	experiments:in vivo;pmids:9892651;species:Rattus norvegicus (Rat);sources:HPRD,I2D
BCAR1_HUMAN	9564	LYN_HUMAN	4067	0.9	experiments:in vitro,in vivo,Affinity Capture-Western,affinity chromatography technology;pmids:9581808,9020138;species:Mus musculus (Mouse);sources:HPRD,BioGRID,HomoMINT,I2D
U119A_HUMAN	9094	LYN_HUMAN	4067	0.79	experiments:in vitro,in vivo,Reconstituted Complex,Affinity Capture-Western,affinity chromatography technology,pull down;pmids:12496276;sources:HPRD,BioGRID,I2D
TRAT1_HUMAN	50852	LYN_HUMAN	4067	0.85	experiments:in vitro,Reconstituted Complex,pull down;pmids:9687533,10790433;sources:HPRD,BioGRID,I2D
SKAP1_HUMAN	8631	LYN_HUMAN	4067	0.75	experiments:in vitro,Reconstituted Complex,pull down;pmids:9195899;sources:HPRD,BioGRID,I2D
SKAP2_HUMAN	8935	LYN_HUMAN	4067	0.8	experiments:in vivo,Affinity Capture-Western,affinity chromatography technology;pmids:9837776;species:Mus musculus (Mouse);sources:HPRD,BioGRID,HomoMINT,I2D
LYN_HUMAN	4067	TRPV4_HUMAN	59341	0.77	experiments:in vitro,in vivo,Biochemical Activity,Affinity Capture-Western,enzymatic study,affinity chromatography technology;pmids:12538589;sources:HPRD,BioGRID,I2D
NCTR3_HUMAN	259197	CD59_HUMAN	966	0.74	experiments:in vitro,in vivo,Affinity Capture-Western,affinity chromatography technology;pmids:14635045;sources:HPRD,BioGRID,I2D
GAB2_HUMAN	9846	LYN_HUMAN	4067	0.73	experiments:in vivo,Affinity Capture-Western,affinity chromatography technology;pmids:11971018;sources:HPRD,BioGRID,I2D,KEGG
PRAM_HUMAN	84106	LYN_HUMAN	4067	0.73	experiments:in vivo,Affinity Capture-Western,affinity chromatography technology;pmids:11301322;sources:HPRD,BioGRID,I2D
GAB3_HUMAN	139716	LYN_HUMAN	4067	0.87	experiments:in vitro,Reconstituted Complex,pull down,affinity chromatography technology;pmids:11739737,18235045;sources:HPRD,BioGRID
PR15A_HUMAN	23645	LYN_HUMAN	4067	0.79	experiments:in vitro,in vivo,Two-hybrid,Affinity Capture-Western,Reconstituted Complex,affinity chromatography technology,pull down;pmids:11517336;sources:HPRD,BioGRID,I2D,MIPS
LYN_HUMAN	4067	FCG2B_HUMAN	2213	0.69	experiments:in vitro,pull down;pmids:8756631,10382761;sources:HPRD,I2D,MINT,IntAct
SHIP1_HUMAN	3635	LYN_HUMAN	4067	0.79	experiments:in vitro,in vivo,Affinity Capture-Western,Reconstituted Complex,affinity chromatography technology,pull down;pmids:12882960;sources:HPRD,BioGRID
CBLC_HUMAN	23624	LYN_HUMAN	4067	0.75	experiments:in vitro,Reconstituted Complex,pull down;pmids:10362357;sources:HPRD,BioGRID,I2D
BANK1_HUMAN	55024	LYN_HUMAN	4067	0.79	experiments:in vitro,in vivo,Affinity Capture-Western,Reconstituted Complex,affinity chromatography technology,pull down;pmids:11782428;sources:HPRD,BioGRID,I2D
GPVI_HUMAN	51206	LYN_HUMAN	4067	0.9	experiments:in vitro,in vivo,Reconstituted Complex,Affinity Capture-Western,anti bait coimmunoprecipitation,affinity chromatography technology,pull down;pmids:11943772,1715582,12594225,20946164;sources:HPRD,BioGRID,IntAct,I2D
EVL_HUMAN	51466	LYN_HUMAN	4067	0.75	experiments:in vitro,Reconstituted Complex,pull down;pmids:10945997;sources:HPRD,BioGRID,I2D
GRB2_HUMAN	2885	CD72_HUMAN	971	0.62	experiments:in vitro;pmids:10820378,16189514;sources:HPRD,I2D,Rual05
CASL_HUMAN	4739	LYN_HUMAN	4067	0.79	experiments:in vivo,Reconstituted Complex,Affinity Capture-Western,affinity chromatography technology,pull down;pmids:9020138;sources:HPRD,BioGRID,I2D
CHSTF_HUMAN	51363	LYN_HUMAN	4067	0.52	experiments:in vivo;pmids:10749872;sources:HPRD,I2D
SH2B2_HUMAN	10603	LYN_HUMAN	4067	0.52	experiments:in vitro;pmids:10872802;sources:HPRD,I2D
DOK3_HUMAN	79930	LYN_HUMAN	4067	0.52	experiments:in vitro;pmids:10733577;sources:HPRD,I2D
JUN_HUMAN	3725	JUN_HUMAN	3725	0.99	experiments:in vitro,in vivo,Reconstituted Complex,Two-hybrid,pull down,protein complementation assay,peptide array,anti bait coimmunoprecipitation,tandem affinity purification;pmids:12080089,1631061,11278640,16511568,7848298,10488148,8440710,21675959,20102225,25609649;species:Mus musculus (Mouse),Drosophila melanogaster (Fruit fly);sources:HPRD,BioGRID,HomoMINT,I2D,Ortho,IntAct
SPI1_HUMAN	6688	JUN_HUMAN	3725	0.85	experiments:in vivo,Reconstituted Complex,pull down;pmids:12091339,9681824;sources:HPRD,BioGRID,I2D
PIT1_HUMAN	5449	JUN_HUMAN	3725	0.75	experiments:in vitro,Reconstituted Complex,pull down;pmids:8663380;sources:HPRD,BioGRID,I2D
MAF_HUMAN	4094	JUN_HUMAN	3725	0.55	experiments:in vitro,in vivo;pmids:8108109;sources:HPRD,I2D
RB_HUMAN	5925	JUN_HUMAN	3725	0.89	experiments:in vitro,in vivo,Affinity Capture-Western,Reconstituted Complex,Two-hybrid,affinity chromatography technology,pull down;pmids:10026157,9545246;sources:HPRD,BioGRID,I2D
STF1_HUMAN	2516	JUN_HUMAN	3725	0.87	experiments:in vitro,Reconstituted Complex,pull down,anti tag coimmunoprecipitation;pmids:10478848,24635384;sources:HPRD,BioGRID,I2D,IntAct
CD5_HUMAN	921	CD72_HUMAN	971	0.74	experiments:in vitro,in vivo,fluorescence-activated cell sorting,pull down;pmids:1711157,8806810;sources:HPRD,IntAct,I2D,STRING,BioGRID
NFYA_HUMAN	4800	JUN_HUMAN	3725	0.83	experiments:in vivo,Affinity Capture-Western,affinity chromatography technology;pmids:11903046,21565167;sources:HPRD,BioGRID,I2D
SP1_HUMAN	6667	JUN_HUMAN	3725	0.89	experiments:in vitro,in vivo,Reconstituted Complex,affinity chromatography technology,pull down;pmids:10506225,16713569,16478997,17215518;sources:HPRD,BioGRID,I2D,Lim06
T2FB_HUMAN	2963	JUN_HUMAN	3725	0.76	experiments:in vitro,in vivo,Reconstituted Complex,pull down;pmids:8628277;sources:HPRD,BioGRID,I2D
ABL1_HUMAN	25	JUN_HUMAN	3725	0.8	experiments:in vitro,in vivo,affinity chromatography technology,enzymatic study;pmids:10637231,19818398,18619508;sources:HPRD,I2D,BioGRID
TPM1_HUMAN	7168	JUN_HUMAN	3725	0.89	experiments:in vivo,Two-hybrid,anti bait coimmunoprecipitation;pmids:1631061,25609649;species:Drosophila melanogaster (Fruit fly);sources:HPRD,I2D,Ortho,IntAct
HCFC1_HUMAN	3054	JUN_HUMAN	3725	0.75	experiments:in vitro,anti bait coimmunoprecipitation;pmids:1448082,25609649;sources:HPRD,I2D,IntAct
TAF1_HUMAN	6872	JUN_HUMAN	3725	0.85	experiments:in vitro,Reconstituted Complex,pull down;pmids:11316804,16713569;sources:HPRD,BioGRID,I2D,Lim06
ANDR_HUMAN	367	JUN_HUMAN	3725	0.89	experiments:in vitro,in vivo,Two-hybrid,Affinity Capture-Western,coimmunoprecipitation,affinity chromatography technology;pmids:9211894,8798722,16713569;sources:HPRD,BioGRID,DIP,I2D,Lim06
TBP_HUMAN	6908	JUN_HUMAN	3725	0.89	experiments:in vitro,Reconstituted Complex,coimmunoprecipitation,pull down;pmids:7848298,16055710,7685215,16713569;sources:HPRD,BioGRID,DIP,I2D,Lim06
CBP_HUMAN	1387	JUN_HUMAN	3725	0.9	experiments:in vitro,in vivo,Reconstituted Complex,Affinity Capture-Western,affinity chromatography technology,pull down,imaging technique,far western blotting;pmids:9786917,2138276,16055710,16713569,9659924,10327051,17296604,15994313,8028671,18443043;sources:HPRD,BioGRID,I2D,Lim06
PTN6_HUMAN	5777	CD72_HUMAN	971	0.9	experiments:in vitro,in vivo,Affinity Capture-Western,Reconstituted Complex,affinity chromatography technology,pull down;pmids:9590210,9740800,15588985,12882840,11114375,16189514;sources:HPRD,BioGRID,I2D,Rual05,KEGG,STRING
RUNX2_HUMAN	860	JUN_HUMAN	3725	0.89	experiments:in vitro,in vivo,Two-hybrid,Reconstituted Complex,Affinity Capture-Western,affinity chromatography technology,pull down;pmids:11641401,11274169;sources:HPRD,BioGRID,I2D
STAT1_HUMAN	6772	JUN_HUMAN	3725	0.73	experiments:in vivo,Affinity Capture-Western,affinity chromatography technology;pmids:10490649;sources:HPRD,BioGRID,I2D
STAT4_HUMAN	6775	JUN_HUMAN	3725	0.73	experiments:in vivo,Affinity Capture-Western,affinity chromatography technology;pmids:11801649;sources:HPRD,BioGRID,I2D
HMGA1_HUMAN	3159	JUN_HUMAN	3725	0.87	experiments:in vitro,Reconstituted Complex,Two-hybrid,pull down;pmids:10357819,10428834;sources:HPRD,BioGRID,I2D
PRKDC_HUMAN	5591	JUN_HUMAN	3725	0.77	experiments:in vitro,enzymatic study,anti bait coimmunoprecipitation;pmids:8464713,25609649;sources:HPRD,I2D,BioGRID,IntAct
SMAD4_HUMAN	4089	JUN_HUMAN	3725	0.83	experiments:in vitro,affinity chromatography technology,tandem affinity purification;pmids:10220381,25609649;sources:HPRD,I2D,BioGRID,IntAct
PIN1_HUMAN	5300	JUN_HUMAN	3725	0.88	experiments:in vitro,in vivo,Reconstituted Complex,Affinity Capture-Western,affinity chromatography technology,pull down;pmids:11432833,16713569;sources:HPRD,BioGRID,I2D,Lim06
MK08_HUMAN	5599	JUN_HUMAN	3725	0.99	experiments:in vitro,in vivo,Biochemical Activity,Reconstituted Complex,Two-hybrid,protein kinase assay,enzymatic study,pull down,in-gel kinase assay,affinity chromatography technology;pmids:8137421,15302935,8654373,8224842,16291755,14633987,9774977,12052834,11479302,8621542,8586671,9207092,16533805,10393177,19527717,18003900,16713569,16983342,16740711,10419510,15894542,22327296,16157600,11108663…
NACA_HUMAN,NACAM_HUMAN,NACA_HUMAN	4666	JUN_HUMAN	3725	0.88	experiments:in vitro,in vivo,Reconstituted Complex,Two-hybrid,pull down,anti bait coimmunoprecipitation;pmids:9488446,25609649;sources:HPRD,BioGRID,I2D,IntAct
SMAD2_HUMAN	4087	JUN_HUMAN	3725	0.89	experiments:in vitro,in vivo,Affinity Capture-Western,affinity chromatography technology,pull down,anti bait coimmunoprecipitation;pmids:11371641,10220381,20195357,25609649;sources:HPRD,BioGRID,I2D,IntAct
SEM4D_HUMAN	10507	CD72_HUMAN	971	0.88	experiments:in vitro,in vivo,Affinity Capture-Western,Reconstituted Complex,affinity chromatography technology,pull down;pmids:11114375,12882840;sources:HPRD,BioGRID,I2D,STRING
TDG_HUMAN	6996	JUN_HUMAN	3725	0.65	experiments:in vivo,Two-hybrid;pmids:1631061;sources:HPRD,I2D
FOSL2_HUMAN	2355	JUN_HUMAN	3725	0.97	experiments:in vivo,Two-hybrid,affinity chromatography technology,peptide array,anti tag coimmunoprecipitation,anti bait coimmunoprecipitation,tandem affinity purification;pmids:11708771,9160889,26186194,20102225,25609649,26496610,28514442;species:Drosophila melanogaster (Fruit fly);sources:HPRD,BioGRID,I2D,Ortho,IntAct
SMRD1_HUMAN	6602	JUN_HUMAN	3725	0.75	experiments:in vitro,anti bait coimmunoprecipitation;pmids:11053448,25609649;sources:HPRD,I2D,IntAct
VDR_HUMAN	7421	JUN_HUMAN	3725	0.75	experiments:in vitro,Reconstituted Complex,pull down;pmids:10330159;sources:HPRD,BioGRID,I2D
MK03_HUMAN	5595	JUN_HUMAN	3725	0.74	experiments:in vivo,Two-hybrid,Biochemical Activity,enzymatic study;pmids:1922387;sources:HPRD,BioGRID,I2D
SUMO1_HUMAN	7341	JUN_HUMAN	3725	0.93	experiments:in vitro,in vivo,affinity chromatography technology,protein complementation assay,pull down;pmids:11867732,15469925,10788439;species:Mus musculus (Mouse);sources:HPRD,I2D,BioGRID
NCOA3_HUMAN	8202	JUN_HUMAN	3725	0.55	experiments:in vitro,in vivo;pmids:11477071;sources:HPRD,I2D
NRIP1_HUMAN	8204	JUN_HUMAN	3725	0.76	experiments:in vitro,in vivo,Reconstituted Complex,pull down;pmids:12554755;sources:HPRD,BioGRID,I2D
TGIF1_HUMAN	7050	JUN_HUMAN	3725	0.79	experiments:in vitro,in vivo,Affinity Capture-Western,Reconstituted Complex,affinity chromatography technology,pull down;pmids:11371641;sources:HPRD,BioGRID,I2D
NCOA1_HUMAN	8648	JUN_HUMAN	3725	0.89	experiments:in vitro,Reconstituted Complex,Two-hybrid,pull down;pmids:9642216,10567404,10847592,16713569;sources:HPRD,BioGRID,I2D,Lim06
BLNK_HUMAN	29760	CD72_HUMAN	971	0.83	experiments:in vivo,Affinity Capture-Western,affinity chromatography technology;pmids:10820378,16189514;sources:HPRD,BioGRID,I2D,Rual05,STRING
EP300_HUMAN	2033	JUN_HUMAN	3725	0.9	experiments:in vitro,in vivo,affinity chromatography technology,pull down,x-ray crystallography,enzymatic study,imaging technique,anti bait coimmunoprecipitation;pmids:11689449,11980644,12437352,10327051,21937452,14630807,21268080,24636898,24069158,12471036;sources:HPRD,I2D,BioGRID,IntAct
MK09_HUMAN	5601	JUN_HUMAN	3725	0.96	experiments:in vitro,Biochemical Activity,protein kinase assay,enzymatic study,Two-hybrid,pull down;pmids:9405416,8945519,16533805,19527717,1922387,10490605,8985011,8654373,8001819,16824735,19910486,17875713,12788955,11278395,17189706;species:Rattus norvegicus (Rat);sources:HPRD,BioGRID,IntAct,MINT,DIP,HomoMINT,I2D,BIND
T22D3_HUMAN	1831	JUN_HUMAN	3725	0.75	experiments:in vitro,Reconstituted Complex,pull down;pmids:11397794;sources:HPRD,BioGRID,I2D
TCF20_HUMAN	6942	JUN_HUMAN	3725	0.75	experiments:in vitro,Reconstituted Complex,pull down;pmids:8663478;sources:HPRD,BioGRID,I2D
SMAD3_HUMAN	4088	JUN_HUMAN	3725	0.9	experiments:in vitro,in vivo,Two-hybrid,Affinity Capture-Western,Reconstituted Complex,affinity chromatography technology,pull down;pmids:9732876,10903323,10220381,11306568,21829441;sources:HPRD,BioGRID
DHX9_HUMAN	1660	JUN_HUMAN	3725	0.86	experiments:in vitro,Affinity Capture-MS,affinity chromatography technology,anti bait coimmunoprecipitation;pmids:11823437,25609649;sources:HPRD,BioGRID,I2D,IntAct
ATF3_HUMAN	467	JUN_HUMAN	3725	0.97	experiments:in vitro,in vivo,Affinity Capture-Western,Reconstituted Complex,coimmunoprecipitation,affinity chromatography technology,pull down,fluorescent resonance energy transfer,peptide array,anti bait coimmunoprecipitation,tandem affinity purification;pmids:8649793,14667575,8622660,1827203,10327051,20304822,23661758,20102225,25609649,26496610;species:Drosophila melanogaster (Fruit fly);source…
HIF1A_HUMAN	3091	JUN_HUMAN	3725	0.83	experiments:in vivo,Affinity Capture-Western,affinity chromatography technology;pmids:11739718,19738058;sources:HPRD,BioGRID,I2D
TRIP4_HUMAN	9325	JUN_HUMAN	3725	0.7	experiments:in vivo,Two-hybrid,pull down;pmids:12077347;sources:HPRD,I2D,BioGRID
MBB1A_HUMAN	10514	JUN_HUMAN	3725	0.75	experiments:in vitro,anti bait coimmunoprecipitation;pmids:8302594,25609649;sources:HPRD,I2D,IntAct
AACT_HUMAN	12	AACT_HUMAN	12	0.52	experiments:in vitro;pmids:14668352;sources:HPRD,I2D
KPCD1_HUMAN	5587	JUN_HUMAN	3725	0.77	experiments:in vivo,Biochemical Activity,enzymatic study;pmids:11948398,12628923;sources:HPRD,BioGRID,I2D
DDX21_HUMAN	9188	JUN_HUMAN	3725	0.89	experiments:in vitro,in vivo,Affinity Capture-MS,Reconstituted Complex,Affinity Capture-Western,coimmunoprecipitation,experimental interaction detection,pull down,affinity chromatography technology,anti bait coimmunoprecipitation;pmids:11823437,25609649;sources:HPRD,BioGRID,MINT,I2D,IntAct
SPIB_HUMAN	6689	JUN_HUMAN	3725	0.75	experiments:in vitro,Reconstituted Complex,pull down;pmids:10196196;sources:HPRD,BioGRID,I2D
PACS1_HUMAN	55690	JUN_HUMAN	3725	0.55	experiments:in vitro,in vivo;pmids:11331585;sources:HPRD,I2D
ATF4_HUMAN	468	JUN_HUMAN	3725	0.9	experiments:in vitro,Reconstituted Complex,coimmunoprecipitation,Two-hybrid,pull down,fluorescent resonance energy transfer,imaging technique;pmids:1827203,20936779,23661758,25241761;sources:HPRD,BioGRID,DIP,I2D,IntAct
HHEX_HUMAN	3087	JUN_HUMAN	3725	0.65	experiments:in vitro,Two-hybrid;pmids:11551904;sources:HPRD,I2D
CSN5_HUMAN	10987	JUN_HUMAN	3725	0.9	experiments:in vitro,Two-hybrid,Affinity Capture-Western,Co-localization,affinity chromatography technology,imaging technique,enzymatic study,pull down,anti bait coimmunoprecipitation;pmids:8837781,16713569,10903862,10766246,20093369,25609649;sources:HPRD,BioGRID,I2D,Lim06,IntAct
MAFB_HUMAN	9935	JUN_HUMAN	3725	0.59	experiments:in vitro;pmids:12798298;species:Mus musculus (Mouse);sources:HPRD,I2D
RFWD2_HUMAN	64326	JUN_HUMAN	3725	0.9	experiments:in vivo,Affinity Capture-Western,coimmunoprecipitation,affinity chromatography technology,anti tag coimmunoprecipitation,anti bait coimmunoprecipitation,tandem affinity purification;pmids:12615916,14739464,15994960,25117710,25609649,28514442;sources:HPRD,BioGRID,MINT,I2D,BIND,IntAct
HME1_HUMAN	2019	JUN_HUMAN	3725	0.65	experiments:in vitro,Two-hybrid;pmids:11551904;sources:HPRD,I2D
TBCB_HUMAN	1155	UBP7_HUMAN	7874	0.75	experiments:pull down,Two-hybrid,affinity chromatography technology;pmids:16713569;sources:HPRD,IntAct,MINT,I2D,Lim06,BioGRID
CATG_HUMAN	1511	AACT_HUMAN	12	0.66	experiments:in vitro,in vivo;pmids:10512690,9698370,8849841,16189514;sources:HPRD,I2D,Rual05
TF2B_HUMAN	2959	JUN_HUMAN	3725	0.75	experiments:in vitro,Reconstituted Complex,pull down;pmids:7848298;sources:HPRD,BioGRID,I2D
HDAC3_HUMAN	8841	JUN_HUMAN	3725	0.73	experiments:in vivo,Affinity Capture-Western,affinity chromatography technology;pmids:12853483;sources:HPRD,BioGRID,I2D
UBC9_HUMAN	7329	JUN_HUMAN	3725	0.85	experiments:in vitro,Two-hybrid,enzymatic study;pmids:11877416,8733011,16713569,10788439;species:Mus musculus (Mouse);sources:HPRD,BioGRID,I2D,Lim06
RBM39_HUMAN	9584	JUN_HUMAN	3725	0.88	experiments:in vitro,Two-hybrid,Reconstituted Complex,pull down,anti bait coimmunoprecipitation;pmids:11704680,25609649;sources:HPRD,BioGRID,I2D,IntAct
MOK_HUMAN	5891	JUN_HUMAN	3725	0.52	experiments:in vitro;pmids:10421840;sources:HPRD,I2D
MAPK5_HUMAN	8550	JUN_HUMAN	3725	0.52	experiments:in vitro;pmids:9628874;sources:HPRD,I2D
BATF_HUMAN	10538	JUN_HUMAN	3725	0.88	experiments:in vitro,Two-hybrid,fluorescent resonance energy transfer,peptide array;pmids:8570175,23661758,20102225;sources:HPRD,I2D,BioGRID,IntAct
CREB5_HUMAN	9586	JUN_HUMAN	3725	0.9	experiments:in vitro,Reconstituted Complex,pull down,affinity chromatography technology,anti bait coimmunoprecipitation,tandem affinity purification,anti tag coimmunoprecipitation;pmids:8440710,26186194,25609649,26496610,28514442;sources:HPRD,BioGRID,I2D,IntAct
NELFB_HUMAN	25920	JUN_HUMAN	3725	0.89	experiments:in vitro,in vivo,Affinity Capture-Western,Reconstituted Complex,affinity chromatography technology,pull down,anti bait coimmunoprecipitation;pmids:15530430,25609649;sources:HPRD,BioGRID,I2D,IntAct
TPM2_HUMAN	7169	JUN_HUMAN	3725	0.65	experiments:in vivo,Two-hybrid;pmids:1631061;sources:HPRD,I2D
CTRL_HUMAN	1506	AACT_HUMAN	12	0.52	experiments:in vitro;pmids:8267879;sources:HPRD,I2D
PIAS1_HUMAN	8554	JUN_HUMAN	3725	0.62	experiments:in vitro,pull down,enzymatic study;pmids:11867732;sources:HPRD,I2D,BioGRID
RL18A_HUMAN	6142	JUN_HUMAN	3725	0.75	experiments:in vitro,anti bait coimmunoprecipitation;pmids:7662174,25609649;sources:HPRD,I2D,IntAct
JDP2_HUMAN	122953	JUN_HUMAN	3725	0.96	experiments:in vitro,in vivo,Affinity Capture-Western,affinity chromatography technology,anti tag coimmunoprecipitation,anti bait coimmunoprecipitation,tandem affinity purification;pmids:9154808,18671972,25609649;species:Mus musculus (Mouse);sources:HPRD,BioGRID,I2D,MINT,IntAct
SNRK_HUMAN	54861	JUN_HUMAN	3725	0.62	experiments:in vitro;pmids:10878360,12087103;sources:HPRD,I2D
AMPB_HUMAN	6051	ZFYV9_HUMAN	9372	0.63	experiments:Two-hybrid;pmids:15231748;sources:HPRD,MINT,I2D,Colland04,IntAct,BioGRID
FHL2_HUMAN	2274	ZFYV9_HUMAN	9372	0.73	experiments:Two-hybrid;pmids:15231748,16713569;sources:HPRD,MINT,I2D,Colland04,Lim06,IntAct,BioGRID
IF4G1_HUMAN	1981	ZFYV9_HUMAN	9372	0.63	experiments:Two-hybrid;pmids:15231748;sources:HPRD,MINT,I2D,Colland04,IntAct,BioGRID
PKCB1_HUMAN	23613	ZFYV9_HUMAN	9372	0.73	experiments:Two-hybrid;pmids:15231748,16713569;sources:HPRD,MINT,I2D,Colland04,Lim06,IntAct,BioGRID
CHD6_HUMAN	84181	ZFYV9_HUMAN	9372	0.73	experiments:Two-hybrid;pmids:15231748,16713569;sources:HPRD,MINT,I2D,Colland04,Lim06,IntAct,BioGRID
RBBP6_HUMAN	5930	ZFYV9_HUMAN	9372	0.63	experiments:Two-hybrid;pmids:15231748;sources:HPRD,MINT,I2D,Colland04,IntAct,BioGRID
CTRB1_HUMAN	1504	AACT_HUMAN	12	0.65	experiments:in vitro,in vivo;pmids:2435303,16189514;sources:HPRD,I2D,Rual05
MIRO2_HUMAN	89941	ZFYV9_HUMAN	9372	0.73	experiments:Two-hybrid;pmids:16189514,15231748;sources:HPRD,MINT,I2D,Rual05,Colland04,IntAct,BioGRID
SMAD5_HUMAN	4090	SF3B1_HUMAN	23451	0.63	experiments:Two-hybrid;pmids:15231748;sources:HPRD,MINT,I2D,Colland04,IntAct,BioGRID
MK14_HUMAN	1432	JUNB_HUMAN	3726	0.62	experiments:in vitro;pmids:9889198,8917518;sources:HPRD,I2D,KEGG,STRING
SMAD4_HUMAN	4089	JUNB_HUMAN	3726	0.88	experiments:in vitro,Reconstituted Complex,Two-hybrid,pull down;pmids:10220381,16189514,15231748;sources:HPRD,BioGRID,MINT,I2D,Rual05,Colland04,IntAct,STRING
MK08_HUMAN	5599	JUNB_HUMAN	3726	0.85	experiments:in vitro,in vivo,Affinity Capture-Western,affinity chromatography technology;pmids:9405416,9889198,8917518;sources:HPRD,BioGRID
FOSL2_HUMAN	2355	JUNB_HUMAN	3726	0.94	experiments:in vitro,affinity chromatography technology,peptide array,anti tag coimmunoprecipitation;pmids:14499865,16189514,19321746,26186194,20102225,26496610,28514442;species:Drosophila melanogaster (Fruit fly);sources:HPRD,I2D,Ortho,Rual05,BioGRID,IntAct
SMAD3_HUMAN	4088	JUNB_HUMAN	3726	0.89	experiments:in vitro,in vivo,Two-hybrid,Reconstituted Complex,pull down;pmids:10903323,10220381,16189514;sources:HPRD,BioGRID,Rual05,STRING
BATF_HUMAN	10538	JUNB_HUMAN	3726	0.88	experiments:in vitro,Two-hybrid,fluorescent resonance energy transfer,peptide array;pmids:8570175,8954125,18692475,16189514,23661758,25416956,20102225,21516116;sources:HPRD,BioGRID,IntAct,I2D,Rual05
JDP2_HUMAN	122953	JUNB_HUMAN	3726	0.77	experiments:in vitro,in vivo,anti tag coimmunoprecipitation;pmids:9154808,18671972;sources:HPRD,MINT,IntAct
TBP_HUMAN	6908	JUND_HUMAN	3727	0.62	experiments:in vitro;pmids:7848298,16713569;sources:HPRD,I2D,Lim06
CMA1_HUMAN	1215	AACT_HUMAN	12	0.52	experiments:in vitro;pmids:8226889;sources:HPRD,I2D
NF2L2_HUMAN	4780	JUND_HUMAN	3727	0.52	experiments:in vivo;pmids:9872330;sources:HPRD,I2D
SMAD4_HUMAN	4089	JUND_HUMAN	3727	0.52	experiments:in vitro;pmids:10220381;sources:HPRD,I2D
MK08_HUMAN	5599	JUND_HUMAN	3727	0.89	experiments:in vitro,Reconstituted Complex,affinity chromatography technology,pull down,enzymatic study;pmids:12052834,16264271,22327296;sources:HPRD,BioGRID
FOSL2_HUMAN	2355	JUND_HUMAN	3727	0.94	experiments:in vitro,affinity chromatography technology,peptide array,anti tag coimmunoprecipitation;pmids:10713367,12052862,26186194,20102225,26496610,28514442;species:Drosophila melanogaster (Fruit fly);sources:HPRD,I2D,Ortho,BioGRID,IntAct
MK09_HUMAN	5601	JUND_HUMAN	3727	0.71	experiments:in vitro,enzymatic study,pull down;pmids:8945519,8654373;sources:HPRD,BioGRID,KEGG,STRING
ATF3_HUMAN	467	JUND_HUMAN	3727	0.95	experiments:in vivo,Reconstituted Complex,Affinity Capture-Western,affinity chromatography technology,pull down,peptide array;pmids:8152431,20102225;species:Drosophila melanogaster (Fruit fly);sources:HPRD,BioGRID,I2D,Ortho,IntAct
CSN5_HUMAN	10987	JUND_HUMAN	3727	0.8	experiments:in vitro,Co-localization,imaging technique,affinity chromatography technology;pmids:8837781,16713569,21145461;sources:HPRD,BioGRID,I2D,Lim06
RFWD2_HUMAN	64326	JUND_HUMAN	3727	0.88	experiments:in vivo,Affinity Capture-Western,coimmunoprecipitation,affinity chromatography technology,Two-hybrid;pmids:12615916,23289756;sources:HPRD,BioGRID,MINT,I2D,IntAct
BATF_HUMAN	10538	JUND_HUMAN	3727	0.83	experiments:in vitro,Two-hybrid,peptide array;pmids:8570175,20102225;sources:HPRD,I2D,IntAct
JDP2_HUMAN	122953	JUND_HUMAN	3727	0.87	experiments:in vitro,in vivo,Affinity Capture-Western,affinity chromatography technology,anti tag coimmunoprecipitation;pmids:9154808,18671972;sources:HPRD,BioGRID,MINT,IntAct
MMP1_HUMAN	4312	AACT_HUMAN	12	0.55	experiments:in vitro,in vivo;pmids:1311327;sources:HPRD,I2D
SMAD5_HUMAN	4090	SMAD4_HUMAN	4089	0.87	experiments:Affinity Capture-Western,Two-hybrid,affinity chromatography technology;pmids:10531362,16189514,15231748,16516194;sources:HPRD,BioGRID,MINT,I2D,Rual05,Colland04,IntAct
CEBPB_HUMAN	1051	SPI1_HUMAN	6688	0.75	experiments:in vitro,Reconstituted Complex,pull down;pmids:7594592;sources:HPRD,BioGRID,I2D
NONO_HUMAN	4841	SPI1_HUMAN	6688	0.85	experiments:in vitro,in vivo,Reconstituted Complex,Affinity Capture-Western,affinity chromatography technology,pull down;pmids:8626664;species:Mus musculus (Mouse);sources:HPRD,BioGRID,I2D
GATA1_HUMAN	2623	SPI1_HUMAN	6688	0.81	experiments:in vitro,in vivo,affinity chromatography technology,pull down;pmids:10364157,12202480;sources:HPRD,I2D,BioGRID
IRF8_HUMAN	3394	SPI1_HUMAN	6688	0.7	experiments:in vitro,pull down;pmids:10734131,9593745,11483597;sources:HPRD,I2D,BioGRID
IRF4_HUMAN	3662	SPI1_HUMAN	6688	0.89	experiments:in vitro,in vivo,Reconstituted Complex,Co-crystal Structure,x-ray crystallography,pull down;pmids:10022840,12372320;sources:HPRD,BioGRID,I2D
SPIB_HUMAN	6689	SPI1_HUMAN	6688	0.75	experiments:in vitro,Reconstituted Complex,pull down;pmids:10196196;sources:HPRD,BioGRID,I2D
SMAD5_HUMAN	4090	SMAD1_HUMAN	4086	0.73	experiments:Two-hybrid;pmids:16189514,15231748;sources:HPRD,MINT,I2D,Rual05,Colland04,IntAct,BioGRID
FGFR2_HUMAN	2263	FGF5_HUMAN	2250	0.66	experiments:in vivo,imaging technique;pmids:11876253,25241761,18199118;sources:HPRD,I2D,IntAct,KEGG,STRING,BioGRID
CELA1_HUMAN	1990	AACT_HUMAN	12	0.62	experiments:in vitro;pmids:7759598,2456771;sources:HPRD,I2D
SMAD5_HUMAN	4090	MTMRA_HUMAN	54893	0.63	experiments:Two-hybrid;pmids:15231748;sources:HPRD,MINT,I2D,Colland04,IntAct,BioGRID
OPRK_HUMAN	4986	OPRD_HUMAN	4985	0.52	experiments:in vivo;pmids:11069979;sources:HPRD,I2D
KPCA_HUMAN	5578	OPRD_HUMAN	4985	0.55	experiments:in vitro,in vivo;pmids:11085981;sources:HPRD,I2D
KPCE_HUMAN	5581	OPRD_HUMAN	4985	0.55	experiments:in vitro,in vivo;pmids:11085981;sources:HPRD,I2D
KPCD_HUMAN	5580	OPRD_HUMAN	4985	0.55	experiments:in vitro,in vivo;pmids:11085981;sources:HPRD,I2D
OPRM_HUMAN	4988	OPRD_HUMAN	4985	0.83	experiments:in vivo,Affinity Capture-Western,affinity chromatography technology;pmids:11069979,21220103;sources:HPRD,BioGRID,I2D
KLHL3_HUMAN	26249	OPRD_HUMAN	4985	0.52	experiments:in vivo;pmids:11259487;sources:HPRD,I2D
ELNE_HUMAN	1991	AACT_HUMAN	12	0.77	experiments:in vitro,Biochemical Activity,enzymatic study;pmids:8718849,8011628;sources:HPRD,BioGRID,I2D
NHRF1_HUMAN	9368	OPRK_HUMAN	4986	0.89	experiments:in vitro,in vivo,Reconstituted Complex,Affinity Capture-Western,coimmunoprecipitation,affinity chromatography technology,pull down;pmids:12004055,15070904;sources:HPRD,BioGRID,MINT,I2D,IntAct
CBP_HUMAN	1387	EVI1_HUMAN	2122	0.87	experiments:in vitro,in vivo,Affinity Capture-Western,Biochemical Activity,enzymatic study,affinity chromatography technology;pmids:11568182,16713569;sources:HPRD,BioGRID,I2D,Lim06
HDAC1_HUMAN	3065	EVI1_HUMAN	2122	0.89	experiments:in vitro,in vivo,Affinity Capture-Western,Reconstituted Complex,affinity chromatography technology,pull down;pmids:11568182,11552981,16713569;sources:HPRD,BioGRID,Lim06
CTBP1_HUMAN	1487	EVI1_HUMAN	2122	0.99	experiments:in vitro,in vivo,Affinity Capture-Western,Reconstituted Complex,affinity chromatography technology,pull down;pmids:11313276,11328817,11568182,16713569,26186194,28514442;species:Mus musculus (Mouse),Drosophila melanogaster (Fruit fly);sources:HPRD,BioGRID,HomoMINT,Ortho,Lim06
CTBP2_HUMAN	1488	EVI1_HUMAN	2122	0.59	experiments:in vitro;pmids:9724649;species:Drosophila melanogaster (Fruit fly);sources:HPRD,I2D,Ortho
SMAD3_HUMAN	4088	EVI1_HUMAN	2122	0.88	experiments:in vitro,in vivo,Affinity Capture-Western,Reconstituted Complex,affinity chromatography technology,pull down;pmids:9665135,15849193;sources:HPRD,BioGRID,I2D
HDAC4_HUMAN	9759	EVI1_HUMAN	2122	0.74	experiments:in vitro,in vivo,Affinity Capture-Western,affinity chromatography technology;pmids:11568182;sources:HPRD,BioGRID,I2D
KAT2B_HUMAN	8850	EVI1_HUMAN	2122	0.87	experiments:in vitro,in vivo,Affinity Capture-Western,Biochemical Activity,enzymatic study,affinity chromatography technology;pmids:11568182,20363750;sources:HPRD,BioGRID,I2D
SMAD5_HUMAN	4090	PNKP_HUMAN	11284	0.73	experiments:Two-hybrid;pmids:16189514,15231748;sources:HPRD,MINT,I2D,Rual05,Colland04,IntAct,BioGRID
ZIC1_HUMAN	7545	GLI1_HUMAN	2735	0.85	experiments:in vitro,in vivo,Affinity Capture-Western,Reconstituted Complex,affinity chromatography technology,pull down;pmids:11238441;species:Mus musculus (Mouse);sources:HPRD,BioGRID,HomoMINT,I2D
HGFL_HUMAN	4485	AACT_HUMAN	12	0.52	experiments:in vitro;pmids:11274154;sources:HPRD,I2D
ZIC2_HUMAN	7546	GLI1_HUMAN	2735	0.8	experiments:in vitro,Affinity Capture-Western,affinity chromatography technology;pmids:11238441;species:Mus musculus (Mouse);sources:HPRD,BioGRID,HomoMINT,I2D
SUFU_HUMAN	51684	GLI1_HUMAN	2735	0.9	experiments:in vitro,in vivo,Affinity Capture-Western,Reconstituted Complex,far western blotting,anti tag coimmunoprecipitation,pull down,fluorescence microscopy,affinity chromatography technology,anti bait coimmunoprecipitation,x-ray crystallography,isothermal titration calorimetry,x ray scattering,imaging technique,tandem affinity purification;pmids:10559945,12426310,10564661,16189514,21543335,…
STK36_HUMAN	27148	GLI1_HUMAN	2735	0.87	experiments:in vivo,Affinity Capture-Western,Co-localization,anti tag coimmunoprecipitation,affinity chromatography technology,imaging technique;pmids:10806483,25241761;sources:HPRD,BioGRID,IntAct,I2D
SMAD5_HUMAN	4090	SFPQ_HUMAN	6421	0.63	experiments:Two-hybrid;pmids:15231748;sources:HPRD,MINT,I2D,Colland04,IntAct,BioGRID
ZIC1_HUMAN	7545	GLI2_HUMAN	2736	0.79	experiments:in vitro,in vivo,Affinity Capture-Western,Reconstituted Complex,affinity chromatography technology,pull down;pmids:11238441;sources:HPRD,BioGRID,I2D
ZIC2_HUMAN	7546	GLI2_HUMAN	2736	0.73	experiments:in vitro,Affinity Capture-Western,affinity chromatography technology;pmids:11238441;sources:HPRD,BioGRID,I2D
SUFU_HUMAN	51684	GLI2_HUMAN	2736	0.75	experiments:in vitro,Reconstituted Complex,pull down;pmids:10564661;sources:HPRD,BioGRID,I2D
STK36_HUMAN	27148	GLI2_HUMAN	2736	0.73	experiments:in vivo,Affinity Capture-Western,affinity chromatography technology;pmids:10806483;sources:HPRD,BioGRID,I2D,STRING
ZIC3_HUMAN	7547	GLI3_HUMAN	2737	0.92	experiments:in vitro,Reconstituted Complex,pull down;pmids:11238441,17764085;species:Mus musculus (Mouse);sources:HPRD,BioGRID,HomoMINT,I2D
CBP_HUMAN	1387	GLI3_HUMAN	2737	0.88	experiments:in vitro,in vivo,Reconstituted Complex,Affinity Capture-Western,affinity chromatography technology,pull down;pmids:10075717,17000779;sources:HPRD,BioGRID,I2D
KLK2_HUMAN	3817	AACT_HUMAN	12	0.87	experiments:in vitro,in vivo,Reconstituted Complex,pull down;pmids:9428387,9042371,10209959,16189514;sources:HPRD,BioGRID,I2D,Rual05
ZIC1_HUMAN	7545	GLI3_HUMAN	2737	0.85	experiments:in vitro,in vivo,Affinity Capture-Western,Reconstituted Complex,affinity chromatography technology,pull down;pmids:11238441;species:Mus musculus (Mouse);sources:HPRD,BioGRID,HomoMINT,I2D
SMAD4_HUMAN	4089	GLI3_HUMAN	2737	0.52	experiments:in vitro;pmids:9843199;sources:HPRD,I2D
SMAD2_HUMAN	4087	GLI3_HUMAN	2737	0.52	experiments:in vitro;pmids:9843199;sources:HPRD,I2D
SMAD1_HUMAN	4086	GLI3_HUMAN	2737	0.65	experiments:in vitro,imaging technique;pmids:9843199,25241761;sources:HPRD,IntAct,BioGRID
TWST1_HUMAN	7291	GLI3_HUMAN	2737	0.52	experiments:in vitro;pmids:12142027;sources:HPRD,I2D
ZIC2_HUMAN	7546	GLI3_HUMAN	2737	0.85	experiments:in vivo,Affinity Capture-Western,Reconstituted Complex,affinity chromatography technology,pull down;pmids:11238441;species:Mus musculus (Mouse);sources:HPRD,BioGRID,HomoMINT,I2D
SMAD3_HUMAN	4088	GLI3_HUMAN	2737	0.52	experiments:in vitro;pmids:9843199;sources:HPRD
SUFU_HUMAN	51684	GLI3_HUMAN	2737	0.88	experiments:in vitro,Reconstituted Complex,pull down,x-ray crystallography;pmids:10564661,24311597;sources:HPRD,BioGRID,IntAct,I2D
STK36_HUMAN	27148	GLI3_HUMAN	2737	0.87	experiments:in vivo,Affinity Capture-Western,anti tag coimmunoprecipitation,affinity chromatography technology,imaging technique;pmids:10806483,25241761;sources:HPRD,BioGRID,IntAct,I2D
SMAD4_HUMAN	4089	SKIL_HUMAN	6498	0.9	experiments:in vivo,Affinity Capture-MS,Affinity Capture-Western,Two-hybrid,affinity chromatography technology,tandem affinity purification;pmids:10531062,15231748,15761153,12764135,25059663,17469184,25609649;sources:HPRD,BioGRID,MINT,I2D,Colland04,IntAct
ERBB2_HUMAN	2064	AACT_HUMAN	12	0.52	experiments:in vivo;pmids:10829039;sources:HPRD,I2D
SMAD2_HUMAN	4087	SKIL_HUMAN	6498	0.89	experiments:in vivo,Affinity Capture-Western,Two-hybrid,affinity chromatography technology,tandem affinity purification;pmids:10531062,11691834,15231748,18729074,16959829,12426322,22442258,12764135,25059663;sources:HPRD,BioGRID,MINT,I2D,Colland04,BIND,IntAct
SMAD3_HUMAN	4088	SKIL_HUMAN	6498	0.89	experiments:in vivo,Affinity Capture-Western,Two-hybrid,affinity chromatography technology,pull down;pmids:10531062,11691834,15231748,11306568,16959829,12426322,22442258,12764135,17469184;sources:HPRD,BioGRID,MINT,I2D,Colland04,IntAct
CDC16_HUMAN	8881	SKIL_HUMAN	6498	0.52	experiments:in vivo;pmids:11691834;sources:HPRD,I2D
FZR_HUMAN	51343	SKIL_HUMAN	6498	0.73	experiments:in vivo,Affinity Capture-Western,affinity chromatography technology;pmids:11691834;sources:HPRD,BioGRID,I2D
CPNE1_HUMAN	8904	SKIL_HUMAN	6498	0.52	experiments:in vitro;pmids:12522145;sources:HPRD,I2D
CPNE2_HUMAN	221184	SKIL_HUMAN	6498	0.63	experiments:Two-hybrid;pmids:12522145;sources:HPRD,I2D
CPNE4_HUMAN	131034	SKIL_HUMAN	6498	0.65	experiments:in vitro,Two-hybrid;pmids:12522145;sources:HPRD,I2D
SMUF2_HUMAN	64750	SKIL_HUMAN	6498	0.73	experiments:in vivo,Affinity Capture-Western,affinity chromatography technology;pmids:11389444;sources:HPRD,BioGRID,I2D
CBL_HUMAN	867	CBL_HUMAN	867	0.9	experiments:in vitro,in vivo,Co-crystal Structure,Affinity Capture-Western,affinity chromatography technology,x-ray crystallography,enzymatic study,Two-hybrid,far western blotting;pmids:8995445,8063801,10078535,15677445,17679095,17635922,10521482,22301280,22266821,12874286,23744067,25814554,25784557;sources:HPRD,BioGRID,I2D,IntAct
NHEJ1_HUMAN	79840	DNLI4_HUMAN	3981	0.88	experiments:in vitro,in vivo,Affinity Capture-Western,pull down,coimmunoprecipitation,anti bait coimmunoprecipitation,affinity chromatography technology;pmids:16439205,17567543;sources:HPRD,BioGRID,IntAct,I2D
ADA1D_HUMAN	146	FLNC_HUMAN	2318	0.63	experiments:Two-hybrid;pmids:15525470;sources:HPRD,IntAct,I2D
KLK3_HUMAN	354	AACT_HUMAN	12	0.66	experiments:in vitro,in vivo;pmids:11317942,10759471,8732755,11735417,9261179,16189514,22806587;sources:HPRD,I2D,Rual05,IntAct
PLCG1_HUMAN	5335	CBL_HUMAN	867	0.97	experiments:in vitro,in vivo,far western blotting,Reconstituted Complex,Affinity Capture-Western,affinity chromatography technology,pull down,fluorescent resonance energy transfer,imaging technique;pmids:12061819,9712732,16467851,9234717,17372230,16713569,12803489,16503409,12941616,25241761;species:Bos taurus (Bovine);sources:HPRD,BioGRID,HomoMINT,I2D,Lim06,IntAct
PTN6_HUMAN	5777	CBL_HUMAN	867	0.74	experiments:in vitro,in vivo,Affinity Capture-Western,affinity chromatography technology;pmids:12176909;sources:HPRD,BioGRID,I2D,STRING
TYK2_HUMAN	7297	CBL_HUMAN	867	0.74	experiments:in vitro,in vivo,Affinity Capture-Western,affinity chromatography technology;pmids:8780698;sources:HPRD,BioGRID,I2D,BIND,KEGG,STRING
ZAP70_HUMAN	7535	CBL_HUMAN	867	0.9	experiments:in vitro,in vivo,Affinity Capture-Western,Co-crystal Structure,affinity chromatography technology,x-ray crystallography,pull down;pmids:11133830,10074432,8798643,10078535,11353765,9407100,16503409,10779765,9988730,22266821;sources:HPRD,BioGRID,I2D
ITK_HUMAN	3702	CBL_HUMAN	867	0.76	experiments:in vitro,in vivo,Reconstituted Complex,pull down;pmids:8810341;sources:HPRD,BioGRID,I2D
ABL1_HUMAN	25	CBL_HUMAN	867	0.9	experiments:in vitro,in vivo,Affinity Capture-Western,Biochemical Activity,far western blotting,experimental interaction detection,enzymatic study,affinity chromatography technology,pull down;pmids:12475393,11494134,15556646,16713569,20675402,9195915,19823681,10829062,16955467,14604282,19380743,14725908,8626543,9174058;sources:HPRD,BioGRID,MINT,I2D,Lim06,IntAct,STRING
SRC_HUMAN	6714	CBL_HUMAN	867	0.9	experiments:in vitro,in vivo,anti bait coimmunoprecipitation,pull down,competition binding,protein kinase assay,anti tag coimmunoprecipitation,isothermal titration calorimetry,affinity chromatography technology,enzymatic study;pmids:8635998,17141222,18273061,16713569,11994282,17094785,16636290,22203672,7782294,10829062,15135048,19861161,12941616;sources:HPRD,MINT,I2D,Lim06,BioGRID,IntAct,STRING
NOTC1_HUMAN	4851	CBL_HUMAN	867	0.75	experiments:in vivo,affinity chromatography technology;pmids:11777909,26052821;sources:HPRD,I2D,BioGRID,STRING
BLK_HUMAN	640	CBL_HUMAN	867	0.84	experiments:in vitro,in vivo,coimmunoprecipitation,affinity chromatography technology;pmids:8083187,8621719;sources:HPRD,MINT,I2D,BioGRID,IntAct
BTK_HUMAN	695	CBL_HUMAN	867	0.9	experiments:in vitro,Reconstituted Complex,pull down,affinity chromatography technology,x-ray crystallography;pmids:10427990,7629518,9408950,10826882;sources:HPRD,BioGRID,I2D,BIND,STRING
FA5_HUMAN	2153	AACT_HUMAN	12	0.52	experiments:in vitro;pmids:8216224;sources:HPRD,I2D
SH3K1_HUMAN	30011	CBL_HUMAN	867	0.97	experiments:in vitro,in vivo,Affinity Capture-Western,anti bait coimmunoprecipitation,anti tag coimmunoprecipitation,Two-hybrid,coimmunoprecipitation,nuclear magnetic resonance,pull down,isothermal titration calorimetry,affinity chromatography technology,x-ray crystallography;pmids:11894095,12618476,11071869,11894096,12177062,11152963,10679202,15090612,16713569,15962011,15107835,12135478,16407834…
KSYK_HUMAN	6850	CBL_HUMAN	867	0.97	experiments:in vitro,in vivo,Reconstituted Complex,Affinity Capture-Western,isothermal titration calorimetry,coimmunoprecipitation,pull down,experimental interaction detection,x-ray crystallography,affinity chromatography technology,enzymatic study;pmids:8621719,11133830,9857068,10540342,11331248,12435267,18273061,7721825,15556646,11742985,15577829,10570266,16289966,10617633,11042121,15536084;spe…
SCN5A_HUMAN	6331	CBL_HUMAN	867	0.52	experiments:in vivo;pmids:8621719;sources:HPRD,I2D
VAV2_HUMAN	7410	CBL_HUMAN	867	0.81	experiments:in vivo,affinity chromatography technology,pull down;pmids:11313921,15345594,20940296,11262396;sources:HPRD,I2D,MINT,BioGRID,IntAct,STRING
NCK1_HUMAN	4690	CBL_HUMAN	867	0.9	experiments:in vitro,in vivo,Affinity Capture-Western,coimmunoprecipitation,phage display,pull down,affinity chromatography technology;pmids:7517397,10204582,11494134,10372803,9851874,16503409,10829062,10967110,24287595;sources:HPRD,BioGRID,MINT,I2D,IntAct,STRING
SHC1_HUMAN	6464	CBL_HUMAN	867	0.96	experiments:in vitro,in vivo,Affinity Capture-Western,coimmunoprecipitation,pull down,affinity chromatography technology,tandem affinity purification;pmids:10570290,8621719,8662998,9234717,9461587,15677445,16713569,19380743,9434624,8950973,9541596,10025673;species:Mus musculus (Mouse);sources:HPRD,BioGRID,MINT,I2D,Lim06,IntAct
SHIP2_HUMAN	3636	CBL_HUMAN	867	0.88	experiments:in vivo,Affinity Capture-Western,affinity chromatography technology,tandem affinity purification;pmids:12504111,19380743,15668240,19880507;sources:HPRD,BioGRID,IntAct
SLAP1_HUMAN	6503	CBL_HUMAN	867	0.89	experiments:in vitro,in vivo,Reconstituted Complex,affinity chromatography technology,pull down;pmids:10449770,16327786,18193084,17237826;sources:HPRD,BioGRID,I2D
FAK2_HUMAN	2185	CBL_HUMAN	867	0.84	experiments:in vivo,Affinity Capture-Western,affinity chromatography technology;pmids:11149930,15128873,16713569,12771190;sources:HPRD,BioGRID,I2D,Lim06
UB2G1_HUMAN	7326	CBL_HUMAN	867	0.52	experiments:in vitro;pmids:11032556;sources:HPRD,I2D
DPOLA_HUMAN	5422	AACT_HUMAN	12	0.52	experiments:in vitro;pmids:3490907;sources:HPRD,I2D
LCP2_HUMAN	3937	CBL_HUMAN	867	0.88	experiments:in vivo,Affinity Capture-Western,coimmunoprecipitation,affinity chromatography technology;pmids:10204582,9716598,10477741,19635790;sources:HPRD,BioGRID,MINT,I2D,BIND,IntAct,STRING
CRKL_HUMAN	1399	CBL_HUMAN	867	0.97	experiments:in vitro,in vivo,Affinity Capture-Western,Reconstituted Complex,coimmunoprecipitation,experimental interaction detection,affinity chromatography technology,far western blotting,pull down,anti bait coimmunoprecipitation,Two-hybrid;pmids:12244174,9590251,9162067,8621483,8978305,10907644,9820532,11133830,9092574,10204582,9461587,9344843,8662998,15556646,8626543,15107835,16982329,18835194…
SPY2_HUMAN	10253	CBL_HUMAN	867	0.9	experiments:in vitro,in vivo,Two-hybrid,Reconstituted Complex,Affinity Capture-Western,Co-crystal Structure,anti bait coimmunoprecipitation,anti tag coimmunoprecipitation,x-ray crystallography,isothermal titration calorimetry,affinity chromatography technology,fluorescent resonance energy transfer,coimmunoprecipitation,pull down;pmids:11053437,12234920,18273061,17974561,15962011,16893902,12815057…
KHDR1_HUMAN	10657	CBL_HUMAN	867	0.65	experiments:in vivo,coimmunoprecipitation;pmids:9045636;sources:HPRD,IntAct,I2D
EPHB6_HUMAN	2051	CBL_HUMAN	867	0.52	experiments:in vivo;pmids:11713248;sources:HPRD,I2D,STRING
UB2D2_HUMAN	7322	CBL_HUMAN	867	0.89	experiments:in vitro,Reconstituted Complex,pull down,x-ray crystallography;pmids:10514377,20675402,18632619,15117950,22301280,22266821,24113870,27609087;sources:HPRD,BioGRID,I2D
UB2G2_HUMAN	7327	CBL_HUMAN	867	0.52	experiments:in vitro;pmids:11032556;sources:HPRD,I2D
P85B_HUMAN	5296	CBL_HUMAN	867	0.96	experiments:in vivo,Affinity Capture-Western,affinity chromatography technology,tandem affinity purification,Two-hybrid;pmids:7629144,11133830,19380743,15107835,19190244,25814554;species:Mus musculus (Mouse);sources:HPRD,BioGRID,I2D,BIND,IntAct
CD151_HUMAN	977	ITA3_HUMAN	3675	0.85	experiments:in vivo,Reconstituted Complex,pull down;pmids:14676841,10734060;sources:HPRD,BioGRID,I2D
UB2L3_HUMAN	7332	CBL_HUMAN	867	0.9	experiments:in vitro,Reconstituted Complex,Co-crystal Structure,Affinity Capture-Western,x-ray crystallography,affinity chromatography technology,pull down;pmids:10966114,10531381,11278816,12234920,16735510,15062086;sources:HPRD,BioGRID,MINT,DIP,I2D,IntAct
CTRC_HUMAN	11330	AACT_HUMAN	12	0.62	experiments:in vivo;pmids:9635374,8718849;sources:HPRD,I2D
CD2AP_HUMAN	23607	CBL_HUMAN	867	0.97	experiments:in vitro,in vivo,Affinity Capture-Western,Reconstituted Complex,Two-hybrid,coimmunoprecipitation,copurification,pull down,affinity chromatography technology,anti tag coimmunoprecipitation,anti bait coimmunoprecipitation,imaging technique;pmids:11067845,12618476,15128873,12559036,17020880,22706086,17072306,17188587,12672817,25036637,25872741;species:Mus musculus (Mouse);sources:HPRD,Bi…
CD151_HUMAN	977	ITB1_HUMAN	3688	0.83	experiments:in vivo,Affinity Capture-Western,affinity chromatography technology;pmids:14676841,12175627;sources:HPRD,BioGRID,I2D
SRBS1_HUMAN	10580	CBL_HUMAN	867	0.88	experiments:in vitro,Two-hybrid,Affinity Capture-Western,affinity chromatography technology;pmids:11001060,15128873,12504111,17548467;sources:HPRD,BioGRID,I2D
SLAP2_HUMAN	84174	CBL_HUMAN	867	0.9	experiments:in vitro,in vivo,Affinity Capture-Western,Reconstituted Complex,affinity chromatography technology,pull down;pmids:12024036,11891219,17353186,16623714,12527895,11696592;sources:HPRD,BioGRID,I2D
PTN22_HUMAN	26191	CBL_HUMAN	867	0.74	experiments:in vitro,in vivo,anti bait coimmunoprecipitation,affinity chromatography technology;pmids:10068674;sources:HPRD,I2D,IntAct,BioGRID
SHC1_HUMAN	6464	CD81_HUMAN	975	0.52	experiments:in vivo;pmids:14676841;sources:HPRD,I2D
FRS2_HUMAN	10818	CBL_HUMAN	867	0.88	experiments:in vitro,Affinity Capture-Western,Reconstituted Complex,affinity chromatography technology,pull down;pmids:11997436,17944804;sources:HPRD,BioGRID,I2D,STRING
IF2P_HUMAN	9669	CBL_HUMAN	867	0.52	experiments:in vivo;pmids:8621719;sources:HPRD,I2D
SMAD5_HUMAN	4090	SNRPA_HUMAN	6626	0.73	experiments:Two-hybrid;pmids:16189514,15231748;sources:HPRD,MINT,I2D,Rual05,Colland04,IntAct,BioGRID
DNJC1_HUMAN	64215	AACT_HUMAN	12	0.79	experiments:in vitro,in vivo,Reconstituted Complex,Two-hybrid,affinity chromatography technology,pull down;pmids:14668352;sources:HPRD,BioGRID,IntAct,I2D
CDKL2_HUMAN	8999	CBL_HUMAN	867	0.52	experiments:in vivo;pmids:7721825;sources:HPRD,I2D
UBS3B_HUMAN	84959	CBL_HUMAN	867	0.86	experiments:in vitro,Two-hybrid,affinity chromatography technology,pull down;pmids:15159412,17880946,19380743,17675467,16429130;sources:HPRD,I2D,BioGRID
PGTB1_HUMAN	5229	RHOB_HUMAN	388	0.63	experiments:in vitro;pmids:7713879,1400319,15451670;sources:HPRD,I2D
PDE6D_HUMAN	5147	RHOB_HUMAN	388	0.65	experiments:in vivo,Two-hybrid;pmids:11786539;sources:HPRD,BioGRID,I2D
GDIR3_HUMAN	398	RHOB_HUMAN	388	0.63	experiments:Two-hybrid;pmids:8939998;sources:HPRD,BioGRID,I2D
RHPN2_HUMAN	85415	RHOB_HUMAN	388	0.77	experiments:in vitro,in vivo,Two-hybrid,Affinity Capture-Western,affinity chromatography technology;pmids:12473120;sources:HPRD,BioGRID,I2D
ARHG3_HUMAN	50650	RHOB_HUMAN	388	0.78	experiments:in vivo,Biochemical Activity,Reconstituted Complex,enzymatic study,pull down;pmids:12221096;sources:HPRD,BioGRID,I2D
ROCK1_HUMAN	6093	RHOC_HUMAN	389	0.52	experiments:in vivo;pmids:8816443;sources:HPRD,I2D
RTKN_HUMAN	6242	RHOC_HUMAN	389	0.83	experiments:Two-hybrid,affinity chromatography technology;pmids:8662891,16189514,28514442;sources:HPRD,I2D,Rual05,BioGRID
CTRO_HUMAN	11113	RHOC_HUMAN	389	0.65	experiments:in vitro,Two-hybrid;pmids:8543060;sources:HPRD,BioGRID,I2D
ATN1_HUMAN	1822	PSA3_HUMAN	5684	0.63	experiments:Two-hybrid;pmids:16713569;sources:HPRD,IntAct,MINT,I2D,Lim06,BioGRID
RHOA_HUMAN	387	RHOA_HUMAN	387	0.66	experiments:in vitro,chromatography technology;pmids:15069594,16189514,9748241;sources:HPRD,I2D,Rual05,IntAct
PLCG1_HUMAN	5335	RHOA_HUMAN	387	0.79	experiments:in vitro,in vivo,Affinity Capture-Western,Reconstituted Complex,affinity chromatography technology,pull down;pmids:12071848;sources:HPRD,BioGRID,I2D
KCNA2_HUMAN	3737	RHOA_HUMAN	387	0.79	experiments:in vivo,Two-hybrid,Affinity Capture-Western,Reconstituted Complex,affinity chromatography technology,pull down;pmids:9635436;sources:HPRD,BioGRID,I2D
KPCA_HUMAN	5578	RHOA_HUMAN	387	0.52	experiments:in vivo;pmids:11284700;sources:HPRD,I2D
TGM2_HUMAN	7052	RHOA_HUMAN	387	0.62	experiments:in vivo;pmids:11350930,16189514;sources:HPRD,I2D,Rual05
FLNA_HUMAN	2316	RHOA_HUMAN	387	0.52	experiments:in vivo;pmids:10051605;sources:HPRD,I2D
OPHN1_HUMAN	4983	RHOA_HUMAN	387	0.77	experiments:in vitro,Biochemical Activity,enzymatic study;pmids:11998687,9582072;sources:HPRD,BioGRID,I2D
MCF2_HUMAN	4168	RHOA_HUMAN	387	0.75	experiments:in vitro,Reconstituted Complex,pull down;pmids:10854437;sources:HPRD,BioGRID,I2D
KTN1_HUMAN	3895	RHOA_HUMAN	387	0.78	experiments:in vitro,in vivo,Two-hybrid;pmids:8769096,11689693,12773565,11162552;sources:HPRD,BioGRID,I2D
VAV2_HUMAN	7410	RHOA_HUMAN	387	0.52	experiments:in vivo;pmids:11909943;sources:HPRD,I2D
ATN1_HUMAN	1822	PERQ1_HUMAN	64599	0.63	experiments:Two-hybrid;pmids:16713569;sources:HPRD,IntAct,MINT,I2D,Lim06,BioGRID
PKN1_HUMAN	5585	RHOA_HUMAN	387	0.9	experiments:in vitro,in vivo,Reconstituted Complex,Two-hybrid,far western blotting,x-ray crystallography,pull down;pmids:9446575,8571127,10619026,12773565,9535835,16189514;sources:HPRD,BioGRID,IntAct,I2D,Rual05
DGKQ_HUMAN	1609	RHOA_HUMAN	387	0.79	experiments:in vitro,in vivo,Affinity Capture-Western,Reconstituted Complex,affinity chromatography technology,pull down;pmids:10066731;sources:HPRD,BioGRID,I2D
KAPCA_HUMAN	5566	RHOA_HUMAN	387	0.55	experiments:in vitro,in vivo;pmids:12654918;sources:HPRD,I2D
ROCK1_HUMAN	6093	RHOA_HUMAN	387	0.97	experiments:in vitro,Two-hybrid,Reconstituted Complex,Affinity Capture-Western,far western blotting,x-ray crystallography,affinity chromatography technology,pull down;pmids:8798490,12773565,8816443,14660612,21281639;species:Mus musculus (Mouse);sources:HPRD,BioGRID,IntAct,I2D,MINT
TRIO_HUMAN	7204	RHOA_HUMAN	387	0.88	experiments:in vitro,Affinity Capture-Western,Reconstituted Complex,Co-localization,affinity chromatography technology,imaging technique,pull down;pmids:10948190,26344197;sources:HPRD,BioGRID,I2D
GDIR1_HUMAN	396	RHOA_HUMAN	387	0.97	experiments:in vitro,in vivo,Affinity Capture-MS,copurification,Affinity Capture-Western,Two-hybrid,anti bait coimmunoprecipitation,x-ray crystallography,affinity chromatography technology,pull down;pmids:11149925,10489445,17353931,15659383,9490022,11368848,16189514,20711218,20628200,25416956,26344197,14749388;species:Saccharomyces cerevisiae (Baker's yeast);sources:HPRD,BioGRID,IntAct,I2D,Rual05…
MYPT1_HUMAN	4659	RHOA_HUMAN	387	0.77	experiments:in vitro,in vivo,anti bait coimmunoprecipitation;pmids:9354661,22939629;sources:HPRD,I2D,BioGRID,IntAct
RTKN_HUMAN	6242	RHOA_HUMAN	387	0.96	experiments:in vitro,Two-hybrid,Reconstituted Complex,Affinity Capture-Western,pull down,affinity chromatography technology;pmids:8662891,14506264,12593858,19805522,12879077,18256687,16189514,19944695,16630611,22621765,22705156,15075243,19696020,14749388,22693251,19147496,26825171;species:Mus musculus (Mouse);sources:HPRD,BioGRID,IntAct,MINT,I2D,Rual05
CNTP1_HUMAN	8506	RHOA_HUMAN	387	0.85	experiments:in vitro,Reconstituted Complex,pull down;pmids:9407060,9535855;sources:HPRD,BioGRID,I2D
PLD1_HUMAN	5337	RHOA_HUMAN	387	0.9	experiments:in vitro,in vivo,Biochemical Activity,Reconstituted Complex,Affinity Capture-Western,enzymatic study,affinity chromatography technology,pull down;pmids:11311142,12593858,9565577;sources:HPRD,BioGRID,I2D
CATB_HUMAN	1508	SLPI_HUMAN	6590	0.52	experiments:in vitro;pmids:11435427;sources:HPRD,I2D
PKN2_HUMAN	5586	RHOA_HUMAN	387	0.9	experiments:in vitro,in vivo,Reconstituted Complex,far western blotting,pull down,affinity chromatography technology;pmids:8910519,9121475,9446575,28514442;sources:HPRD,BioGRID,I2D
PDE6D_HUMAN	5147	RHOA_HUMAN	387	0.75	experiments:in vivo,Two-hybrid;pmids:11786539,16189514;sources:HPRD,BioGRID,I2D,Rual05
RHG01_HUMAN	392	RHOA_HUMAN	387	0.9	experiments:in vitro,Biochemical Activity,Reconstituted Complex,x-ray crystallography,Two-hybrid,enzymatic study,affinity chromatography technology,pull down;pmids:9407060,9548756,9535855,11927263,16189514,20660160,14749388;sources:HPRD,BioGRID,IntAct,I2D,Rual05,BIND,MINT
GDIR2_HUMAN	397	RHOA_HUMAN	387	0.68	experiments:in vivo;pmids:9799233,26344197;species:Caenorhabditis elegans;sources:HPRD,I2D,BioGRID
GDIR3_HUMAN	398	RHOA_HUMAN	387	0.85	experiments:in vitro,Reconstituted Complex,pull down;pmids:9113980,26344197;sources:HPRD,BioGRID,I2D
AKP13_HUMAN	11214	RHOA_HUMAN	387	0.84	experiments:in vivo,Affinity Capture-Western,affinity chromatography technology;pmids:12423633,11696353,19696020;sources:HPRD,BioGRID,I2D
PRAF1_HUMAN	10567	RHOA_HUMAN	387	0.75	experiments:in vivo,Two-hybrid;pmids:11335720,16189514;sources:HPRD,I2D,Rual05
ARHG4_HUMAN	50649	RHOA_HUMAN	387	0.75	experiments:in vitro,Reconstituted Complex,pull down;pmids:10947987;sources:HPRD,BioGRID,I2D
VAV3_HUMAN	10451	RHOA_HUMAN	387	0.75	experiments:in vitro,Reconstituted Complex,pull down;pmids:10523675;sources:HPRD,BioGRID,I2D
ARHGC_HUMAN	23365	RHOA_HUMAN	387	0.9	experiments:in vitro,in vivo,Reconstituted Complex,x-ray crystallography,anti tag coimmunoprecipitation,pull down,affinity chromatography technology;pmids:11373293,12515866,15364580,20300064,23405219,28514442;sources:HPRD,BioGRID,IntAct,I2D,MINT
CATS_HUMAN	1520	SLPI_HUMAN	6590	0.52	experiments:in vitro;pmids:11435427;sources:HPRD,I2D
CTRO_HUMAN	11113	RHOA_HUMAN	387	0.88	experiments:in vitro,Two-hybrid,Reconstituted Complex,far western blotting,pull down;pmids:8543060,12773565;sources:HPRD,BioGRID,I2D
ARHGB_HUMAN	9826	RHOA_HUMAN	387	0.9	experiments:in vitro,Biochemical Activity,Reconstituted Complex,x-ray crystallography,enzymatic study,anti tag coimmunoprecipitation,Two-hybrid,pull down,affinity chromatography technology;pmids:10526156,15530360,20300064,21988832,28514442;sources:HPRD,BioGRID,IntAct,I2D,MINT
ICMT_HUMAN	23463	RHOA_HUMAN	387	0.67	experiments:in vitro,Biochemical Activity,enzymatic study;pmids:9614111;sources:HPRD,BioGRID,I2D
SRGP1_HUMAN	57522	RHOA_HUMAN	387	0.76	experiments:in vivo,affinity chromatography technology;pmids:11672528,16189514,20856855;sources:HPRD,I2D,Rual05,BioGRID
DAAM1_HUMAN	23002	RHOA_HUMAN	387	0.9	experiments:in vitro,in vivo,anti tag coimmunoprecipitation,surface plasmon resonance,anti bait coimmunoprecipitation,pull down,imaging technique,affinity chromatography technology;pmids:11779461,16630611,18218625,25241761,28514442;sources:HPRD,MINT,I2D,IntAct,BioGRID
RHPN2_HUMAN	85415	RHOA_HUMAN	387	0.77	experiments:in vitro,in vivo,Two-hybrid;pmids:12221077,12773565;sources:HPRD,BioGRID,I2D
3BP1_HUMAN	23616	RHOA_HUMAN	387	0.62	experiments:in vitro;pmids:9548756,16189514;sources:HPRD,I2D,Rual05
ARHG2_HUMAN	9181	RHOA_HUMAN	387	0.85	experiments:in vitro,Biochemical Activity,enzymatic study,affinity chromatography technology;pmids:9857026,16189514,22072711,28514442;sources:HPRD,BioGRID,I2D,Rual05
DEFI6_HUMAN	50619	RHOA_HUMAN	387	0.85	experiments:in vitro,Reconstituted Complex,pull down;pmids:15023524,16189514;sources:HPRD,BioGRID,I2D,Rual05
GMIP_HUMAN	51291	RHOA_HUMAN	387	0.55	experiments:in vitro,in vivo;pmids:12093360;sources:HPRD,I2D
CATL1_HUMAN	1514	SLPI_HUMAN	6590	0.52	experiments:in vitro;pmids:11435427;sources:HPRD,I2D
GDS1_HUMAN	5910	RHOA_HUMAN	387	0.89	experiments:in vitro,Two-hybrid,Reconstituted Complex,pull down,affinity chromatography technology;pmids:11948427,16189514,20709748,28514442;sources:HPRD,BioGRID,I2D,Rual05
TRPC1_HUMAN	7220	RHOA_HUMAN	387	0.79	experiments:in vitro,in vivo,Affinity Capture-Western,Reconstituted Complex,affinity chromatography technology,pull down;pmids:12766172;sources:HPRD,BioGRID,I2D
CNKR1_HUMAN	10256	RHOA_HUMAN	387	0.9	experiments:in vitro,in vivo,Two-hybrid,anti tag coimmunoprecipitation,bioluminescence resonance energy transfer,affinity chromatography technology,pull down;pmids:14749388,15670823,16189514;sources:HPRD,IntAct,MINT,I2D,Rual05,BioGRID
ARHGI_HUMAN	23370	RHOA_HUMAN	387	0.75	experiments:in vitro,Reconstituted Complex,pull down;pmids:11085924;sources:HPRD,BioGRID
ARHG3_HUMAN	50650	RHOA_HUMAN	387	0.78	experiments:in vivo,Biochemical Activity,Reconstituted Complex,enzymatic study,pull down;pmids:12221096;sources:HPRD,BioGRID,I2D
MCF2L_HUMAN	23263	RHOA_HUMAN	387	0.78	experiments:in vitro,Co-crystal Structure,x-ray crystallography;pmids:12006984;sources:HPRD,BioGRID,I2D,BIND
	64283	RHOA_HUMAN	387	0.65	experiments:in vitro,Two-hybrid;pmids:9199174;sources:HPRD
DOCK7_HUMAN	85440	RHOA_HUMAN	387	0.52	experiments:in vitro;pmids:12432077;sources:HPRD,I2D
SMAD5_HUMAN	4090	PSD11_HUMAN	5717	0.63	experiments:Two-hybrid;pmids:15231748;sources:HPRD,MINT,I2D,Colland04,IntAct,BioGRID
ADA1B_HUMAN	147	FLNC_HUMAN	2318	0.63	experiments:Two-hybrid;pmids:15525470;sources:HPRD,IntAct,I2D,STRING
ELNE_HUMAN	1991	SLPI_HUMAN	6590	0.83	experiments:in vitro,x-ray crystallography;pmids:10702419,18421166;sources:HPRD,I2D,IntAct
RHPN1_HUMAN	114822	RHOA_HUMAN	387	0.81	experiments:in vitro,in vivo,affinity chromatography technology,pull down;pmids:12221077,14749388;sources:HPRD,I2D,BioGRID
SPRE2_HUMAN	200734	RHOA_HUMAN	387	0.52	experiments:in vivo;pmids:15184877;sources:HPRD,I2D
SMAD5_HUMAN	4090	U2AF2_HUMAN	11338	0.74	experiments:Two-hybrid;pmids:16189514,15231748,16713569;sources:HPRD,MINT,I2D,Rual05,Colland04,Lim06,IntAct,BioGRID
SMAD5_HUMAN	4090	SOX5_HUMAN	6660	0.63	experiments:Two-hybrid;pmids:15231748;sources:HPRD,MINT,I2D,Colland04,IntAct,BioGRID
OAZ1_HUMAN	4946	DCOR_HUMAN	4953	0.86	experiments:in vitro,affinity chromatography technology,pull down,anti tag coimmunoprecipitation;pmids:12359729,8185631,16713569,26496610,18062773;sources:HPRD,I2D,Lim06,BioGRID,IntAct
OAZ2_HUMAN	4947	DCOR_HUMAN	4953	0.8	experiments:in vitro,anti bait coimmunoprecipitation,pull down;pmids:12359729,17353931;sources:HPRD,IntAct,I2D,BioGRID
PPA5_HUMAN	54	OSTP_HUMAN	6696	0.62	experiments:in vitro;pmids:8195113,2808373;sources:HPRD,I2D,STRING
KPCA_HUMAN	5578	OSTP_HUMAN	6696	0.52	experiments:in vitro;pmids:8663267;sources:HPRD,I2D
MMP7_HUMAN	4316	OSTP_HUMAN	6696	0.55	experiments:in vitro,in vivo;pmids:11375993;sources:HPRD,I2D,STRING
ITAV_HUMAN	3685	OSTP_HUMAN	6696	0.73	experiments:in vitro,in vivo,pull down;pmids:10835423,16713569,7592829;sources:HPRD,I2D,Lim06,BioGRID
GRN_HUMAN	2896	SLPI_HUMAN	6590	0.87	experiments:in vitro,in vivo,Two-hybrid,Affinity Capture-Western,affinity chromatography technology;pmids:12526812,16713569;sources:HPRD,BioGRID,I2D,Lim06
ITA9_HUMAN	3680	OSTP_HUMAN	6696	0.55	experiments:in vitro,in vivo;pmids:10593924;sources:HPRD,I2D,KEGG,STRING
SMAD5_HUMAN	4090	HBG2_HUMAN	3048	0.63	experiments:Two-hybrid;pmids:15231748;sources:HPRD,MINT,I2D,Colland04,IntAct,BioGRID
TITIN_HUMAN	7273	NBR1_HUMAN	4077	0.74	experiments:in vitro,Two-hybrid,enzymatic study,affinity chromatography technology;pmids:15802564;sources:HPRD,I2D,BioGRID
CIB1_HUMAN	10519	NBR1_HUMAN	4077	0.75	experiments:in vitro,Two-hybrid;pmids:11856312,16713569;sources:HPRD,BioGRID,I2D,Lim06
FEZ1_HUMAN	9638	NBR1_HUMAN	4077	0.86	experiments:in vivo,Two-hybrid,Affinity Capture-Western,affinity chromatography technology;pmids:11856312,16713569;sources:HPRD,BioGRID,I2D,Lim06
VAPA_HUMAN	9218	OSBP1_HUMAN	5007	0.97	experiments:in vitro,in vivo,Two-hybrid,Reconstituted Complex,Affinity Capture-Western,affinity chromatography technology,pull down,anti tag coimmunoprecipitation,bimolecular fluorescence complementation;pmids:12023275,26496610,25681634,28514442;species:Saccharomyces cerevisiae (Baker's yeast);sources:HPRD,BioGRID,I2D,Ortho,IntAct
SMAD5_HUMAN	4090	RBM4_HUMAN	5936	0.73	experiments:Two-hybrid;pmids:16189514,15231748;sources:HPRD,MINT,I2D,Rual05,Colland04,IntAct,BioGRID
NEU2_HUMAN	551	OXYR_HUMAN	5021	0.52	experiments:in vivo;pmids:7921229;sources:HPRD,I2D
NEU1_HUMAN	5020	OXYR_HUMAN	5021	0.52	experiments:in vitro;pmids:10698266;sources:HPRD,I2D
KLK3_HUMAN	354	SLPI_HUMAN	6590	0.52	experiments:in vitro;pmids:7539415;sources:HPRD,I2D
PCSK6_HUMAN	5046	PCSK6_HUMAN	5046	0.52	experiments:in vivo;pmids:9738469;sources:HPRD,I2D
PCSK6_HUMAN	5046	MCH_HUMAN	5367	0.55	experiments:in vitro,in vivo;pmids:10037747;sources:HPRD,I2D
PCSK6_HUMAN	5046	FILA_HUMAN	2312	0.52	experiments:in vitro;pmids:11380615;sources:HPRD,I2D
RB_HUMAN	5925	PAX2_HUMAN	5076	0.72	experiments:in vivo,affinity chromatography technology;pmids:12200151;species:Mus musculus (Mouse);sources:HPRD,I2D,BioGRID
MK08_HUMAN	5599	PAX2_HUMAN	5076	0.69	experiments:in vitro,in vivo,Biochemical Activity,enzymatic study;pmids:11700324;sources:HPRD,BioGRID
WT1_HUMAN	7490	PAX2_HUMAN	5076	0.62	experiments:in vitro,in vivo;pmids:14603255;species:Mus musculus (Mouse);sources:HPRD,I2D
PAXI1_HUMAN	22976	PAX2_HUMAN	5076	0.79	experiments:in vitro,in vivo,Two-hybrid,Affinity Capture-Western,Reconstituted Complex,affinity chromatography technology,pull down;pmids:10908331;sources:HPRD,BioGRID
SFRP2_HUMAN	6423	PAX2_HUMAN	5076	0.52	experiments:in vitro;pmids:14561758;sources:HPRD,I2D
HIRA_HUMAN	7290	PAX7_HUMAN	5081	0.65	experiments:in vitro,Two-hybrid;pmids:9731536;sources:HPRD,I2D
MEOX1_HUMAN	4222	PAX1_HUMAN	5075	0.84	experiments:in vitro,Reconstituted Complex,Two-hybrid,pull down;pmids:11423130;species:Mus musculus (Mouse);sources:HPRD,BioGRID,MINT,I2D,IntAct
TRY2_HUMAN	5645	SLPI_HUMAN	6590	0.52	experiments:in vitro;pmids:8573092;sources:HPRD,I2D
MEOX2_HUMAN	4223	PAX1_HUMAN	5075	0.94	experiments:in vitro,Two-hybrid,Reconstituted Complex,pull down;pmids:11423130,16713569;species:Mus musculus (Mouse);sources:HPRD,BioGRID,I2D,Lim06
PAX5_HUMAN	5079	PAX5_HUMAN	5079	0.52	experiments:in vivo;pmids:10022910;sources:HPRD,I2D
MYB_HUMAN	4602	PAX5_HUMAN	5079	0.73	experiments:in vivo,Affinity Capture-Western,affinity chromatography technology;pmids:11781241;sources:HPRD,BioGRID,I2D
ID3_HUMAN	3399	PAX5_HUMAN	5079	0.73	experiments:in vivo,Affinity Capture-Western,affinity chromatography technology;pmids:12054881;sources:HPRD,BioGRID,I2D
IMA2_HUMAN,IMA1_HUMAN	3838	PAX5_HUMAN	5079	0.65	experiments:in vitro,Two-hybrid;pmids:10748034;sources:HPRD,I2D
IMA1_HUMAN,IMA5_HUMAN	3836	PAX5_HUMAN	5079	0.75	experiments:in vitro,Two-hybrid;pmids:10748034,16713569;sources:HPRD,I2D,Lim06
DAXX_HUMAN	1616	PAX5_HUMAN	5079	0.79	experiments:in vitro,in vivo,Two-hybrid,Reconstituted Complex,coimmunoprecipitation,pull down;pmids:11799127;sources:HPRD,BioGRID,IntAct,I2D,BIND
BCE1_HUMAN	7091	PAX5_HUMAN	5079	0.89	experiments:in vitro,in vivo,Two-hybrid,Reconstituted Complex,Affinity Capture-Western,affinity chromatography technology,pull down;pmids:12153506,10811620;sources:HPRD,BioGRID
SMAD5_HUMAN	4090	RYR2_HUMAN	6262	0.63	experiments:Two-hybrid;pmids:15231748;sources:HPRD,MINT,I2D,Colland04,IntAct,BioGRID
NKX21_HUMAN	7080	PAX8_HUMAN	7849	0.95	experiments:in vitro,in vivo,Reconstituted Complex,Affinity Capture-Western,affinity chromatography technology,pull down;pmids:12441357,14970209;species:Rattus norvegicus (Rat);sources:HPRD,BioGRID,I2D
ATN1_HUMAN	1822	SIAH1_HUMAN	6477	0.73	experiments:Two-hybrid;pmids:16713569,21988832;sources:HPRD,IntAct,MINT,I2D,Lim06,BioGRID
SMAD3_HUMAN	4088	PAX8_HUMAN	7849	0.55	experiments:in vitro,in vivo;pmids:14623893;sources:HPRD
WBP2_HUMAN	23558	PAX8_HUMAN	7849	0.62	experiments:in vitro,in vivo;pmids:14531730;species:Rattus norvegicus (Rat);sources:HPRD,I2D
PAX9_HUMAN	5083	KDM5B_HUMAN	10765	0.88	experiments:in vivo,Two-hybrid,Affinity Capture-Western,affinity chromatography technology;pmids:12657635,17973255,17373667;sources:HPRD,BioGRID
SRF_HUMAN	6722	PRRX1_HUMAN	5396	0.55	experiments:in vitro,in vivo;pmids:9334314;sources:HPRD,I2D
GTF2I_HUMAN	2969	PRRX1_HUMAN	5396	0.6	experiments:in vitro,in vivo,copurification;pmids:9334314;sources:HPRD,BioGRID,I2D
MAFG_HUMAN	4097	PRRX1_HUMAN	5396	0.55	experiments:in vitro,in vivo;pmids:11036080;sources:HPRD,I2D
MAFF_HUMAN	23764	PRRX1_HUMAN	5396	0.52	experiments:in vitro;pmids:11036080;sources:HPRD,I2D
REG3A_HUMAN	5068	REG1A_HUMAN	5967	0.75	experiments:in vitro,Two-hybrid;pmids:10662590,16189514;sources:HPRD,I2D,Rual05
CTRC_HUMAN	11330	ISK1_HUMAN	6690	0.52	experiments:in vitro;pmids:2093478;sources:HPRD,I2D
PLS1_HUMAN	5359	SLPI_HUMAN	6590	0.86	experiments:in vitro,Affinity Capture-Western,Two-hybrid,affinity chromatography technology;pmids:10869562,16713569;sources:HPRD,BioGRID,I2D,Lim06
ENTK_HUMAN	5651	ISK1_HUMAN	6690	0.52	experiments:in vitro;pmids:2093478;sources:HPRD,I2D
NRSN1_HUMAN	140767	ISK1_HUMAN	6690	0.52	experiments:in vitro;pmids:1870127;sources:HPRD,I2D
SMAD5_HUMAN	4090	CHMP3_HUMAN	51652	0.73	experiments:Two-hybrid;pmids:16189514,15231748;sources:HPRD,MINT,I2D,Rual05,Colland04,IntAct,BioGRID
TRHDE_HUMAN	29953	REG3A_HUMAN	5068	0.65	experiments:in vitro,Two-hybrid;pmids:10662590;sources:HPRD,I2D
SMAD5_HUMAN	4090	BCAT1_HUMAN	586	0.73	experiments:Two-hybrid;pmids:16189514,15231748;sources:HPRD,MINT,I2D,Rual05,Colland04,IntAct,BioGRID
SMAD5_HUMAN	4090	PPIL4_HUMAN	85313	0.73	experiments:Two-hybrid;pmids:16189514,15231748;sources:HPRD,MINT,I2D,Rual05,Colland04,IntAct,BioGRID
SMAD5_HUMAN	4090	RU17_HUMAN	6625	0.63	experiments:Two-hybrid;pmids:15231748;sources:HPRD,MINT,I2D,Colland04,IntAct,BioGRID
NFX1_HUMAN	4799	ELAV4_HUMAN	1996	0.55	experiments:in vitro,in vivo;pmids:15358174;sources:HPRD,I2D
SMAD5_HUMAN	4090	WWP1_HUMAN	11059	0.89	experiments:Two-hybrid,affinity chromatography technology;pmids:16189514,15231748,16713569,15221015;species:Drosophila melanogaster (Fruit fly);sources:HPRD,MINT,HomoMINT,I2D,Rual05,Colland04,Lim06,BioGRID,IntAct
ANT3_HUMAN	462	ANT3_HUMAN	462	0.63	experiments:in vitro;pmids:9405673,9067613,10809774;sources:HPRD,I2D
SPG20_HUMAN	23111	ZFYV9_HUMAN	9372	0.63	experiments:Two-hybrid;pmids:15231748;sources:HPRD,MINT,I2D,Colland04,IntAct,BioGRID
PTH1R_HUMAN	5745	PTHY_HUMAN	5741	0.75	experiments:in vivo,Reconstituted Complex,pull down;pmids:9108031;sources:HPRD,BioGRID,I2D
MEP1A_HUMAN	4224	PTHY_HUMAN	5741	0.67	experiments:in vitro,Biochemical Activity,enzymatic study;pmids:11278902;sources:HPRD,BioGRID,I2D
PTH2R_HUMAN	5746	PTHY_HUMAN	5741	0.75	experiments:in vivo,Reconstituted Complex,pull down;pmids:9482662;sources:HPRD,BioGRID,I2D
PCNA_HUMAN	5111	CCND1_HUMAN	595	0.89	experiments:in vitro,Reconstituted Complex,Affinity Capture-Western,affinity chromatography technology,pull down;pmids:7908906,8101826,7903056;sources:HPRD,BioGRID,I2D
RB_HUMAN	5925	CCND1_HUMAN	595	0.9	experiments:in vivo,Reconstituted Complex,Affinity Capture-Western,affinity chromatography technology,protein kinase assay,enzymatic study,pull down;pmids:8490963,11126356,21242975,15485920,11593423,8647086,9178893,10491434,8867812,12676926,9190208,9003781,10486249,8662825,9139732;sources:HPRD,BioGRID,I2D,BIND,IntAct,BioCarta,KEGG,STRING
SP1_HUMAN	6667	CCND1_HUMAN	595	0.65	experiments:in vivo,affinity chromatography technology;pmids:10850422;sources:HPRD,I2D,BioGRID
TAF1_HUMAN	6872	CCND1_HUMAN	595	0.9	experiments:in vitro,in vivo,Two-hybrid,Affinity Capture-Western,Reconstituted Complex,affinity chromatography technology,pull down;pmids:9926939,11126356,16713569;sources:HPRD,BioGRID,I2D,BIND,Lim06
ANDR_HUMAN	367	CCND1_HUMAN	595	0.9	experiments:in vitro,in vivo,Affinity Capture-Western,Reconstituted Complex,coimmunoprecipitation,affinity chromatography technology,pull down;pmids:10344732,15558026,16713569;sources:HPRD,BioGRID,DIP,I2D,Lim06
IFI27_HUMAN	3429	CCND1_HUMAN	595	0.52	experiments:in vivo;pmids:9837900;sources:HPRD,I2D
SDC2_HUMAN	6383	ANT3_HUMAN	462	0.52	experiments:in vivo;pmids:1315572;sources:HPRD,I2D
CDN1B_HUMAN	1027	CCND1_HUMAN	595	0.97	experiments:in vitro,in vivo,Reconstituted Complex,anti tag coimmunoprecipitation,anti bait coimmunoprecipitation,affinity chromatography technology,pull down,Two-hybrid;pmids:7478582,10908655,17254966,11360184,9106657,15695403,8978686,19556892,11940657,9311993,12036906,17053782,25416956,26496610,19767775,28514442;species:Mus musculus (Mouse);sources:HPRD,BioGRID,IntAct,I2D
MYBB_HUMAN	4605	CCND1_HUMAN	595	0.55	experiments:in vitro,in vivo;pmids:10645009;sources:HPRD,I2D
KAPCA_HUMAN	5566	CCND1_HUMAN	595	0.55	experiments:in vitro,in vivo;pmids:8058338;sources:HPRD,I2D
NCOA3_HUMAN	8202	CCND1_HUMAN	595	0.73	experiments:in vivo,Affinity Capture-Western,affinity chromatography technology;pmids:9832502;sources:HPRD,BioGRID,I2D
NCOA1_HUMAN	8648	CCND1_HUMAN	595	0.79	experiments:in vitro,in vivo,Affinity Capture-Western,Reconstituted Complex,affinity chromatography technology,pull down;pmids:9832502;sources:HPRD,BioGRID,I2D
EP300_HUMAN	2033	CCND1_HUMAN	595	0.87	experiments:in vitro,Reconstituted Complex,pull down,affinity chromatography technology;pmids:11788592,15951563;sources:HPRD,BioGRID,I2D
CDK6_HUMAN	1021	CCND1_HUMAN	595	0.97	experiments:in vitro,in vivo,Reconstituted Complex,Affinity Capture-Western,protein array,inferred by curator,anti bait coimmunoprecipitation,affinity chromatography technology,pull down;pmids:11739795,15232106,17517622,19075005,10580009,11360184,14681455,16713569,17420273,9178893,24855949,11160398;species:Mus musculus (Mouse);sources:HPRD,BioGRID,IntAct,MINT,I2D,BIND,Lim06
AKAP8_HUMAN	10270	CCND1_HUMAN	595	0.77	experiments:in vivo,Affinity Capture-Western,affinity chromatography technology,anti bait coimmunoprecipitation;pmids:14641107;sources:HPRD,BioGRID,I2D,IntAct
GSK3B_HUMAN	2932	CCND1_HUMAN	595	0.69	experiments:in vitro,in vivo,imaging technique;pmids:9832503,10910956,25241761;sources:HPRD,I2D,IntAct,BioGRID
KLK2_HUMAN	3817	ANT3_HUMAN	462	0.52	experiments:in vitro;pmids:9428387;sources:HPRD,I2D
CCDB1_HUMAN	23582	CCND1_HUMAN	595	0.79	experiments:in vitro,in vivo,Affinity Capture-Western,Reconstituted Complex,affinity chromatography technology,pull down,anti tag coimmunoprecipitation;pmids:10801854;sources:HPRD,BioGRID,IntAct,MINT
KAT2B_HUMAN	8850	CCND1_HUMAN	595	0.74	experiments:in vitro,in vivo,Affinity Capture-Western,affinity chromatography technology;pmids:10318892;sources:HPRD,BioGRID,I2D
RBX1_HUMAN	9978	CCND1_HUMAN	595	0.73	experiments:in vivo,Affinity Capture-Western,affinity chromatography technology;pmids:11311237;sources:HPRD,BioGRID,I2D,STRING
THA_HUMAN	7067	CCND1_HUMAN	595	0.73	experiments:in vivo,Affinity Capture-Western,affinity chromatography technology;pmids:12048199;sources:HPRD,BioGRID,I2D
THB_HUMAN	7068	CCND1_HUMAN	595	0.79	experiments:in vitro,in vivo,Reconstituted Complex,Affinity Capture-Western,affinity chromatography technology,pull down;pmids:12048199;sources:HPRD,BioGRID,I2D
HDAC3_HUMAN	8841	CCND1_HUMAN	595	0.85	experiments:in vivo,Affinity Capture-Western,affinity chromatography technology,imaging technique;pmids:12048199,15558026,20484017,15713663;sources:HPRD,BioGRID,I2D
ORC4_HUMAN	5000	CCND1_HUMAN	595	0.7	experiments:in vitro,protein array,pull down;pmids:15232106;sources:HPRD,IntAct,MINT,I2D,BIND,BioGRID
CUL3_HUMAN	8452	CCND1_HUMAN	595	0.52	experiments:in vivo;pmids:10500095;sources:HPRD,I2D
DMTF1_HUMAN	9988	CCND1_HUMAN	595	0.52	experiments:in vivo;pmids:8887674;sources:HPRD
HERC5_HUMAN	51191	CCND1_HUMAN	595	0.75	experiments:in vivo,Reconstituted Complex,pull down;pmids:10581175;sources:HPRD,BioGRID,I2D
PLMN_HUMAN	5340	ANT3_HUMAN	462	0.52	experiments:in vitro;pmids:10974350;sources:HPRD,I2D
MCM10_HUMAN	55388	CCND1_HUMAN	595	0.7	experiments:in vitro,protein array,pull down;pmids:15232106;sources:HPRD,IntAct,MINT,I2D,BIND,BioGRID
NPDC1_HUMAN	56654	CCND1_HUMAN	595	0.75	experiments:in vitro,Reconstituted Complex,pull down;pmids:11042687;sources:HPRD,BioGRID,I2D
BMP4_HUMAN	652	ZFYV9_HUMAN	9372	0.73	experiments:Two-hybrid;pmids:16189514,15231748;sources:HPRD,MINT,I2D,Rual05,Colland04,IntAct,BioGRID,STRING
PTHR_HUMAN	5744	PTH1R_HUMAN	5745	0.85	experiments:in vivo,Reconstituted Complex,pull down;pmids:9108031,16189514;sources:HPRD,BioGRID,I2D,Rual05
NHRF1_HUMAN	9368	PTH1R_HUMAN	5745	0.77	experiments:in vitro,in vivo,far western blotting,Affinity Capture-Western,affinity chromatography technology;pmids:12075354;sources:HPRD,BioGRID,I2D
NHRF2_HUMAN	9351	PTH1R_HUMAN	5745	0.77	experiments:in vivo,far western blotting,Affinity Capture-Western,affinity chromatography technology;pmids:12075354;sources:HPRD,BioGRID,I2D
KLK3_HUMAN	354	PTHR_HUMAN	5744	0.62	experiments:in vitro;pmids:8753751,8683730;sources:HPRD,I2D
IMB1_HUMAN	3837	PTHR_HUMAN	5744	0.89	experiments:in vitro,Reconstituted Complex,Co-crystal Structure,x-ray crystallography,pull down;pmids:12504010,11401507;sources:HPRD,BioGRID,I2D
CLUS_HUMAN	1191	PON1_HUMAN	5444	0.67	experiments:in vitro,in vivo,affinity chromatography technology;pmids:8292612;sources:HPRD,I2D,BioGRID
PLAK_HUMAN	3728	DSG3_HUMAN	1830	0.74	experiments:in vitro,in vivo,Affinity Capture-Western,affinity chromatography technology;pmids:7738346;sources:HPRD,BioGRID,I2D
ADA1A_HUMAN	148	FLNC_HUMAN	2318	0.63	experiments:Two-hybrid;pmids:15525470;sources:HPRD,IntAct,I2D,STRING
THRB_HUMAN	2147	ANT3_HUMAN	462	0.84	experiments:in vitro,x-ray crystallography;pmids:3800906,11927130,7238875,15311269;sources:HPRD,IntAct,I2D
CASP3_HUMAN	836	DSG3_HUMAN	1830	0.55	experiments:in vitro,in vivo;pmids:11500511;sources:HPRD,I2D
TAP2_HUMAN	6891	TAP1_HUMAN	6890	0.9	experiments:in vitro,in vivo,Reconstituted Complex,anti bait coimmunoprecipitation,pull down,affinity chromatography technology,anti tag coimmunoprecipitation;pmids:11381133,11133832,12213826,17055437,16828748,19201886,18802093,28514442;sources:HPRD,BioGRID,IntAct,MINT,I2D
PDIA3_HUMAN	2923	TAP1_HUMAN	6890	0.88	experiments:in vitro,in vivo,Affinity Capture-MS,anti bait coimmunoprecipitation,affinity chromatography technology;pmids:9545232,17055437,16189514;sources:HPRD,BioGRID,IntAct,I2D,Rual05
TPSN_HUMAN	6892	TAP1_HUMAN	6890	0.9	experiments:in vitro,in vivo,Reconstituted Complex,Affinity Capture-Western,anti bait coimmunoprecipitation,affinity chromatography technology,pull down,anti tag coimmunoprecipitation;pmids:12213826,16828748,11884415,17055437,19201886,18802093;sources:HPRD,BioGRID,IntAct,I2D
TPSN_HUMAN	6892	TAP2_HUMAN	6891	0.89	experiments:in vitro,in vivo,Reconstituted Complex,anti bait coimmunoprecipitation,pull down;pmids:12213826,16828748,19201886;sources:HPRD,BioGRID,IntAct,I2D
KPCA_HUMAN	5578	AMD_HUMAN	5066	0.52	experiments:in vitro;pmids:8530412;sources:HPRD,I2D
KALRN_HUMAN	8997	AMD_HUMAN	5066	0.79	experiments:Two-hybrid;pmids:9139723,16713569;species:Rattus norvegicus (Rat);sources:HPRD,BioGRID,I2D,Lim06
RASF9_HUMAN	9182	AMD_HUMAN	5066	0.84	experiments:in vitro,Two-hybrid,Reconstituted Complex,pull down;pmids:9837933;species:Rattus norvegicus (Rat);sources:HPRD,BioGRID,I2D
UHMK1_HUMAN	127933	AMD_HUMAN	5066	0.74	experiments:in vitro,in vivo,Two-hybrid;pmids:10574929;species:Rattus norvegicus (Rat);sources:HPRD,I2D
P85A_HUMAN	5295	NUP85_HUMAN	79902	0.52	experiments:in vivo;pmids:7592789;sources:HPRD
VIME_HUMAN	7431	NUP85_HUMAN	79902	0.62	experiments:in vivo;pmids:12706117,16189514;sources:HPRD,Rual05
KAPCA_HUMAN	5566	NUP85_HUMAN	79902	0.52	experiments:in vivo;pmids:10753751;sources:HPRD
DC1L1_HUMAN	51143	NUP85_HUMAN	79902	0.52	experiments:in vivo;pmids:10893222;sources:HPRD
KAPCA_HUMAN	5566	PLIN1_HUMAN	5346	0.52	experiments:in vitro;pmids:11751901;sources:HPRD,I2D
PRPH2_HUMAN	5961	PERI_HUMAN	5630	0.55	experiments:in vitro,in vivo;pmids:10681511;sources:HPRD,I2D
PEX10_HUMAN	5192	PEX2_HUMAN	5828	0.94	experiments:in vivo,Two-hybrid,Reconstituted Complex,pull down;pmids:10837480,16189514;species:Saccharomyces cerevisiae (Baker's yeast);sources:HPRD,BioGRID,I2D,Rual05
ABCD3_HUMAN	5825	ABCD3_HUMAN	5825	0.73	experiments:Two-hybrid;pmids:10551832,16189514;sources:HPRD,IntAct,I2D,Rual05
CO6A2_HUMAN	1292	ABCD3_HUMAN	5825	0.52	experiments:in vivo;pmids:12176987;sources:HPRD,I2D
ABCD1_HUMAN	215	ABCD3_HUMAN	5825	0.83	experiments:in vivo,Two-hybrid,coimmunoprecipitation;pmids:10551832,22939629;sources:HPRD,BioGRID,IntAct,I2D,BIND
CAH2_HUMAN	760	SL9A1_HUMAN	6548	0.89	experiments:in vitro,in vivo,Reconstituted Complex,Affinity Capture-Western,affinity chromatography technology,pull down;pmids:12138085,16475831,16189514;sources:HPRD,BioGRID,I2D,Rual05
PEX19_HUMAN	5824	ABCD3_HUMAN	5825	0.9	experiments:in vitro,in vivo,Two-hybrid,Reconstituted Complex,far western blotting,fluorescence microscopy,pull down,anti tag coimmunoprecipitation,affinity chromatography technology;pmids:11453642,10777694,11883941,10704444,16189514,21102411,14709540;sources:HPRD,BioGRID,IntAct,I2D,Rual05,BIND,MINT
ABCD2_HUMAN	225	ABCD3_HUMAN	5825	0.72	experiments:in vivo,Two-hybrid;pmids:10551832;species:Mus musculus (Mouse);sources:HPRD,I2D,BIND
MK01_HUMAN	5594	PPARA_HUMAN	5465	0.52	experiments:in vitro;pmids:10187842;sources:HPRD,I2D
RXRA_HUMAN	6256	PPARA_HUMAN	5465	0.89	experiments:in vitro,Reconstituted Complex,genetic interference,pull down,affinity chromatography technology;pmids:10195690,7760852,16189514,12562861,22205725,15888456,23711995;sources:HPRD,BioGRID,DIP,I2D,Rual05
NCOR2_HUMAN	9612	PPARA_HUMAN	5465	0.89	experiments:in vitro,Co-crystal Structure,Two-hybrid,x-ray crystallography,affinity chromatography technology,protein complementation assay;pmids:11845213,19955185;sources:HPRD,BioGRID,MINT,I2D,IntAct,STRING
NCOR1_HUMAN	9611	PPARA_HUMAN	5465	0.9	experiments:in vitro,Two-hybrid,Reconstituted Complex,affinity chromatography technology,pull down,protein complementation assay,anti tag coimmunoprecipitation;pmids:10336495,16713569,18292238,15870285,19955185,11903058,21775429;sources:HPRD,BioGRID,I2D,Lim06,IntAct
DUT_HUMAN	1854	PPARA_HUMAN	5465	0.77	experiments:in vitro,in vivo,Two-hybrid;pmids:8910358,16189514;sources:HPRD,I2D,Rual05
MK03_HUMAN	5595	PPARA_HUMAN	5465	0.52	experiments:in vitro;pmids:10187842;sources:HPRD,I2D,STRING
RT29_HUMAN	7818	PPARA_HUMAN	5465	0.75	experiments:in vitro,Reconstituted Complex,pull down;pmids:10903152;sources:HPRD,BioGRID,I2D
NRIP1_HUMAN	8204	PPARA_HUMAN	5465	0.88	experiments:in vitro,Two-hybrid,Reconstituted Complex,pull down;pmids:10022764,9626662,16189514;sources:HPRD,BioGRID,I2D,Rual05
NCOA1_HUMAN	8648	PPARA_HUMAN	5465	0.89	experiments:Two-hybrid,Reconstituted Complex,pull down,fluorescent resonance energy transfer;pmids:9407140,9626662,10731636,15888456,12163133,21775429;sources:HPRD,BioGRID,I2D,IntAct
EP300_HUMAN	2033	PPARA_HUMAN	5465	0.88	experiments:in vitro,Two-hybrid,Reconstituted Complex,pull down;pmids:9407140,10336495,18797151;sources:HPRD,BioGRID,I2D,STRING
MED1_HUMAN	5469	PPARA_HUMAN	5465	0.62	experiments:in vitro,in vivo,pull down;pmids:9653119;sources:HPRD,I2D,IntAct
PRGC1_HUMAN	10891	PPARA_HUMAN	5465	0.88	experiments:in vitro,in vivo,Two-hybrid,Reconstituted Complex,pull down;pmids:10669761,21775429;sources:HPRD,BioGRID,I2D,STRING,IntAct
AKP13_HUMAN	11214	PPARA_HUMAN	5465	0.76	experiments:in vitro,in vivo,Reconstituted Complex,pull down;pmids:9627117;sources:HPRD,BioGRID,I2D
GA45B_HUMAN	4616	PPARA_HUMAN	5465	0.52	experiments:in vitro;pmids:10872826;sources:HPRD,I2D,STRING
GA45G_HUMAN	10912	PPARA_HUMAN	5465	0.85	experiments:in vitro,Reconstituted Complex,pull down;pmids:10872826,16189514;sources:HPRD,BioGRID,I2D,Rual05,STRING
MED24_HUMAN	9862	PPARA_HUMAN	5465	0.75	experiments:in vitro,Reconstituted Complex,pull down;pmids:9653119;sources:HPRD,BioGRID,I2D
NR1H3_HUMAN	10062	PPARA_HUMAN	5465	0.87	experiments:in vitro,Two-hybrid,Reconstituted Complex,pull down;pmids:8621574,16189514;sources:HPRD,BioGRID,I2D,Rual05
1433B_HUMAN	7529	SL9A1_HUMAN	6548	0.86	experiments:in vitro,coimmunoprecipitation,filter binding,experimental interaction detection,pull down;pmids:11279064,16717153;sources:HPRD,I2D,MINT,IntAct
AIP_HUMAN	9049	PPARA_HUMAN	5465	0.79	experiments:in vitro,in vivo,Affinity Capture-Western,Reconstituted Complex,affinity chromatography technology,pull down;pmids:12482853;sources:HPRD,BioGRID,I2D
NRBF2_HUMAN	29982	PPARA_HUMAN	5465	0.73	experiments:Two-hybrid;pmids:10786636,16189514;sources:HPRD,BioGRID,I2D,Rual05
PR285_HUMAN,HELZ2_HUMAN	85441	PPARA_HUMAN	5465	0.76	experiments:in vitro,in vivo,Reconstituted Complex,pull down;pmids:12189208;sources:HPRD,BioGRID,I2D
MECR_HUMAN	51102	PPARA_HUMAN	5465	0.78	experiments:in vitro,Two-hybrid,Reconstituted Complex,pull down;pmids:9795230;sources:HPRD,BioGRID,I2D
SCYL2_HUMAN	55681	ZFYV9_HUMAN	9372	0.63	experiments:Two-hybrid;pmids:15231748;sources:HPRD,MINT,I2D,Colland04,IntAct,BioGRID
GTR4_HUMAN	6517	ACTN4_HUMAN	81	0.72	experiments:in vivo,affinity chromatography technology;pmids:16396496;species:Rattus norvegicus (Rat);sources:HPRD,HomoMINT,I2D,BioGRID,STRING
GTR4_HUMAN	6517	G3P_HUMAN	2597	0.72	experiments:in vivo,affinity chromatography technology;pmids:16396496;species:Rattus norvegicus (Rat);sources:HPRD,I2D,BioGRID
GTR4_HUMAN	6517	ACOX1_HUMAN	51	0.72	experiments:in vivo,affinity chromatography technology;pmids:16396496;species:Rattus norvegicus (Rat);sources:HPRD,HomoMINT,I2D,BioGRID
1433Z_HUMAN	7534	PHOS_HUMAN	5132	0.65	experiments:in vitro,in vivo;pmids:11287646,11331285;sources:HPRD,I2D
KAPCA_HUMAN	5566	PHOS_HUMAN	5132	0.62	experiments:in vivo;pmids:2394752,11331285;sources:HPRD,I2D
M4K4_HUMAN	9448	SL9A1_HUMAN	6548	0.77	experiments:in vitro,in vivo,Two-hybrid;pmids:11369779,20936779;sources:HPRD,I2D,IntAct,BioGRID
KCC2A_HUMAN	815	PHOS_HUMAN	5132	0.62	experiments:in vivo;pmids:2394752,11331285;sources:HPRD
GPC4_HUMAN	2239	PPA5_HUMAN	54	0.52	experiments:in vivo;pmids:12009023;sources:HPRD,I2D
PHLD_HUMAN	2822	PPB1_HUMAN	250	0.52	experiments:in vitro;pmids:11938765;sources:HPRD,I2D
GPI8_HUMAN	10026	PPB1_HUMAN	250	0.89	experiments:in vitro,in vivo,Reconstituted Complex,anti bait coimmunoprecipitation,pull down;pmids:11278620,12616539,16189514;sources:HPRD,BioGRID,I2D,Rual05,MINT,IntAct
P85A_HUMAN	5295	P85A_HUMAN	5295	0.89	experiments:in vitro,Reconstituted Complex,coimmunoprecipitation,pull down;pmids:8139559,7522165,8294442,11337495;sources:HPRD,BioGRID,I2D,MINT,IntAct
GTR4_HUMAN	6517	KAP0_HUMAN	5573	0.72	experiments:in vivo,affinity chromatography technology;pmids:16396496;species:Rattus norvegicus (Rat);sources:HPRD,I2D,BioGRID
PGFRB_HUMAN	5159	P85A_HUMAN	5295	0.9	experiments:in vivo,Affinity Capture-Western,affinity chromatography technology,cross-linking study,Two-hybrid,surface plasmon resonance,coimmunoprecipitation,pull down,circular dichroism,nuclear magnetic resonance,classical fluorescence spectroscopy,isothermal titration calorimetry;pmids:10697503,1372092,7486683,16713569,8670861,11710529,8564419,10752619,7692233,9153411,8382612,7680644,7536927,1…
PECA1_HUMAN	5175	P85A_HUMAN	5295	0.73	experiments:in vitro,Affinity Capture-Western,affinity chromatography technology;pmids:9774384;sources:HPRD,BioGRID,I2D
PROF1_HUMAN	5216	P85A_HUMAN	5295	0.52	experiments:in vivo;pmids:9801792;sources:HPRD,I2D,STRING
PTN11_HUMAN	5781	P85A_HUMAN	5295	0.84	experiments:in vivo,Affinity Capture-Western,affinity chromatography technology;pmids:9918857,9361008,9886492,11593409,10962556;sources:HPRD,BioGRID,I2D
CHP1_HUMAN	11261	SL9A1_HUMAN	6548	0.9	experiments:in vitro,in vivo,Reconstituted Complex,Affinity Capture-Western,far western blotting,affinity chromatography technology,pull down;pmids:12576672,8901634,11350981,16189514;sources:HPRD,BioGRID,I2D,Rual05
GTR4_HUMAN	6517	RAB7A_HUMAN	7879	0.72	experiments:in vivo,affinity chromatography technology;pmids:16396496;species:Rattus norvegicus (Rat);sources:HPRD,HomoMINT,I2D,BioGRID
TYK2_HUMAN	7297	P85A_HUMAN	5295	0.55	experiments:in vitro,in vivo;pmids:10995743;sources:HPRD,I2D,KEGG,STRING
CD2A1_HUMAN,CDN2A_HUMAN,ARF_HUMAN	1029	NUCL_HUMAN	4691	0.84	experiments:in vitro,in vivo,Two-hybrid,affinity chromatography technology;pmids:16582619,14636574;sources:HPRD,BioGRID
CD28_HUMAN	940	P85A_HUMAN	5295	0.9	experiments:in vitro,in vivo,Protein-peptide,Affinity Capture-Western,affinity chromatography technology,coimmunoprecipitation,pull down,competition binding;pmids:8621607,7737275,7568038,10820259,7807015,8183372,8146197,9417079,7584133,19190244,11526404;sources:HPRD,BioGRID,I2D,MINT,IntAct,BioCarta,KEGG,STRING
CD7_HUMAN	924	P85A_HUMAN	5295	0.89	experiments:in vitro,in vivo,Reconstituted Complex,Affinity Capture-Western,affinity chromatography technology,competition binding,pull down;pmids:8918688,12594831;sources:HPRD,BioGRID,I2D,MINT,IntAct
CD4_HUMAN	920	P85A_HUMAN	5295	0.52	experiments:in vitro;pmids:8246987;sources:HPRD,I2D,STRING
TF2H1_HUMAN	2965	P85A_HUMAN	5295	0.52	experiments:in vitro;pmids:10467411;sources:HPRD,I2D
RASH_HUMAN	3265	P85A_HUMAN	5295	0.9	experiments:in vivo,Affinity Capture-Western,Reconstituted Complex,affinity chromatography technology,pull down,imaging technique;pmids:10212255,9150145,16713569,25241761;sources:HPRD,BioGRID,I2D,Lim06,IntAct
FES_HUMAN	2242	P85A_HUMAN	5295	0.73	experiments:in vitro,Affinity Capture-Western,affinity chromatography technology;pmids:8916957;sources:HPRD,BioGRID,I2D
SRC_HUMAN	6714	P85A_HUMAN	5295	0.88	experiments:in vivo,Affinity Capture-Western,anti bait coimmunoprecipitation,affinity chromatography technology,imaging technique;pmids:12210743,10487518,16713569,19903481,19861161,23065768,23397142,25241761;sources:HPRD,BioGRID,MINT,I2D,Lim06,IntAct,KEGG,STRING
TESC_HUMAN,CHP3_HUMAN	54997	SL9A1_HUMAN	6548	0.9	experiments:in vitro,in vivo,Two-hybrid,far western blotting,Reconstituted Complex,Affinity Capture-Western,affinity chromatography technology,pull down;pmids:11696366,12809501,16189514;sources:HPRD,BioGRID,I2D,Rual05
ERBB3_HUMAN	2065	P85A_HUMAN	5295	0.97	experiments:in vitro,in vivo,Two-hybrid,Affinity Capture-Western,anti bait coimmunoprecipitation,protein array,affinity chromatography technology,tandem affinity purification;pmids:10383151,11546794,10572067,16273093,20227043,21278786,21075308,22439932,9756944,9130710,24189400,18803287,15812817;species:Rattus norvegicus (Rat);sources:HPRD,BioGRID,IntAct,MINT,I2D
TGFR1_HUMAN	7046	P85A_HUMAN	5295	0.73	experiments:in vivo,Affinity Capture-Western,affinity chromatography technology;pmids:9435577;sources:HPRD,BioGRID,I2D,STRING
TBG1_HUMAN	7283	P85A_HUMAN	5295	0.62	experiments:in vivo;pmids:7592789,16713569;sources:HPRD,I2D,Lim06
SH3K1_HUMAN	30011	P85A_HUMAN	5295	0.9	experiments:in vivo,Reconstituted Complex,peptide array,affinity chromatography technology,pull down,Two-hybrid;pmids:11071869,10921882,17474147,20457601,15476827;sources:HPRD,BioGRID,IntAct,MINT,I2D
WASP_HUMAN	7454	P85A_HUMAN	5295	0.89	experiments:in vitro,Affinity Capture-Western,Reconstituted Complex,affinity chromatography technology,pull down;pmids:10358777,8805332,16713569;sources:HPRD,BioGRID,I2D,Lim06
RASE_HUMAN	3266	P85A_HUMAN	5295	0.52	experiments:in vivo;pmids:12774123;sources:HPRD,I2D
CSF2R_HUMAN	1438	P85A_HUMAN	5295	0.86	experiments:in vivo,Affinity Capture-Western,peptide array,affinity chromatography technology;pmids:12538575,17474147;sources:HPRD,BioGRID,IntAct,MINT,I2D
ARAF_HUMAN	369	P85A_HUMAN	5295	0.88	experiments:in vitro,in vivo,Reconstituted Complex,coimmunoprecipitation,phage display,pull down;pmids:11812000,10967104;sources:HPRD,BioGRID,MINT,I2D,IntAct
SYN1_HUMAN	6853	P85A_HUMAN	5295	0.74	experiments:in vitro,in vivo,Affinity Capture-Western,affinity chromatography technology;pmids:10899172;sources:HPRD,BioGRID,I2D
RRAS2_HUMAN	22800	P85A_HUMAN	5295	0.73	experiments:in vivo,Affinity Capture-Western,affinity chromatography technology;pmids:11850823;sources:HPRD,BioGRID,I2D,KEGG,STRING
UBF1_HUMAN	7343	RPA34_HUMAN	10849	0.75	experiments:in vitro,Reconstituted Complex,pull down;pmids:9426281;sources:HPRD,BioGRID,I2D
RON_HUMAN	4486	P85A_HUMAN	5295	0.52	experiments:in vivo;pmids:8918464;sources:HPRD,I2D
TIE2_HUMAN	7010	P85A_HUMAN	5295	0.67	experiments:in vitro,in vivo,Two-hybrid;pmids:10521483;sources:HPRD,I2D
TIE1_HUMAN	7075	P85A_HUMAN	5295	0.55	experiments:in vitro,in vivo;pmids:11865050;sources:HPRD,I2D
SHB_HUMAN	6461	P85A_HUMAN	5295	0.79	experiments:in vitro,Reconstituted Complex,Affinity Capture-Western,affinity chromatography technology,pull down;pmids:7537362;sources:HPRD,BioGRID,I2D
TYRO3_HUMAN	7301	P85A_HUMAN	5295	0.77	experiments:in vivo,Two-hybrid,Affinity Capture-Western,affinity chromatography technology;pmids:10627473;sources:HPRD,BioGRID,I2D
SL9A2_HUMAN	6549	P85A_HUMAN	5295	0.52	experiments:in vitro;pmids:10187839;sources:HPRD,I2D
SHC1_HUMAN	6464	P85A_HUMAN	5295	0.9	experiments:in vitro,in vivo,Reconstituted Complex,coimmunoprecipitation,pull down,tandem affinity purification,affinity chromatography technology;pmids:8662998,8621719,16219545,7537361,16713569,19380743,9541596,16135792,23397142,19889638;sources:HPRD,BioGRID,MINT,I2D,Lim06,IntAct
FAK1_HUMAN	5747	P85A_HUMAN	5295	0.88	experiments:in vivo,Affinity Capture-Western,far western blotting,affinity chromatography technology;pmids:7537275,8649427,10806474,16713569,10973983,19889638;sources:HPRD,BioGRID,I2D,Lim06
IRS2_HUMAN	8660	P85A_HUMAN	5295	0.9	experiments:in vivo,Affinity Capture-Western,far western blotting,affinity chromatography technology,anti bait coimmunoprecipitation,anti tag coimmunoprecipitation;pmids:12107746,9852124,8910607,9334184,21241768,15514089,19561084,23439647,26496610;sources:HPRD,BioGRID,I2D,IntAct,MINT
INP4A_HUMAN	3631	P85A_HUMAN	5295	0.52	experiments:in vivo;pmids:10097090;sources:HPRD,I2D,KEGG,STRING
TAF1A_HUMAN	9015	RPA34_HUMAN	10849	0.55	experiments:in vitro,in vivo;pmids:15226435;sources:HPRD,I2D
GHR_HUMAN	2690	P85A_HUMAN	5295	0.87	experiments:in vivo,Reconstituted Complex,peptide array,pull down;pmids:9632636,17474147;sources:HPRD,BioGRID,IntAct,MINT,I2D,BioCarta,KEGG,STRING
MK08_HUMAN	5599	P85A_HUMAN	5295	0.84	experiments:in vivo,anti bait coimmunoprecipitation,anti tag coimmunoprecipitation;pmids:7642542,16982329,25284480;sources:HPRD,MINT,IntAct
FAK2_HUMAN	2185	P85A_HUMAN	5295	0.62	experiments:in vivo;pmids:10797305,16713569;sources:HPRD,I2D,Lim06,STRING
GTR4_HUMAN	6517	CATD_HUMAN	1509	0.72	experiments:in vivo,affinity chromatography technology;pmids:16396496;species:Rattus norvegicus (Rat);sources:HPRD,HomoMINT,I2D,BioGRID,STRING
CRKL_HUMAN	1399	P85A_HUMAN	5295	0.89	experiments:in vivo,Affinity Capture-Western,affinity chromatography technology,anti bait coimmunoprecipitation,pull down;pmids:9461587,16982329,11418612,16135792,23397142;sources:HPRD,BioGRID,I2D,MINT,IntAct
RAC1_HUMAN	5879	P85A_HUMAN	5295	0.84	experiments:in vitro,anti tag coimmunoprecipitation,anti bait coimmunoprecipitation;pmids:12086876,8034624,7629060,25284480;sources:HPRD,IntAct
TBA1B_HUMAN	10376	P85A_HUMAN	5295	0.79	experiments:in vivo,Affinity Capture-Western,Reconstituted Complex,affinity chromatography technology,pull down;pmids:7592789;sources:HPRD,BioGRID,I2D,STRING
IL1AP_HUMAN	3556	P85A_HUMAN	5295	0.55	experiments:in vitro,in vivo;pmids:10373529;sources:HPRD,I2D,STRING
ADA12_HUMAN	8038	P85A_HUMAN	5295	0.79	experiments:in vitro,in vivo,Reconstituted Complex,Affinity Capture-Western,affinity chromatography technology,pull down;pmids:11313349;sources:HPRD,BioGRID,I2D
RHG01_HUMAN	392	P85A_HUMAN	5295	0.75	experiments:in vitro,Reconstituted Complex,pull down;pmids:8253717;sources:HPRD,BioGRID,I2D
CAN3_HUMAN	825	FLNC_HUMAN	2318	0.69	experiments:in vitro,in vivo,Biochemical Activity,enzymatic study;pmids:14506720;sources:HPRD,BioGRID,I2D
CD3E_HUMAN	916	RPA34_HUMAN	10849	0.79	experiments:in vitro,in vivo,Affinity Capture-Western,Reconstituted Complex,affinity chromatography technology,pull down;pmids:10373416;sources:HPRD,BioGRID,I2D
PK3CD_HUMAN	5293	P85A_HUMAN	5295	0.96	experiments:in vivo,Reconstituted Complex,Affinity Capture-Western,affinity chromatography technology,pull down,anti bait coimmunoprecipitation,confocal microscopy;pmids:9113989,22020336,26496610;species:Mus musculus (Mouse);sources:HPRD,BioGRID,I2D,IntAct,KEGG,STRING
PK3CB_HUMAN	5291	P85A_HUMAN	5295	0.95	experiments:in vitro,in vivo,Affinity Capture-Western,affinity chromatography technology,imaging technique,anti tag coimmunoprecipitation;pmids:10358930,8139559,22939629,20713702,25241761,26496610,26344197;species:Mus musculus (Mouse);sources:HPRD,BioGRID,HomoMINT,I2D,IntAct,KEGG,STRING
BCAR1_HUMAN	9564	P85A_HUMAN	5295	0.79	experiments:in vitro,Affinity Capture-Western,Reconstituted Complex,affinity chromatography technology,pull down;pmids:10799562;sources:HPRD,BioGRID,I2D,BioCarta,KEGG,STRING
IRS4_HUMAN	8471	P85A_HUMAN	5295	0.83	experiments:in vivo,anti tag coimmunoprecipitation,affinity chromatography technology;pmids:11912194,25036637;sources:HPRD,IntAct,BioGRID
SOCS1_HUMAN	8651	P85A_HUMAN	5295	0.75	experiments:in vitro,Two-hybrid;pmids:10022833,25814554;sources:HPRD,I2D,IntAct,BioGRID
CD2AP_HUMAN	23607	P85A_HUMAN	5295	0.52	experiments:in vitro;pmids:10339567;sources:HPRD,I2D
HGS_HUMAN	9146	P85A_HUMAN	5295	0.62	experiments:in vitro;pmids:10970851,16713569;sources:HPRD,I2D,Lim06,STRING
GAB1_HUMAN	2549	P85A_HUMAN	5295	0.97	experiments:in vitro,Reconstituted Complex,Affinity Capture-Western,far western blotting,Two-hybrid,gst pull down,affinity chromatography technology,coimmunoprecipitation,pull down,fluorescence polarization spectroscopy;pmids:11940581,16638574,9891995,8596638,9658397,10978177,9804835,24728074;species:Mus musculus (Mouse);sources:HPRD,BioGRID,IntAct,MINT,HomoMINT,I2D
TM1L1_HUMAN	10040	P85A_HUMAN	5295	0.52	experiments:in vitro;pmids:11711534;sources:HPRD,I2D
TRAT1_HUMAN	50852	P85A_HUMAN	5295	0.62	experiments:in vitro;pmids:10723796,9687533;sources:HPRD,I2D
RPA49_HUMAN	64425	RPA34_HUMAN	10849	0.89	experiments:in vitro,Co-fractionation,far western blotting,Reconstituted Complex,pull down,chromatography technology;pmids:15226435,19214185,26344197;sources:HPRD,BioGRID,I2D,MINT
1433G_HUMAN	7532	P85A_HUMAN	5295	0.86	experiments:in vivo,anti bait coimmunoprecipitation,coimmunoprecipitation,affinity chromatography technology;pmids:15324660,17353931;sources:HPRD,IntAct,MINT,I2D,BioGRID,STRING
AGAP2_HUMAN	116986	P85A_HUMAN	5295	0.79	experiments:in vivo,Reconstituted Complex,Affinity Capture-Western,affinity chromatography technology,pull down;pmids:11136977;sources:HPRD,BioGRID,I2D
VAV3_HUMAN	10451	P85A_HUMAN	5295	0.77	experiments:in vitro,in vivo,anti bait coimmunoprecipitation;pmids:11094073,16982329;sources:HPRD,I2D,MINT,IntAct
GAB2_HUMAN	9846	P85A_HUMAN	5295	0.96	experiments:in vitro,in vivo,Affinity Capture-Western,Two-hybrid,anti tag coimmunoprecipitation,pull down,affinity chromatography technology;pmids:10068651,16219545,11782427,11334882,10871282,16253990,14530346,16135792;species:Mus musculus (Mouse);sources:HPRD,BioGRID,IntAct,MINT,I2D
BCAP_HUMAN	118788	P85A_HUMAN	5295	0.62	experiments:in vitro,in vivo;pmids:11163197;species:Mus musculus (Mouse);sources:HPRD,I2D
GAB3_HUMAN	139716	P85A_HUMAN	5295	0.52	experiments:in vivo;pmids:11739737;sources:HPRD
CD3E_HUMAN	916	P85A_HUMAN	5295	0.85	experiments:in vitro,in vivo,Affinity Capture-Western,affinity chromatography technology;pmids:11855827,11689561,9312149,19190244;sources:HPRD,BioGRID,I2D,STRING
PPM1A_HUMAN	5494	P85A_HUMAN	5295	0.55	experiments:in vitro,in vivo;pmids:15016818;sources:HPRD,I2D
WBP11_HUMAN	51729	P85A_HUMAN	5295	0.52	experiments:in vitro;pmids:11375989;sources:HPRD,I2D
IFNW1_HUMAN	3467	INAR1_HUMAN	3454	0.83	experiments:in vivo,x-ray crystallography;pmids:1834641,21854986;sources:HPRD,I2D,IntAct
GTR4_HUMAN	6517	ARF3_HUMAN	377	0.72	experiments:in vivo,affinity chromatography technology;pmids:16396496;species:Rattus norvegicus (Rat);sources:HPRD,HomoMINT,I2D,BioGRID
GTR4_HUMAN	6517	HXK2_HUMAN	3099	0.72	experiments:in vivo,affinity chromatography technology;pmids:16396496;species:Rattus norvegicus (Rat);sources:HPRD,HomoMINT,I2D,BioGRID,STRING
PGFRB_HUMAN	5159	PK3CA_HUMAN	5290	0.52	experiments:in vivo;pmids:8702949;sources:HPRD,I2D
KPCD_HUMAN	5580	PK3CA_HUMAN	5290	0.52	experiments:in vitro;pmids:11676480;sources:HPRD,I2D,STRING
RASH_HUMAN	3265	PK3CA_HUMAN	5290	0.95	experiments:in vivo,Reconstituted Complex,Two-hybrid,pull down;pmids:9150145,14724584,10783161,8665852,24412244;species:Drosophila melanogaster (Fruit fly);sources:HPRD,BioGRID,HomoMINT,I2D,IntAct
SH3K1_HUMAN	30011	PK3CA_HUMAN	5290	0.55	experiments:in vitro,in vivo;pmids:10921882;sources:HPRD,I2D
GNAQ_HUMAN	2776	PK3CA_HUMAN	5290	0.73	experiments:in vivo,Affinity Capture-Western,affinity chromatography technology;pmids:12704201;sources:HPRD,BioGRID,I2D,STRING
IRS4_HUMAN	8471	PK3CA_HUMAN	5290	0.73	experiments:in vivo,Affinity Capture-MS,affinity chromatography technology;pmids:11912194;sources:HPRD,BioGRID
GTR4_HUMAN	6517	SERPH_HUMAN	871	0.72	experiments:in vivo,affinity chromatography technology;pmids:16396496;species:Rattus norvegicus (Rat);sources:HPRD,I2D,BioGRID
P55G_HUMAN	8503	PK3CA_HUMAN	5290	0.96	experiments:Two-hybrid,anti bait coimmunoprecipitation,inferred by curator,affinity chromatography technology,anti tag coimmunoprecipitation;pmids:9415396,14681455,22402981,25814554,26496610,28514442;species:Mus musculus (Mouse);sources:HPRD,BioGRID,HomoMINT,I2D,IntAct,KEGG,STRING
IFNA2_HUMAN	3440	INAR1_HUMAN	3454	0.63	experiments:in vivo,genetic interference;pmids:1834641,7592797,9334213;sources:HPRD,DIP,I2D
RASM_HUMAN	22808	PK3CA_HUMAN	5290	0.52	experiments:in vitro;pmids:10803462;sources:HPRD,I2D,KEGG,STRING
RHES_HUMAN	23551	PK3CA_HUMAN	5290	0.75	experiments:in vitro,Reconstituted Complex,pull down;pmids:14724584;sources:HPRD,BioGRID,I2D
GBRB1_HUMAN	2560	PK3CA_HUMAN	5290	0.52	experiments:in vivo;pmids:11606067;sources:HPRD,I2D
KPCA_HUMAN	5578	F262_HUMAN	5208	0.52	experiments:in vitro;pmids:1322130;sources:HPRD,I2D
AAPK2_HUMAN	5563	F262_HUMAN	5208	0.62	experiments:in vitro;pmids:12853467,1322130;sources:HPRD,I2D
1433Z_HUMAN	7534	F262_HUMAN	5208	0.8	experiments:in vivo,gst pull down,pull down;pmids:12853467,15161933;sources:HPRD,MINT,I2D,IntAct
KAPCA_HUMAN	5566	F262_HUMAN	5208	0.62	experiments:in vitro;pmids:12853467,1322130;sources:HPRD,I2D
AAPK1_HUMAN	5562	F262_HUMAN	5208	0.62	experiments:in vitro;pmids:12853467,1322130;sources:HPRD,I2D
GTR4_HUMAN	6517	COF1_HUMAN	1072	0.59	experiments:in vivo;pmids:16396496;species:Rattus norvegicus (Rat);sources:HPRD,I2D,STRING
DYL1_HUMAN	8655	K6PP_HUMAN,PFKAP_HUMAN	5214	0.59	experiments:in vitro;pmids:14760703;species:Rattus norvegicus (Rat);sources:HPRD,I2D
IFNB_HUMAN	3456	INAR1_HUMAN	3454	0.84	experiments:in vivo,coimmunoprecipitation,affinity chromatography technology;pmids:1834641,7592797,10049744,28514442;sources:HPRD,DIP,I2D,BioGRID
GTR4_HUMAN	6517	STRN3_HUMAN	29966	0.72	experiments:in vivo,affinity chromatography technology;pmids:16396496;species:Rattus norvegicus (Rat);sources:HPRD,HomoMINT,I2D,BioGRID
GTR4_HUMAN	6517	MVP_HUMAN	9961	0.72	experiments:in vivo,affinity chromatography technology;pmids:16396496;species:Rattus norvegicus (Rat);sources:HPRD,HomoMINT,I2D,BioGRID
K6PF_HUMAN,PFKAM_HUMAN	5213	K6PL_HUMAN,PFKAL_HUMAN	5211	0.95	experiments:in vitro,affinity chromatography technology,inferred by curator,Two-hybrid;pmids:6444721,14681455,21988832,22939629,26344197;species:Rattus norvegicus (Rat),Mus musculus (Mouse),Saccharomyces cerevisiae (Baker's yeast);sources:HPRD,IntAct,I2D,Ortho,BioGRID
GTR4_HUMAN	6517	PDIA6_HUMAN	10130	0.72	experiments:in vivo,affinity chromatography technology;pmids:16396496;species:Rattus norvegicus (Rat);sources:HPRD,I2D,BioGRID
GTR4_HUMAN	6517	RL40_HUMAN	7311	0.52	experiments:in vivo;pmids:16396496;sources:HPRD
GTR4_HUMAN	6517	SC65_HUMAN	10609	0.72	experiments:in vivo,affinity chromatography technology;pmids:16396496;species:Rattus norvegicus (Rat);sources:HPRD,HomoMINT,I2D,BioGRID
GTR4_HUMAN	6517	DLDH_HUMAN	1738	0.72	experiments:in vivo,affinity chromatography technology;pmids:16396496;species:Rattus norvegicus (Rat);sources:HPRD,HomoMINT,I2D,BioGRID
GTR4_HUMAN	6517	BASI_HUMAN	682	0.72	experiments:in vivo,affinity chromatography technology;pmids:16396496;species:Rattus norvegicus (Rat);sources:HPRD,HomoMINT,I2D,BioGRID
APOA1_HUMAN	335	PDE1A_HUMAN	5136	0.63	experiments:Two-hybrid;pmids:11991719;sources:HPRD,BioGRID,I2D,STRING
GTR4_HUMAN	6517	HS90A_HUMAN	3320	0.72	experiments:in vivo,affinity chromatography technology;pmids:16396496;species:Rattus norvegicus (Rat);sources:HPRD,HomoMINT,I2D,BioGRID,STRING
P85A_HUMAN	5295	INAR1_HUMAN	3454	0.73	experiments:in vivo,Affinity Capture-Western,affinity chromatography technology;pmids:10542297;sources:HPRD,BioGRID,I2D,STRING
GTR4_HUMAN	6517	UBE2N_HUMAN	7334	0.72	experiments:in vivo,affinity chromatography technology;pmids:16396496;species:Rattus norvegicus (Rat);sources:HPRD,I2D,BioGRID
GTR4_HUMAN	6517	KBTBA_HUMAN,KLH41_HUMAN	10324	0.72	experiments:in vivo,affinity chromatography technology;pmids:16396496;species:Rattus norvegicus (Rat);sources:HPRD,HomoMINT,I2D,BioGRID
GTR4_HUMAN	6517	ARFP1_HUMAN	27236	0.72	experiments:in vivo,affinity chromatography technology;pmids:16396496;species:Rattus norvegicus (Rat);sources:HPRD,HomoMINT,I2D,BioGRID
S10A1_HUMAN	6271	PGM1_HUMAN	5236	0.86	experiments:in vitro,far western blotting,Affinity Capture-Western,affinity chromatography technology;pmids:8894274,16189514;sources:HPRD,BioGRID,I2D,Rual05
S100B_HUMAN	6285	PGM1_HUMAN	5236	0.86	experiments:in vitro,far western blotting,Affinity Capture-Western,affinity chromatography technology;pmids:8894274,16189514;sources:HPRD,BioGRID,I2D,Rual05
GTR4_HUMAN	6517	P3H1_HUMAN	64175	0.72	experiments:in vivo,affinity chromatography technology;pmids:16396496;species:Rattus norvegicus (Rat);sources:HPRD,HomoMINT,I2D,BioGRID
GTR4_HUMAN	6517	ACTN1_HUMAN	87	0.72	experiments:in vivo,affinity chromatography technology;pmids:16396496;species:Rattus norvegicus (Rat);sources:HPRD,HomoMINT,I2D,BioGRID,STRING
GTR4_HUMAN	6517	MAP1S_HUMAN	55201	0.52	experiments:in vivo;pmids:16396496;sources:HPRD
GTR4_HUMAN	6517	FACR1_HUMAN	84188	0.65	experiments:in vivo,affinity chromatography technology;pmids:16396496;sources:HPRD,I2D,BioGRID
PTN11_HUMAN	5781	INAR1_HUMAN	3454	0.65	experiments:in vitro,in vivo;pmids:9029147,16189514;sources:HPRD,I2D,Rual05,STRING
GTR4_HUMAN	6517	PSD7_HUMAN,PSMD7_HUMAN	5713	0.65	experiments:in vivo,affinity chromatography technology;pmids:16396496;sources:HPRD,I2D,BioGRID
S10A1_HUMAN	6271	PPLA_HUMAN	5350	0.65	experiments:in vitro,in vivo;pmids:12804600,16189514;sources:HPRD,I2D,Rual05
PPR3A_HUMAN	5506	PPLA_HUMAN	5350	0.76	experiments:in vitro,in vivo,Reconstituted Complex,pull down;pmids:9845327;sources:HPRD,BioGRID,I2D
KAPCA_HUMAN	5566	PPLA_HUMAN	5350	0.65	experiments:in vitro,in vivo;pmids:3759968,9468536;sources:HPRD,I2D,KEGG,STRING
SARCO_HUMAN	6588	PPLA_HUMAN	5350	0.84	experiments:in vivo,Affinity Capture-Western,affinity chromatography technology;pmids:12692302,12032137,16189514;sources:HPRD,BioGRID,I2D,Rual05
GTR4_HUMAN	6517	ESYT2_HUMAN	57488	0.65	experiments:in vivo,affinity chromatography technology;pmids:16396496;sources:HPRD,BioGRID
PA2GA_HUMAN	5320	PA21B_HUMAN	5319	0.75	experiments:in vitro,Reconstituted Complex,pull down;pmids:7721806;sources:HPRD,BioGRID,I2D
PGS1_HUMAN	633	PA21B_HUMAN	5319	0.52	experiments:in vitro;pmids:9848887;sources:HPRD,I2D
PLAP_HUMAN	9373	PA21B_HUMAN	5319	0.62	experiments:in vitro;pmids:2052621,16189514;sources:HPRD,I2D,Rual05
GTR4_HUMAN	6517	C1QT5_HUMAN	114902	0.59	experiments:in vivo;pmids:16396496;species:Rattus norvegicus (Rat);sources:HPRD,HomoMINT,I2D
GTR4_HUMAN	6517	C1QT5_HUMAN	83552	0.59	experiments:in vivo;pmids:16396496;species:Rattus norvegicus (Rat);sources:HPRD,HomoMINT,I2D
PTN6_HUMAN	5777	INAR1_HUMAN	3454	0.66	experiments:in vitro,in vivo;pmids:9029147,8524272,16189514;sources:HPRD,I2D,Rual05,KEGG,STRING
GTR4_HUMAN	6517	CC116_HUMAN	164592	0.59	experiments:in vivo;pmids:16396496;species:Rattus norvegicus (Rat);sources:HPRD,HomoMINT,I2D
PLA2R_HUMAN	22925	PA2GA_HUMAN	5320	0.52	experiments:in vitro;pmids:7721806;sources:HPRD,STRING
PGFRB_HUMAN	5159	PLCG1_HUMAN	5335	0.96	experiments:in vivo,Affinity Capture-Western,affinity chromatography technology,coimmunoprecipitation,nuclear magnetic resonance;pmids:8443409,7486683,16713569,15641795,1396585,11896612,23397142,22974441;species:Mus musculus (Mouse);sources:HPRD,BioGRID,DIP,I2D,Lim06,MINT,IntAct,KEGG,STRING
PECA1_HUMAN	5175	PLCG1_HUMAN	5335	0.78	experiments:in vitro,Reconstituted Complex,far western blotting,pull down;pmids:10350061;sources:HPRD,BioGRID,I2D
PGFRA_HUMAN	5156	PLCG1_HUMAN	5335	0.89	experiments:in vitro,in vivo,Affinity Capture-Western,Reconstituted Complex,affinity chromatography technology,experimental interaction detection,pull down,imaging technique;pmids:7535778,25241761;sources:HPRD,BioGRID,I2D,MINT,IntAct,KEGG,STRING
FGFR2_HUMAN	2263	PLCG1_HUMAN	5335	0.65	experiments:in vivo,imaging technique;pmids:7999363,25241761;sources:HPRD,I2D,IntAct,BioGRID
ZAP70_HUMAN	7535	PLCG1_HUMAN	5335	0.87	experiments:in vitro,in vivo,Affinity Capture-Western,affinity chromatography technology,pull down;pmids:7629168,16467851,8906806;sources:HPRD,BioGRID,I2D
GBLP_HUMAN	10399	PLCG1_HUMAN	5335	0.67	experiments:in vitro,in vivo,far western blotting;pmids:8290562;sources:HPRD,BioGRID,I2D
SOS1_HUMAN	6654	PLCG1_HUMAN	5335	0.96	experiments:in vitro,Reconstituted Complex,Affinity Capture-Western,peptide array,fluorescence technology,affinity chromatography technology,pull down;pmids:10913276,10940929,17474147,16713569,9020117;species:Mus musculus (Mouse);sources:HPRD,BioGRID,IntAct,MINT,I2D,Lim06,STRING
CD28_HUMAN	940	PLCG1_HUMAN	5335	0.52	experiments:in vivo;pmids:8386518;sources:HPRD,I2D,STRING
TYK2_HUMAN	7297	INAR1_HUMAN	3454	0.9	experiments:in vitro,in vivo,Reconstituted Complex,Affinity Capture-Western,pull down,experimental interaction detection,affinity chromatography technology;pmids:9733772,9677371,95059042,18474601,10523853,7526154,16189514,8628273,15337770,15356134;sources:HPRD,BioGRID,MINT,DIP,I2D,Rual05,MIPS,IntAct
ITK_HUMAN	3702	PLCG1_HUMAN	5335	0.89	experiments:in vitro,in vivo,Reconstituted Complex,Affinity Capture-Western,Biochemical Activity,enzymatic study,affinity chromatography technology,pull down;pmids:12163161,10586033;sources:HPRD,BioGRID,I2D
TF2H1_HUMAN	2965	PLCG1_HUMAN	5335	0.52	experiments:in vitro;pmids:10467411;sources:HPRD,I2D
SRC_HUMAN	6714	PLCG1_HUMAN	5335	0.85	experiments:in vitro,in vivo,Affinity Capture-Western,affinity chromatography technology;pmids:7510703,8885868,8657103,1689310,7682059,16713569;sources:HPRD,BioGRID,I2D,Lim06,STRING
NTRK1_HUMAN	4914	PLCG1_HUMAN	5335	0.9	experiments:in vivo,Reconstituted Complex,Two-hybrid,coimmunoprecipitation,competition binding,pull down,affinity chromatography technology;pmids:1715690,8384556,9856458,10092678,10708759,25921289;sources:HPRD,BioGRID,I2D,MINT,IntAct,KEGG,STRING
NTRK3_HUMAN	4916	PLCG1_HUMAN	5335	0.86	experiments:in vitro,in vivo,Reconstituted Complex,pull down;pmids:7657612,10092678;sources:HPRD,BioGRID,I2D
WASP_HUMAN	7454	PLCG1_HUMAN	5335	0.86	experiments:in vitro,Reconstituted Complex,pull down;pmids:8892607,8805332,8824280,16713569;sources:HPRD,BioGRID,I2D,Lim06,IntAct
SYN1_HUMAN	6853	PLCG1_HUMAN	5335	0.52	experiments:in vitro;pmids:10899172;sources:HPRD,I2D
KSYK_HUMAN	6850	PLCG1_HUMAN	5335	0.95	experiments:in vitro,in vivo,Affinity Capture-Western,coimmunoprecipitation,affinity chromatography technology,pull down;pmids:8885868,8657103,1689310,7682059,15144186,7831290;species:Mus musculus (Mouse);sources:HPRD,BioGRID,DIP,I2D,MINT,IntAct
RON_HUMAN	4486	PLCG1_HUMAN	5335	0.73	experiments:in vivo,Affinity Capture-Western,affinity chromatography technology;pmids:8918464;sources:HPRD,BioGRID,I2D
PIPNA_HUMAN	5306	PLCG1_HUMAN	5335	0.55	experiments:in vitro,in vivo;pmids:7761838;sources:HPRD,I2D
MK01_HUMAN	5594	INAR1_HUMAN	3454	0.55	experiments:in vitro,in vivo;pmids:9029147;sources:HPRD,I2D
GTR4_HUMAN	6517	FKB10_HUMAN	60681	0.72	experiments:in vivo,affinity chromatography technology;pmids:16396496;species:Rattus norvegicus (Rat);sources:HPRD,HomoMINT,I2D,BioGRID
SHB_HUMAN	6461	PLCG1_HUMAN	5335	0.83	experiments:in vivo,Affinity Capture-Western,affinity chromatography technology;pmids:12084069,10488157;sources:HPRD,BioGRID,I2D
DDR1_HUMAN	780	PLCG1_HUMAN	5335	0.55	experiments:in vitro,in vivo;pmids:10783152;sources:HPRD,I2D
FAK1_HUMAN	5747	PLCG1_HUMAN	5335	0.92	experiments:in vitro,in vivo,Affinity Capture-Western,affinity chromatography technology;pmids:8660853,10430888,23397142;species:Mus musculus (Mouse);sources:HPRD,BioGRID,I2D,IntAct
IRS2_HUMAN	8660	PLCG1_HUMAN	5335	0.83	experiments:in vivo,Affinity Capture-Western,affinity chromatography technology;pmids:9535722,22974441;sources:HPRD,BioGRID,I2D
PTPRJ_HUMAN	5795	PLCG1_HUMAN	5335	0.67	experiments:in vitro,Biochemical Activity,enzymatic study;pmids:11259588;sources:HPRD,BioGRID,I2D,STRING
TUB_HUMAN	7275	PLCG1_HUMAN	5335	0.79	experiments:in vitro,in vivo,Reconstituted Complex,Affinity Capture-Western,affinity chromatography technology,pull down;pmids:10455176;sources:HPRD,BioGRID,I2D
SOS2_HUMAN	6655	PLCG1_HUMAN	5335	0.89	experiments:in vivo,Two-hybrid,Affinity Capture-Western,peptide array,anti bait coimmunoprecipitation,fluorescence technology,affinity chromatography technology;pmids:10940929,17474147;sources:HPRD,BioGRID,IntAct,MINT,I2D
DGKZ_HUMAN	8525	PLCG1_HUMAN	5335	0.74	experiments:in vitro,in vivo,Affinity Capture-Western,affinity chromatography technology;pmids:12890670;sources:HPRD,BioGRID,I2D,KEGG,STRING
LCP2_HUMAN	3937	PLCG1_HUMAN	5335	0.97	experiments:in vitro,in vivo,Affinity Capture-Western,Reconstituted Complex,affinity chromatography technology,anti tag coimmunoprecipitation,pull down,fluorescent resonance energy transfer;pmids:11390650,16467851,15929943,21725281;species:Bos taurus (Bovine);sources:HPRD,BioGRID,HomoMINT,I2D,IntAct
FURIN_HUMAN	5045	FLNC_HUMAN	2318	0.67	experiments:in vitro,in vivo,Two-hybrid;pmids:9412467;sources:HPRD,I2D
GBLP_HUMAN	10399	INAR1_HUMAN	3454	0.73	experiments:in vitro,in vivo,pull down;pmids:11301323,16189514,12960323;sources:HPRD,I2D,Rual05,BioGRID
3BP2_HUMAN	6452	PLCG1_HUMAN	5335	0.88	experiments:in vivo,Reconstituted Complex,far western blotting,pull down;pmids:11390470,9846481,15345594;sources:HPRD,BioGRID,I2D,MINT,IntAct
LAT_HUMAN	27040	PLCG1_HUMAN	5335	0.97	experiments:in vitro,in vivo,Co-fractionation,Affinity Capture-Western,Reconstituted Complex,anti bait coimmunoprecipitation,affinity chromatography technology,coimmunoprecipitation,pull down,fluorescent resonance energy transfer,surface plasmon resonance;pmids:9729044,11368773,16467851,9489702,16938345,16713569,10811803,24642916,27221712;species:Bos taurus (Bovine);sources:HPRD,BioGRID,IntAct,Ho…
PLD2_HUMAN	5338	PLCG1_HUMAN	5335	0.79	experiments:in vitro,in vivo,Affinity Capture-Western,Reconstituted Complex,affinity chromatography technology,pull down;pmids:12646582;sources:HPRD,BioGRID,I2D,STRING
KHDR1_HUMAN	10657	PLCG1_HUMAN	5335	0.9	experiments:in vitro,in vivo,Affinity Capture-Western,Reconstituted Complex,coimmunoprecipitation,pull down,affinity chromatography technology;pmids:9743338,7799925,11960376,10467411,9045636,7537265,16713569,8977179;sources:HPRD,BioGRID,IntAct,I2D,Lim06
PKN2_HUMAN	5586	PLCG1_HUMAN	5335	0.75	experiments:in vitro,Reconstituted Complex,pull down;pmids:8910519;sources:HPRD,BioGRID,I2D
PAK1_HUMAN	5058	PLCG1_HUMAN	5335	0.76	experiments:in vitro,in vivo,Reconstituted Complex,pull down;pmids:12085993;sources:HPRD,BioGRID,I2D
PICAL_HUMAN	8301	PLCG1_HUMAN	5335	0.75	experiments:in vitro,Reconstituted Complex,pull down;pmids:10926122;sources:HPRD,BioGRID,I2D
DAB1_HUMAN	1600	PLCG1_HUMAN	5335	0.59	experiments:in vitro;pmids:15062102;species:Mus musculus (Mouse);sources:HPRD,I2D
BAG3_HUMAN	9531	PLCG1_HUMAN	5335	0.88	experiments:in vitro,in vivo,Affinity Capture-Western,Reconstituted Complex,affinity chromatography technology,pull down;pmids:10980614,21233200;sources:HPRD,BioGRID,I2D
GAB1_HUMAN	2549	PLCG1_HUMAN	5335	0.96	experiments:in vivo,Affinity Capture-Western,far western blotting,affinity chromatography technology,fluorescence polarization spectroscopy;pmids:8596638,11507676,24728074;species:Mus musculus (Mouse);sources:HPRD,BioGRID,HomoMINT,I2D,IntAct,STRING
STAT2_HUMAN	6773	INAR1_HUMAN	3454	0.9	experiments:in vitro,in vivo,Reconstituted Complex,Affinity Capture-Western,affinity chromatography technology,surface plasmon resonance,anti bait coimmunoprecipitation,pull down;pmids:8605876,11786546,7559568,9121453,12220192,9677371,15356134;sources:HPRD,BioGRID,I2D,MINT,IntAct
KPCD1_HUMAN	5587	PLCG1_HUMAN	5335	0.73	experiments:in vitro,Affinity Capture-Western,affinity chromatography technology;pmids:8885868;sources:HPRD,BioGRID,I2D
AGAP2_HUMAN	116986	PLCG1_HUMAN	5335	0.62	experiments:in vitro,in vivo;pmids:11823862;species:Rattus norvegicus (Rat);sources:HPRD,HomoMINT,I2D
VAV3_HUMAN	10451	PLCG1_HUMAN	5335	0.55	experiments:in vitro,in vivo;pmids:11094073;sources:HPRD,I2D
AP180_HUMAN	9892	PLCG1_HUMAN	5335	0.55	experiments:in vitro,in vivo;pmids:11779129;sources:HPRD,I2D
GIT1_HUMAN	28964	PLCG1_HUMAN	5335	0.79	experiments:in vitro,in vivo,Affinity Capture-Western,Reconstituted Complex,affinity chromatography technology,pull down;pmids:14523024;sources:HPRD,BioGRID,I2D
USO1_HUMAN	8615	PLCG1_HUMAN	5335	0.55	experiments:in vitro,in vivo;pmids:12507498;sources:HPRD,I2D
NTAL_HUMAN	7462	PLCG1_HUMAN	5335	0.85	experiments:in vitro,in vivo,Affinity Capture-Western,affinity chromatography technology;pmids:12514734,14722116,16713569;sources:HPRD,BioGRID,I2D,Lim06
TNK1_HUMAN	8711	PLCG1_HUMAN	5335	0.75	experiments:in vitro,Reconstituted Complex,pull down;pmids:10873601;sources:HPRD,BioGRID,I2D
TRPM7_HUMAN	54822	PLCG1_HUMAN	5335	0.78	experiments:in vitro,Two-hybrid,Reconstituted Complex,pull down;pmids:11941371;sources:HPRD,BioGRID,I2D
KAPCA_HUMAN	5566	INAR1_HUMAN	3454	0.55	experiments:in vitro,in vivo;pmids:9029147;sources:HPRD,I2D
SOCS7_HUMAN	30837	PLCG1_HUMAN	5335	0.52	experiments:in vitro;pmids:9344857;sources:HPRD,I2D,STRING
TRPC3_HUMAN	7222	PLCG1_HUMAN	5335	0.75	experiments:in vitro,Two-hybrid;pmids:15744307,15766521;sources:HPRD
GTR4_HUMAN	6517	IDHP_HUMAN	3418	0.59	experiments:in vivo;pmids:16396496;species:Rattus norvegicus (Rat);sources:HPRD,HomoMINT,I2D,STRING
PLMN_HUMAN	5340	ENOA_HUMAN	2023	0.86	experiments:in vitro,in vivo,Reconstituted Complex,pull down;pmids:11169399,16713569;sources:HPRD,BioGRID,Lim06
PLAK_HUMAN	3728	ZFYV9_HUMAN	9372	0.73	experiments:Two-hybrid;pmids:16189514,15231748;sources:HPRD,MINT,I2D,Rual05,Colland04,IntAct,BioGRID
NIT1_HUMAN	4817	ZFYV9_HUMAN	9372	0.73	experiments:Two-hybrid;pmids:15231748,16713569;sources:HPRD,MINT,I2D,Colland04,Lim06,IntAct,BioGRID
ZBT44_HUMAN	29068	SMAD1_HUMAN	4086	0.73	experiments:Two-hybrid;pmids:16189514,15231748;sources:HPRD,Rual05,Colland04
TTF2_HUMAN	8458	SMAD1_HUMAN	4086	0.63	experiments:Two-hybrid;pmids:15231748;sources:HPRD,MINT,I2D,Colland04,IntAct,BioGRID
PHKG1_HUMAN	5260	PHKG1_HUMAN	5260	0.52	experiments:in vivo;pmids:7935360;sources:HPRD,I2D
CRKL_HUMAN	1399	INAR1_HUMAN	3454	0.55	experiments:in vitro,in vivo;pmids:11167825;sources:HPRD,I2D
CTRC_HUMAN	11330	PHKG1_HUMAN	5260	0.52	experiments:in vitro;pmids:2365696;sources:HPRD,I2D
UBC9_HUMAN	7329	SNIP1_HUMAN	79753	0.74	experiments:Two-hybrid;pmids:16189514,15231748,16713569;sources:HPRD,MINT,I2D,Rual05,Colland04,Lim06,IntAct
PHKG1_HUMAN	5260	PHKG2_HUMAN	5261	0.75	experiments:in vivo,affinity chromatography technology;pmids:9362479,28514442;sources:HPRD,I2D,BioGRID
FAF1_HUMAN	11124	SNIP1_HUMAN	79753	0.63	experiments:Two-hybrid;pmids:15231748;sources:HPRD,MINT,I2D,Colland04,IntAct
PIAS2_HUMAN	9063	SNIP1_HUMAN	79753	0.73	experiments:Two-hybrid;pmids:16189514,15231748;sources:HPRD,I2D,Rual05,Colland04
HERC1_HUMAN	8925	LAPM5_HUMAN	7805	0.63	experiments:Two-hybrid;pmids:15231748;sources:HPRD,Colland04
TDG_HUMAN	6996	SMAD4_HUMAN	4089	0.63	experiments:Two-hybrid;pmids:15231748;sources:HPRD,MINT,I2D,Colland04,IntAct,BioGRID
TDG_HUMAN	6996	SNIP1_HUMAN	79753	0.63	experiments:Two-hybrid;pmids:15231748;sources:HPRD,MINT,I2D,Colland04,IntAct
PITX1_HUMAN	5307	PIT1_HUMAN	5449	0.78	experiments:in vitro,Two-hybrid,Reconstituted Complex,pull down;pmids:8755540;sources:HPRD,BioGRID,I2D
NR1I2_HUMAN	8856	PIT1_HUMAN	5449	0.75	experiments:in vitro,Reconstituted Complex,pull down;pmids:11891224;sources:HPRD,BioGRID,I2D
ANM1_HUMAN	3276	INAR1_HUMAN	3454	0.88	experiments:in vitro,in vivo,Two-hybrid,Reconstituted Complex,pull down;pmids:9029147,16713569;sources:HPRD,BioGRID,I2D,Lim06
NR1I3_HUMAN	9970	PIT1_HUMAN	5449	0.75	experiments:in vitro,Reconstituted Complex,pull down;pmids:11891224;sources:HPRD,BioGRID,I2D
ZMYM5_HUMAN	9205	SNIP1_HUMAN	79753	0.63	experiments:Two-hybrid;pmids:15231748;sources:HPRD,I2D,IntAct
SETB1_HUMAN	9869	SNIP1_HUMAN	79753	0.73	experiments:Two-hybrid;pmids:16189514,15231748;sources:HPRD,MINT,I2D,Rual05,Colland04,IntAct
RNAS1_HUMAN	6035	RINI_HUMAN	6050	0.89	experiments:in vitro,affinity technology,x-ray crystallography,affinity chromatography technology;pmids:11342552,9311977,16189514,17350650,28514442;sources:HPRD,I2D,Rual05,IntAct,BioGRID
PLMN_HUMAN	5340	SPB6_HUMAN	5269	0.52	experiments:in vitro;pmids:7548163;sources:HPRD,I2D
PROC_HUMAN	5624	SPB6_HUMAN	5269	0.62	experiments:in vitro;pmids:7548163,16189514;sources:HPRD,I2D,Rual05
THRB_HUMAN	2147	SPB6_HUMAN	5269	0.86	experiments:in vitro,Reconstituted Complex,pull down;pmids:8415716,9851866,7548163;sources:HPRD,BioGRID,I2D
UROK_HUMAN	5328	SPB6_HUMAN	5269	0.62	experiments:in vitro;pmids:7548163,16189514;sources:HPRD,I2D,Rual05
FA10_HUMAN	2159	SPB6_HUMAN	5269	0.52	experiments:in vitro;pmids:8136380;sources:HPRD,I2D
MYOD1_HUMAN	4654	SMAD4_HUMAN	4089	0.63	experiments:Two-hybrid;pmids:15231748;sources:HPRD,MINT,I2D,Colland04,IntAct,BioGRID
CALX_HUMAN	821	INGR1_HUMAN	3459	0.52	experiments:in vivo;pmids:8136357;sources:HPRD,I2D
HIPK1_HUMAN	204851	SNIP1_HUMAN	79753	0.73	experiments:Two-hybrid;pmids:16189514,15231748;sources:HPRD,MINT,I2D,Rual05,Colland04,IntAct
PECA1_HUMAN	5175	PLAK_HUMAN	3728	0.78	experiments:in vitro,in vivo,Affinity Capture-Western,pull down,anti bait coimmunoprecipitation,fluorescence microscopy,affinity chromatography technology;pmids:10801826;sources:HPRD,BioGRID,IntAct,I2D
APC_HUMAN	324	PLAK_HUMAN	3728	0.97	experiments:in vitro,Reconstituted Complex,Affinity Capture-Western,affinity chromatography technology,Two-hybrid,pull down,imaging technique,anti tag coimmunoprecipitation;pmids:11707392,11348595,11136974,9298899,8074697,7651399,20936779,25241761,26496610;species:Mus musculus (Mouse);sources:HPRD,BioGRID,I2D,IntAct
PTPRF_HUMAN	5792	PLAK_HUMAN	3728	0.75	experiments:in vitro,Reconstituted Complex,pull down;pmids:9245795;sources:HPRD,BioGRID,I2D
CADH1_HUMAN	999	PLAK_HUMAN	3728	0.96	experiments:in vitro,in vivo,Affinity Capture-Western,Reconstituted Complex,affinity chromatography technology,pull down;pmids:8207061,7542250,10959047,1639850,7890674,11226248,8074697,9535896,22375065,25468996;species:Mus musculus (Mouse);sources:HPRD,BioGRID,I2D
DSC3_HUMAN	1825	PLAK_HUMAN	3728	0.73	experiments:in vivo,Affinity Capture-Western,affinity chromatography technology;pmids:10769211;sources:HPRD,BioGRID,I2D
PTPRJ_HUMAN	5795	PLAK_HUMAN	3728	0.59	experiments:in vitro,pull down;pmids:12370829;sources:HPRD,I2D,MINT,IntAct
CTND1_HUMAN	1500	PLAK_HUMAN	3728	0.52	experiments:in vivo;pmids:7876318;sources:HPRD,I2D
CADH5_HUMAN	1003	PLAK_HUMAN	3728	0.88	experiments:in vitro,in vivo,Two-hybrid,Affinity Capture-Western,affinity chromatography technology;pmids:9739078,12003790,9434630;sources:HPRD,BioGRID,I2D
PKD1_HUMAN	5310	PLAK_HUMAN	3728	0.55	experiments:in vitro,in vivo;pmids:11274246;sources:HPRD,I2D
INGR2_HUMAN	3460	INGR1_HUMAN	3459	0.52	experiments:in vivo;pmids:7673114;sources:HPRD,I2D
TF7L2_HUMAN	6934	PLAK_HUMAN	3728	0.88	experiments:in vitro,Reconstituted Complex,pull down,anti bait coimmunoprecipitation,coimmunoprecipitation;pmids:11711551,16306047;sources:HPRD,BioGRID,IntAct,I2D
PTPRK_HUMAN	5796	PLAK_HUMAN	3728	0.79	experiments:in vitro,in vivo,Reconstituted Complex,Affinity Capture-Western,affinity chromatography technology,pull down;pmids:8663237;sources:HPRD,BioGRID,I2D
PKP2_HUMAN	5318	PLAK_HUMAN	3728	0.77	experiments:in vivo,Affinity Capture-Western,Two-hybrid,affinity chromatography technology;pmids:11790773;sources:HPRD,BioGRID,I2D
PTN14_HUMAN	5784	PLAK_HUMAN	3728	0.73	experiments:in vitro,Affinity Capture-MS,affinity chromatography technology;pmids:12808048;sources:HPRD,BioGRID,I2D
FBW1A_HUMAN	8945	PLAK_HUMAN	3728	0.85	experiments:in vivo,Affinity Capture-Western,affinity chromatography technology,imaging technique;pmids:10803460,16189514,25900982;sources:HPRD,BioGRID,I2D,Rual05
SVEP1_HUMAN	79987	SMAD9_HUMAN	4093	0.63	experiments:Two-hybrid;pmids:15231748;sources:HPRD,MINT,I2D,IntAct,BioGRID
PLMN_HUMAN	5340	PLMN_HUMAN	5340	0.65	experiments:in vitro,in vivo;pmids:11729324,9737862;sources:HPRD,I2D
PAI1_HUMAN	5054	PLMN_HUMAN	5340	0.85	experiments:in vitro,Reconstituted Complex,pull down;pmids:11113116,16713569;sources:HPRD,BioGRID,I2D,Lim06,STRING
TPA_HUMAN	5327	PLMN_HUMAN	5340	0.52	experiments:in vitro;pmids:11928826;sources:HPRD,I2D
IFNG_HUMAN	3458	INGR1_HUMAN	3459	0.9	experiments:in vitro,in vivo,Co-crystal Structure,Reconstituted Complex,x-ray crystallography,pull down,affinity chromatography technology;pmids:12165521,10986460,11250200,7673114,10860730,7617032,28514442;sources:HPRD,BioGRID,IntAct,DIP,I2D,BIND
PAPP1_HUMAN	5069	PLMN_HUMAN	5340	0.67	experiments:in vitro,Biochemical Activity,enzymatic study;pmids:7586586;sources:HPRD,BioGRID,I2D
PRIO_HUMAN,APRIO_HUMAN,PRIO_HUMAN	5621	PLMN_HUMAN	5340	0.68	experiments:in vivo;pmids:11100730,16713569;species:Mus musculus (Mouse);sources:HPRD,I2D,Lim06
KLK3_HUMAN	354	PLMN_HUMAN	5340	0.52	experiments:in vitro;pmids:10604721;sources:HPRD,I2D
MMP7_HUMAN	4316	PLMN_HUMAN	5340	0.62	experiments:in vitro;pmids:9360944,9548733;sources:HPRD,I2D,STRING
SPRC_HUMAN	6678	PLMN_HUMAN	5340	0.85	experiments:in vitro,Reconstituted Complex,pull down;pmids:2745554,7982919;sources:HPRD,BioGRID,I2D
TETN_HUMAN	7123	PLMN_HUMAN	5340	0.52	experiments:in vitro;pmids:10964919;sources:HPRD,I2D
TSP1_HUMAN	7057	PLMN_HUMAN	5340	0.85	experiments:in vitro,Reconstituted Complex,pull down;pmids:2522013,6438154;sources:HPRD,BioGRID,I2D
UROK_HUMAN	5328	PLMN_HUMAN	5340	0.63	experiments:in vitro;pmids:3920216,2829380,4226004;sources:HPRD,I2D,KEGG,STRING
CO7_HUMAN	730	PLMN_HUMAN	5340	0.75	experiments:in vitro,Reconstituted Complex,pull down;pmids:7814888;sources:HPRD,BioGRID,I2D
JAK1_HUMAN	3716	INGR1_HUMAN	3459	0.88	experiments:in vivo,Reconstituted Complex,pull down,affinity chromatography technology;pmids:12133952,21689637,28514442;sources:HPRD,BioGRID,I2D
FA10_HUMAN	2159	PLMN_HUMAN	5340	0.75	experiments:in vitro,Reconstituted Complex,pull down;pmids:11371191;sources:HPRD,BioGRID,I2D,STRING
KNG1_HUMAN	3827	PLMN_HUMAN	5340	0.75	experiments:in vitro,Reconstituted Complex,pull down;pmids:9428707;sources:HPRD,BioGRID,I2D,STRING
A2AP_HUMAN	5345	PLMN_HUMAN	5340	0.89	experiments:in vitro,Reconstituted Complex,Biochemical Activity,enzymatic study,pull down;pmids:2437112,3334852,158022,134998;sources:HPRD,BioGRID,I2D
AMOT_HUMAN	154796	PLMN_HUMAN	5340	0.52	experiments:in vitro;pmids:11257124;sources:HPRD,I2D
PLMN_HUMAN	5340	PCOC1_HUMAN	5118	0.62	experiments:in vitro;pmids:10625689,24117177;sources:HPRD,I2D,IntAct
PLMN_HUMAN	5340	MEP1A_HUMAN	4224	0.52	experiments:in vitro;pmids:12189145;sources:HPRD,I2D
LAMA3_HUMAN	3909	PLMN_HUMAN	5340	0.59	experiments:in vitro,pull down;pmids:10956663;sources:HPRD,I2D,BioGRID
PLMN_HUMAN	5340	PAR2_HUMAN	2150	0.66	experiments:in vitro,in vivo;pmids:12604689,10978167,9020112;sources:HPRD,I2D
NEUS_HUMAN	5274	PLMN_HUMAN	5340	0.52	experiments:in vitro;pmids:12228252;sources:HPRD,I2D
CBPB2_HUMAN	1361	PLMN_HUMAN	5340	0.58	experiments:in vitro,copurification;pmids:1939207;sources:HPRD,BioGRID,I2D
DEK_HUMAN	7913	AP2A_HUMAN	7020	0.87	experiments:in vitro,in vivo,Affinity Capture-MS,Affinity Capture-Western,affinity chromatography technology;pmids:12595566,16189514;sources:HPRD,BioGRID,I2D,Rual05
SPB13_HUMAN	5275	PLMN_HUMAN	5340	0.52	experiments:in vitro;pmids:10512713;sources:HPRD,I2D
IC1_HUMAN	710	PLMN_HUMAN	5340	0.52	experiments:in vitro;pmids:9234243;sources:HPRD,I2D,STRING
CMGA_HUMAN	1113	PLMN_HUMAN	5340	0.67	experiments:in vitro,Biochemical Activity,enzymatic study;pmids:11342539;sources:HPRD,BioGRID,I2D
NGF_HUMAN	4803	PLMN_HUMAN	5340	0.55	experiments:in vitro,in vivo;pmids:11729324;sources:HPRD,I2D
TFPI2_HUMAN	7980	PLMN_HUMAN	5340	0.52	experiments:in vitro;pmids:8555184;sources:HPRD,I2D
RUVB1_HUMAN	8607	PLMN_HUMAN	5340	0.52	experiments:in vitro;pmids:11027681;sources:HPRD,I2D,STRING
CDCP1_HUMAN	64866	PLMN_HUMAN	5340	0.52	experiments:in vivo;pmids:14739293;sources:HPRD,I2D
PR40A_HUMAN	55660	SMAD4_HUMAN	4089	0.74	experiments:Two-hybrid;pmids:16189514,15231748,16713569;sources:HPRD,MINT,I2D,Rual05,Colland04,Lim06,IntAct,BioGRID
TPA_HUMAN	5327	PAI1_HUMAN	5054	0.88	experiments:in vitro,in vivo,Reconstituted Complex,pull down,comigration in gel electrophoresis;pmids:2110366,8607113,3090045,16189514,16713569,22449964;sources:HPRD,BioGRID,I2D,Rual05,Lim06,MINT,IntAct,KEGG,STRING
THRB_HUMAN	2147	PAI1_HUMAN	5054	0.86	experiments:in vitro,Reconstituted Complex,pull down;pmids:10543954,12709053,16713569;sources:HPRD,BioGRID,I2D,Lim06,STRING
SHIP2_HUMAN	3636	FLNC_HUMAN	2318	0.77	experiments:in vitro,in vivo,Two-hybrid,Affinity Capture-Western,affinity chromatography technology;pmids:11739414;sources:HPRD,BioGRID
CASP1_HUMAN	834	AP2A_HUMAN	7020	0.55	experiments:in vitro,in vivo;pmids:11438643;sources:HPRD,I2D
MMP3_HUMAN	4314	PAI1_HUMAN	5054	0.52	experiments:in vitro;pmids:10967118;sources:HPRD,I2D
UROK_HUMAN	5328	PAI1_HUMAN	5054	0.9	experiments:in vitro,in vivo,Reconstituted Complex,pull down,comigration in gel electrophoresis,x-ray crystallography;pmids:2161846,2544876,3090045,9184208,22449964,21199867;sources:HPRD,BioGRID,I2D,MINT,IntAct,KEGG,STRING
VTNC_HUMAN	7448	PAI1_HUMAN	5054	0.9	experiments:in vitro,in vivo,Reconstituted Complex,x-ray crystallography,pull down;pmids:8830783,11796824,9065424,12808446,11113116,16189514,16713569;sources:HPRD,BioGRID,IntAct,MINT,I2D,Rual05,Lim06
LRP2_HUMAN	4036	PAI1_HUMAN	5054	0.62	experiments:in vitro;pmids:8344937,16713569;sources:HPRD,I2D,Lim06,STRING
LRP1B_HUMAN	53353	PAI1_HUMAN	5054	0.52	experiments:in vivo;pmids:11384978;sources:HPRD,I2D
MK01_HUMAN	5594	TPA_HUMAN	5327	0.52	experiments:in vitro;pmids:15861134;sources:HPRD,I2D
SPRC_HUMAN	6678	TPA_HUMAN	5327	0.62	experiments:in vitro;pmids:2745554,16189514;sources:HPRD,I2D,Rual05
TETN_HUMAN	7123	TPA_HUMAN	5327	0.85	experiments:in vitro,Reconstituted Complex,pull down;pmids:12694198,16189514;sources:HPRD,BioGRID,I2D,Rual05
UROK_HUMAN	5328	TPA_HUMAN	5327	0.85	experiments:in vitro,Reconstituted Complex,pull down;pmids:7721771,16189514;sources:HPRD,BioGRID,I2D,Rual05,STRING
FA10_HUMAN	2159	TPA_HUMAN	5327	0.75	experiments:in vitro,Reconstituted Complex,pull down;pmids:11371191;sources:HPRD,BioGRID,I2D,STRING
YBOX1_HUMAN	4904	AP2A_HUMAN	7020	0.86	experiments:in vitro,in vivo,Reconstituted Complex,pull down;pmids:9830047,11973333;sources:HPRD,BioGRID,I2D
LAMA3_HUMAN	3909	TPA_HUMAN	5327	0.59	experiments:in vitro,pull down;pmids:10956663;sources:HPRD,I2D,BioGRID
MK03_HUMAN	5595	TPA_HUMAN	5327	0.52	experiments:in vitro;pmids:15861134;sources:HPRD,I2D,STRING
IPSP_HUMAN	5104	TPA_HUMAN	5327	0.85	experiments:in vivo,Reconstituted Complex,pull down;pmids:2551064,16189514;sources:HPRD,BioGRID,I2D,Rual05
TPA_HUMAN	5327	NEUS_HUMAN	5274	0.89	experiments:in vitro,in vivo,Biochemical Activity,Reconstituted Complex,enzymatic study,pull down;pmids:12354288,12228252,16189514;sources:HPRD,BioGRID,I2D,Rual05
IC1_HUMAN	710	TPA_HUMAN	5327	0.75	experiments:in vivo,affinity chromatography technology;pmids:7586269,28514442;sources:HPRD,I2D,STRING,BioGRID
PR40A_HUMAN	55660	RU17_HUMAN	6625	0.74	experiments:Two-hybrid;pmids:15231748,16713569,26344197;sources:HPRD,MINT,I2D,Colland04,Lim06,IntAct,BioGRID
LRP1B_HUMAN	53353	TPA_HUMAN	5327	0.52	experiments:in vivo;pmids:11384978;sources:HPRD,I2D
CKAP4_HUMAN	10970	TPA_HUMAN	5327	0.55	experiments:in vitro,in vivo;pmids:12913003;sources:HPRD,I2D
RB_HUMAN	5925	PAI2_HUMAN	5055	0.89	experiments:in vitro,in vivo,Affinity Capture-Western,Reconstituted Complex,affinity chromatography technology,pull down;pmids:12944478,16189514,16397580;sources:HPRD,BioGRID,I2D,Rual05,BIND
UROK_HUMAN	5328	PAI2_HUMAN	5055	0.87	experiments:in vitro,in vivo,Reconstituted Complex,pull down;pmids:2161846,8388810,2166055,16189514;sources:HPRD,BioGRID,I2D,Rual05
RB_HUMAN	5925	AP2A_HUMAN	7020	0.71	experiments:in vitro,in vivo,affinity chromatography technology,pull down;pmids:9632747;sources:HPRD,I2D,BioGRID
IRF3_HUMAN	3661	PAI2_HUMAN	5055	0.77	experiments:in vitro,in vivo,Two-hybrid;pmids:12883638,16189514;sources:HPRD,I2D,Rual05
UROK_HUMAN	5328	UPAR_HUMAN	5329	0.9	experiments:in vitro,in vivo,Reconstituted Complex,molecular sieving,pull down,affinity chromatography technology,anti bait coimmunoprecipitation;pmids:3031025,11501527,3023326,18376415,16189514,16879932,19017363,24457100;sources:HPRD,BioGRID,DIP,I2D,Rual05,KEGG,STRING,IntAct
VTNC_HUMAN	7448	UPAR_HUMAN	5329	0.65	experiments:in vitro,in vivo;pmids:8830783,16189514;sources:HPRD,I2D,Rual05
KNG1_HUMAN	3827	UPAR_HUMAN	5329	0.75	experiments:in vivo,Reconstituted Complex,pull down;pmids:14764580;sources:HPRD,BioGRID,I2D,STRING
SEPR_HUMAN	2191	UPAR_HUMAN	5329	0.76	experiments:in vitro,in vivo,FRET,fluorescent resonance energy transfer;pmids:12376466;sources:HPRD,BioGRID,I2D
MMP12_HUMAN	4321	UPAR_HUMAN	5329	0.55	experiments:in vitro,in vivo;pmids:12195704;sources:HPRD,I2D
LRP1B_HUMAN	53353	UPAR_HUMAN	5329	0.62	experiments:in vivo;pmids:11384978,12194987;sources:HPRD,I2D
ARRC_HUMAN	407	PTAFR_HUMAN	5724	0.74	experiments:in vitro,in vivo,Affinity Capture-Western,affinity chromatography technology;pmids:11729201;sources:HPRD,BioGRID,I2D
RGS4_HUMAN	5999	PTAFR_HUMAN	5724	0.52	experiments:in vitro;pmids:11297424;sources:HPRD,I2D
PGFRB_HUMAN	5159	PGFRB_HUMAN	5159	0.96	experiments:in vitro,in vivo,Affinity Capture-Western,far western blotting,comigration in sds page,affinity chromatography technology;pmids:10821867,9207175,8195171,8617789,7935391,8940081,12062403,10391677,7523122,11046132,18505839;species:Mus musculus (Mouse);sources:HPRD,BioGRID,DIP,I2D
P53_HUMAN	7157	AP2A_HUMAN	7020	0.9	experiments:in vitro,in vivo,Two-hybrid,Co-localization,Reconstituted Complex,Affinity Capture-Western,affinity chromatography technology,imaging technique,pull down;pmids:12226108,16189514,16713569;sources:HPRD,BioGRID,I2D,Rual05,BIND,Lim06
ITB3_HUMAN	3690	PGFRB_HUMAN	5159	0.74	experiments:in vitro,in vivo,Affinity Capture-Western,affinity chromatography technology;pmids:10964931;sources:HPRD,BioGRID,I2D
PGFRA_HUMAN	5156	PGFRB_HUMAN	5159	0.9	experiments:in vitro,in vivo,Affinity Capture-Western,Reconstituted Complex,affinity chromatography technology,pull down,enzyme linked immunosorbent assay;pmids:2542288,7523122,2161888,1847074,16189514,11331882,28514442;sources:HPRD,BioGRID,I2D,Rual05,IntAct
E2AK2_HUMAN	5610	PGFRB_HUMAN	5159	0.73	experiments:in vivo,Affinity Capture-Western,affinity chromatography technology;pmids:11350938;sources:HPRD,BioGRID,I2D
PTN11_HUMAN	5781	PGFRB_HUMAN	5159	0.99	experiments:in vitro,in vivo,Two-hybrid,Reconstituted Complex,enzymatic study,surface plasmon resonance,experimental interaction detection,x-ray crystallography,pull down,affinity technology,anti tag coimmunoprecipitation,anti bait coimmunoprecipitation;pmids:7691811,12681492,8041791,11266449,16189514,7530043,8183548,7688466,8119896,8538796,12614164,23397142;species:Rattus norvegicus (Rat),Mus mu…
PTN1_HUMAN	5770	PGFRB_HUMAN	5159	0.98	experiments:in vivo,phosphatase assay,anti tag coimmunoprecipitation,affinity technology;pmids:7545675,19167335,9355745,12614164;species:Mus musculus (Mouse),Rattus norvegicus (Rat);sources:HPRD,IntAct,MINT,HomoMINT,I2D,STRING
PDGFB_HUMAN	5155	PGFRB_HUMAN	5159	0.9	experiments:in vitro,in vivo,enzyme linked immunosorbent assay,coimmunoprecipitation,competition binding,affinity chromatography technology,pull down;pmids:11903042,17981115,11297552,16189514,10806482,7679113,20577048;sources:HPRD,IntAct,DIP,I2D,Rual05,KEGG,STRING,BioGRID
NCK1_HUMAN	4690	PGFRB_HUMAN	5159	0.87	experiments:in vitro,in vivo,Affinity Capture-Western,affinity chromatography technology,pull down;pmids:9362449,1333047,10026169,16189514,7692233,11027258;sources:HPRD,BioGRID,I2D,Rual05,BIND,MINT,IntAct
SHC1_HUMAN	6464	PGFRB_HUMAN	5159	0.84	experiments:in vivo,Affinity Capture-Western,affinity chromatography technology;pmids:8195171,16189514,16713569;sources:HPRD,BioGRID,I2D,Rual05,BIND,Lim06
FAK1_HUMAN	5747	PGFRB_HUMAN	5159	0.66	experiments:in vitro,in vivo;pmids:10806474,16189514,16713569;sources:HPRD,I2D,Rual05,Lim06,KEGG,STRING
PTPRJ_HUMAN	5795	PGFRB_HUMAN	5159	0.87	experiments:in vitro,in vivo,phosphatase assay,coimmunoprecipitation;pmids:12062403,19167335,10821867;sources:HPRD,IntAct,I2D,MINT,STRING
CASP3_HUMAN	836	AP2A_HUMAN	7020	0.55	experiments:in vitro,in vivo;pmids:11438643;sources:HPRD,I2D
COPB_HUMAN	1315	PGFRB_HUMAN	5159	0.63	experiments:in vivo;pmids:9207175,16189514,16713569;sources:HPRD,I2D,Rual05,Lim06
SNX1_HUMAN	6642	PGFRB_HUMAN	5159	0.87	experiments:in vitro,in vivo,Two-hybrid,Affinity Capture-Western,affinity chromatography technology;pmids:9819414,16189514;sources:HPRD,BioGRID,I2D,Rual05
BAG1_HUMAN	573	PGFRB_HUMAN	5159	0.62	experiments:in vivo;pmids:8947043,16189514;sources:HPRD,I2D,Rual05
GRB10_HUMAN	2887	PGFRB_HUMAN	5159	0.69	experiments:in vitro,pull down;pmids:9006901,10454568;sources:HPRD,I2D,MINT,IntAct
GRB14_HUMAN	2888	PGFRB_HUMAN	5159	0.76	experiments:in vitro,in vivo,Reconstituted Complex,pull down;pmids:8647858;sources:HPRD,BioGRID,I2D
COPA_HUMAN	1314	PGFRB_HUMAN	5159	0.74	experiments:in vitro,in vivo,Affinity Capture-Western,affinity chromatography technology;pmids:9207175;sources:HPRD,BioGRID,I2D
S1PR1_HUMAN	1901	PGFRB_HUMAN	5159	0.83	experiments:in vivo,Affinity Capture-Western,affinity chromatography technology;pmids:12480944,16189514;sources:HPRD,BioGRID,I2D,Rual05
NCK2_HUMAN	8440	PGFRB_HUMAN	5159	0.9	experiments:in vitro,Reconstituted Complex,Affinity Capture-Western,affinity chromatography technology,pull down,far western blotting;pmids:11027258,9737977,10026169,16189514,16713569;sources:HPRD,BioGRID,I2D,Rual05,Lim06,MINT,IntAct,STRING
NHRF1_HUMAN	9368	PGFRB_HUMAN	5159	0.97	experiments:in vitro,in vivo,far western blotting,Reconstituted Complex,Affinity Capture-Western,filter binding,affinity chromatography technology,pull down;pmids:11046132,16456542,24012959,23397142;species:Mus musculus (Mouse);sources:HPRD,BioGRID,MINT,HomoMINT,I2D,IntAct
HAP28_HUMAN	11333	PGFRB_HUMAN	5159	0.62	experiments:in vitro;pmids:11331882,16189514;sources:HPRD,I2D,Rual05
CASP6_HUMAN	839	AP2A_HUMAN	7020	0.55	experiments:in vitro,in vivo;pmids:11438643;sources:HPRD,I2D
PTN2_HUMAN	5771	PGFRB_HUMAN	5159	0.65	experiments:in vitro,in vivo;pmids:14966296,15588985;sources:HPRD,I2D
SNX2_HUMAN	6643	PGFRB_HUMAN	5159	0.77	experiments:in vitro,in vivo,Two-hybrid,Affinity Capture-Western,affinity chromatography technology;pmids:9819414;sources:HPRD,BioGRID,I2D
SNX4_HUMAN	8723	PGFRB_HUMAN	5159	0.73	experiments:in vitro,Affinity Capture-Western,affinity chromatography technology;pmids:9819414;sources:HPRD,BioGRID,I2D
PDGFD_HUMAN	80310	PGFRB_HUMAN	5159	0.52	experiments:in vivo;pmids:14514732;sources:HPRD,I2D
PDGFA_HUMAN	5154	PDGFA_HUMAN	5154	0.66	experiments:in vitro,inferred by curator;pmids:10681572,14681455,7679113;sources:HPRD,I2D,IntAct
PGFRA_HUMAN	5156	PDGFA_HUMAN	5154	0.9	experiments:in vitro,in vivo,Reconstituted Complex,coimmunoprecipitation,pull down,enzyme linked immunosorbent assay,competition binding,imaging technique;pmids:2544881,11297552,7679113,25241761,15767546;sources:HPRD,BioGRID,DIP,I2D,IntAct,KEGG,STRING
SPRC_HUMAN	6678	PDGFA_HUMAN	5154	0.52	experiments:in vitro;pmids:1311092;sources:HPRD,I2D
DUS3_HUMAN	1845	PDGFA_HUMAN	5154	0.52	experiments:in vitro;pmids:1281549;sources:HPRD,I2D,STRING
HAP28_HUMAN	11333	PDGFA_HUMAN	5154	0.58	experiments:in vitro,copurification;pmids:8780057;sources:HPRD,BioGRID,I2D
PECA1_HUMAN	5175	PECA1_HUMAN	5175	0.85	experiments:in vitro,Reconstituted Complex,pull down;pmids:10350061,10425179;sources:HPRD,BioGRID,I2D
WWP1_HUMAN	11059	AP2A_HUMAN	7020	0.52	experiments:in vitro;pmids:9169421;sources:HPRD,I2D
ITB3_HUMAN	3690	PECA1_HUMAN	5175	0.58	experiments:in vivo,Co-localization,imaging technique;pmids:10982404;sources:HPRD,BioGRID,I2D
PTN11_HUMAN	5781	PECA1_HUMAN	5175	0.9	experiments:in vitro,in vivo,Affinity Capture-Western,Reconstituted Complex,far western blotting,affinity chromatography technology,surface plasmon resonance,pull down,lambda phage display;pmids:9054388,10801826,10350061,9774457,9312087,10704309;sources:HPRD,BioGRID,I2D,MINT,IntAct
PTN6_HUMAN	5777	PECA1_HUMAN	5175	0.89	experiments:in vitro,in vivo,Reconstituted Complex,far western blotting,Affinity Capture-Western,affinity chromatography technology,surface plasmon resonance,pull down;pmids:9774457,10350061;sources:HPRD,BioGRID,I2D,MINT,IntAct
KPCE_HUMAN	5581	PECA1_HUMAN	5175	0.7	experiments:in vitro,protein kinase assay;pmids:10801826;sources:HPRD,IntAct,I2D
SRC_HUMAN	6714	PECA1_HUMAN	5175	0.89	experiments:in vitro,in vivo,Affinity Capture-Western,protein kinase assay,affinity chromatography technology,pull down;pmids:10858437,10801826,9162084,12775720;sources:HPRD,BioGRID,IntAct,I2D,MINT
SHIP1_HUMAN	3635	PECA1_HUMAN	5175	0.78	experiments:in vitro,Reconstituted Complex,far western blotting,pull down;pmids:10350061;sources:HPRD,BioGRID
PROC_HUMAN	5624	PLF4_HUMAN	5196	0.75	experiments:in vitro,Reconstituted Complex,pull down;pmids:9395524;sources:HPRD,BioGRID,I2D
SRGN_HUMAN	5552	PLF4_HUMAN	5196	0.65	experiments:in vitro,in vivo;pmids:8613703,16713569;sources:HPRD,I2D,Lim06
TRBM_HUMAN	7056	PLF4_HUMAN	5196	0.75	experiments:in vitro,Reconstituted Complex,pull down;pmids:9395524;sources:HPRD,BioGRID,I2D
WWP2_HUMAN	11060	AP2A_HUMAN	7020	0.52	experiments:in vitro;pmids:9169421;sources:HPRD,I2D
CXCR3_HUMAN	2833	PLF4_HUMAN	5196	0.75	experiments:in vitro,Reconstituted Complex,pull down;pmids:12782716;sources:HPRD,BioGRID,I2D
LDLR_HUMAN	3949	PLF4_HUMAN	5196	0.75	experiments:in vivo,Reconstituted Complex,pull down;pmids:11986215;sources:HPRD,BioGRID,I2D,STRING
PIR_HUMAN	8544	SMAD9_HUMAN	4093	0.73	experiments:Two-hybrid;pmids:16189514,15231748;sources:HPRD,MINT,I2D,Rual05,Colland04,IntAct,BioGRID
ITB3_HUMAN	3690	ITB3_HUMAN	3690	0.85	experiments:in vitro,in vivo,lex-a dimerization assay,comigration in non denaturing gel electrophoresis,cosedimentation in solution;pmids:12606711,14681217,11606749;sources:HPRD,IntAct,I2D
PGFRA_HUMAN	5156	ITB3_HUMAN	3690	0.74	experiments:in vitro,in vivo,Affinity Capture-Western,affinity chromatography technology;pmids:11953315;sources:HPRD,BioGRID,I2D
CD36_HUMAN	948	ITB3_HUMAN	3690	0.73	experiments:in vivo,Affinity Capture-Western,affinity chromatography technology;pmids:11238109;sources:HPRD,BioGRID,I2D
TLN1_HUMAN	7094	ITB3_HUMAN	3690	0.97	experiments:in vitro,in vivo,Reconstituted Complex,affinity technology,enzyme linked immunosorbent assay,saturation binding,pull down;pmids:11932255,10497223,12606711,16546176;species:Mus musculus (Mouse);sources:HPRD,BioGRID,MINT,HomoMINT,I2D,IntAct,KEGG
TSP1_HUMAN	7057	ITB3_HUMAN	3690	0.87	experiments:in vitro,Reconstituted Complex,pull down,affinity chromatography technology;pmids:2478219,14963009;sources:HPRD,BioGRID,I2D,KEGG
SRC_HUMAN	6714	ITB3_HUMAN	3690	0.55	experiments:in vitro,in vivo;pmids:11723131;sources:HPRD,I2D,KEGG
TGM2_HUMAN	7052	ITB3_HUMAN	3690	0.55	experiments:in vitro,in vivo;pmids:10684262;sources:HPRD,I2D
MAGI1_HUMAN	9223	AP2A_HUMAN	7020	0.52	experiments:in vitro;pmids:9169421;sources:HPRD,I2D
ITAV_HUMAN	3685	ITB3_HUMAN	3690	0.9	experiments:in vitro,Co-crystal Structure,x-ray crystallography,solid phase assay,inferred by curator,enzyme linked immunosorbent assay,anti bait coimmunoprecipitation,imaging technique;pmids:9686320,11884718,11546839,15299032,1694173,14681455,16099422,20639902,25792870;sources:HPRD,BioGRID,IntAct,MINT,I2D
P2RY2_HUMAN	5029	ITB3_HUMAN	3690	0.55	experiments:in vitro,in vivo;pmids:11331301;sources:HPRD,I2D
EPS8_HUMAN	2059	ITB3_HUMAN	3690	0.59	experiments:in vitro,pull down;pmids:12606711;sources:HPRD,MINT,I2D,IntAct
FAK1_HUMAN	5747	ITB3_HUMAN	3690	0.9	experiments:in vitro,in vivo,Reconstituted Complex,Affinity Capture-Western,affinity chromatography technology,pull down;pmids:8649427,11927607,9169439,19889638;sources:HPRD,BioGRID,I2D
FAK2_HUMAN	2185	ITB3_HUMAN	3690	0.76	experiments:in vitro,in vivo,Reconstituted Complex,pull down;pmids:11683411;sources:HPRD,BioGRID,I2D
DAB2_HUMAN	1601	ITB3_HUMAN	3690	0.59	experiments:in vitro;pmids:12606711;species:Mus musculus (Mouse);sources:HPRD,HomoMINT,I2D
ILK_HUMAN	3611	ITB3_HUMAN	3690	0.73	experiments:in vivo,Affinity Capture-Western,affinity chromatography technology;pmids:12372433;sources:HPRD,BioGRID,I2D
LRP5_HUMAN	4041	SMAD9_HUMAN	4093	0.63	experiments:Two-hybrid;pmids:15231748;sources:HPRD,MINT,I2D,Colland04,IntAct,BioGRID
DOK1_HUMAN	1796	ITB3_HUMAN	3690	0.59	experiments:in vitro;pmids:12606711;species:Mus musculus (Mouse);sources:HPRD,HomoMINT,I2D
DAB1_HUMAN	1600	ITB3_HUMAN	3690	0.59	experiments:in vitro;pmids:12606711;species:Mus musculus (Mouse);sources:HPRD,HomoMINT,I2D
EP300_HUMAN	2033	AP2A_HUMAN	7020	0.88	experiments:in vivo,Affinity Capture-Western,Two-hybrid,anti tag coimmunoprecipitation,affinity chromatography technology;pmids:12586840,25669978;sources:HPRD,BioGRID,IntAct,I2D
NUMB_HUMAN	8650	ITB3_HUMAN	3690	0.59	experiments:in vitro;pmids:12606711;species:Mus musculus (Mouse);sources:HPRD,HomoMINT,I2D
PDPK1_HUMAN	5170	ITB3_HUMAN	3690	0.52	experiments:in vitro;pmids:10896934;sources:HPRD,I2D
ITA2B_HUMAN	3674	ITB3_HUMAN	3690	0.9	experiments:in vitro,in vivo,lex-a dimerization assay,x-ray crystallography,inferred by curator,nuclear magnetic resonance,tandem affinity purification,coimmunoprecipitation,pull down;pmids:1429573,14681217,15067009,11606749,15379538,14681455,7531639,10358085,19279667,17032655;sources:HPRD,IntAct,MINT,DIP,I2D,MIPS,BioGRID
CENPR_HUMAN	23421	ITB3_HUMAN	3690	0.87	experiments:in vitro,Two-hybrid,Reconstituted Complex,pull down;pmids:7593198,11864709;sources:HPRD,BioGRID,I2D
ANGL3_HUMAN	27329	ITB3_HUMAN	3690	0.52	experiments:in vitro;pmids:11877390;sources:HPRD,I2D
TENC1_HUMAN,TNS2_HUMAN	23371	ITB3_HUMAN	3690	0.59	experiments:in vitro,pull down;pmids:12606711;sources:HPRD,MINT,I2D,IntAct
PGFRA_HUMAN	5156	PGFRA_HUMAN	5156	0.89	experiments:in vitro,in vivo,Affinity Capture-Western,Biochemical Activity,far western blotting,enzymatic study,affinity chromatography technology;pmids:2542288,7523122,2161888,9546424,10837138,7535778,11046132,15767546,9677323;sources:HPRD,BioGRID,I2D
PTN11_HUMAN	5781	PGFRA_HUMAN	5156	0.78	experiments:in vitro,in vivo,affinity chromatography technology;pmids:8943348,16189514,21996738;sources:HPRD,I2D,Rual05,BioGRID
PDGFB_HUMAN	5155	PGFRA_HUMAN	5156	0.9	experiments:in vitro,in vivo,Reconstituted Complex,coimmunoprecipitation,pull down,enzyme linked immunosorbent assay,competition binding;pmids:2544881,11297552,16189514,10806482,7679113,15767546,9677323;sources:HPRD,BioGRID,DIP,I2D,Rual05,IntAct,KEGG,STRING
ITAV_HUMAN	3685	PGFRA_HUMAN	5156	0.55	experiments:in vitro,in vivo;pmids:11953315;sources:HPRD,I2D,STRING
ACES_HUMAN	43	ACES_HUMAN	43	0.65	experiments:in vivo,chromatography technology;pmids:7085778,20883446;sources:HPRD,I2D,IntAct
CITE2_HUMAN	10370	AP2A_HUMAN	7020	0.88	experiments:in vitro,in vivo,Two-hybrid,Reconstituted Complex,far western blotting,pull down;pmids:12586840,11744733;sources:HPRD,BioGRID,IntAct,I2D
SHB_HUMAN	6461	PGFRA_HUMAN	5156	0.55	experiments:in vitro,in vivo;pmids:10837138;sources:HPRD,I2D
CAV1_HUMAN	857	PGFRA_HUMAN	5156	0.88	experiments:in vitro,Affinity Capture-Western,Co-fractionation,Reconstituted Complex,affinity chromatography technology,pull down;pmids:10066366,16189514;sources:HPRD,BioGRID,I2D,Rual05,STRING
GRB14_HUMAN	2888	PGFRA_HUMAN	5156	0.55	experiments:in vitro,in vivo;pmids:8647858;sources:HPRD,I2D
CRKL_HUMAN	1399	PGFRA_HUMAN	5156	0.87	experiments:in vivo,Affinity Capture-Western,affinity chromatography technology,enzymatic study,coimmunoprecipitation,imaging technique;pmids:9546424,25241761;sources:HPRD,BioGRID,I2D,MINT,IntAct
NHRF1_HUMAN	9368	PGFRA_HUMAN	5156	0.89	experiments:in vitro,far western blotting,Reconstituted Complex,Affinity Capture-Western,affinity chromatography technology,pull down;pmids:11882663,11046132;sources:HPRD,BioGRID,I2D
SNX2_HUMAN	6643	PGFRA_HUMAN	5156	0.74	experiments:in vitro,in vivo,Affinity Capture-Western,affinity chromatography technology;pmids:9819414;sources:HPRD,BioGRID,I2D
SNX4_HUMAN	8723	PGFRA_HUMAN	5156	0.83	experiments:in vivo,Affinity Capture-Western,affinity chromatography technology;pmids:9819414,16189514;sources:HPRD,BioGRID,I2D,Rual05
PDGFC_HUMAN	56034	PGFRA_HUMAN	5156	0.9	experiments:in vitro,in vivo,Reconstituted Complex,Affinity Capture-Western,affinity chromatography technology,pull down,competition binding;pmids:11297552,10806482,11342471;sources:HPRD,BioGRID,IntAct,KEGG,STRING
SNX6_HUMAN	58533	PGFRA_HUMAN	5156	0.74	experiments:in vitro,in vivo,Affinity Capture-Western,affinity chromatography technology;pmids:11279102;sources:HPRD,BioGRID,I2D
TSP1_HUMAN	7057	CD36_HUMAN	948	0.88	experiments:in vivo,enzyme linked immunosorbent assay,nuclear magnetic resonance;pmids:10772961,10487979,23640500;sources:HPRD,I2D,IntAct
ARH_HUMAN	26119	AP2A_HUMAN	7020	0.62	experiments:in vitro;pmids:12221107,16189514;sources:HPRD,I2D,Rual05
SRC_HUMAN	6714	CD36_HUMAN	948	0.52	experiments:in vivo;pmids:7521304;sources:HPRD,I2D
MATK_HUMAN	4145	CD36_HUMAN	948	0.73	experiments:in vivo,Affinity Capture-Western,affinity chromatography technology;pmids:9171348;sources:HPRD,BioGRID,I2D
ITA2B_HUMAN	3674	CD36_HUMAN	948	0.73	experiments:in vivo,Affinity Capture-Western,affinity chromatography technology;pmids:11238109;sources:HPRD,BioGRID,I2D
MLL2_HUMAN,KMT2D_HUMAN	8085	SMAD1_HUMAN	4086	0.63	experiments:Two-hybrid;pmids:15231748;sources:HPRD,MINT,I2D,Colland04,IntAct,BioGRID
MLL2_HUMAN,KMT2D_HUMAN	8085	SMAD9_HUMAN	4093	0.63	experiments:Two-hybrid;pmids:15231748;sources:HPRD,MINT,I2D,Colland04,IntAct,BioGRID
	147664	SMAD9_HUMAN	4093	0.63	experiments:Two-hybrid;pmids:15231748;sources:HPRD,Colland04
SF3B1_HUMAN	23451	SMAD1_HUMAN	4086	0.63	experiments:Two-hybrid;pmids:15231748;sources:HPRD,MINT,I2D,Colland04,IntAct,BioGRID
GP1BA_HUMAN	2811	GPV_HUMAN	2814	0.73	experiments:in vivo,Affinity Capture-Western,affinity chromatography technology;pmids:1730602;sources:HPRD,BioGRID,I2D,STRING
1433Z_HUMAN	7534	GPV_HUMAN	2814	0.52	experiments:in vitro;pmids:9425086;sources:HPRD,I2D
CITE4_HUMAN	163732	AP2A_HUMAN	7020	0.75	experiments:in vitro,Reconstituted Complex,pull down;pmids:11744733;sources:HPRD,BioGRID,I2D
GP1BA_HUMAN	2811	GPIX_HUMAN	2815	0.87	experiments:in vivo,fluorescence-activated cell sorting,anti bait coimmunoprecipitation,fluorescent resonance energy transfer,reverse phase chromatography;pmids:2436691,18789323,1730602,18674540;sources:HPRD,I2D,MINT,IntAct
GP1BA_HUMAN	2811	LYAM3_HUMAN	6403	0.76	experiments:in vitro,in vivo,Reconstituted Complex,pull down;pmids:10499919;sources:HPRD,BioGRID,I2D
CD24_HUMAN	100133941	LYAM3_HUMAN	6403	0.75	experiments:in vivo,Reconstituted Complex,pull down;pmids:9129046;sources:HPRD,BioGRID,I2D
SELPL_HUMAN	6404	LYAM3_HUMAN	6403	0.9	experiments:in vitro,in vivo,Affinity Capture-Western,x-ray crystallography,affinity chromatography technology,anti bait coimmunoprecipitation;pmids:9128259,10713099,17064811,11081633,26627825;sources:HPRD,BioGRID,IntAct,I2D
LYAM3_HUMAN	6403	AP1M1_HUMAN	8907	0.78	experiments:in vitro,Co-crystal Structure,x-ray crystallography;pmids:11247301;sources:HPRD,BioGRID,I2D
SNX17_HUMAN	9784	LYAM3_HUMAN	6403	0.87	experiments:Two-hybrid,pull down,x-ray crystallography;pmids:11237770,23382219;sources:HPRD,BioGRID,I2D
IC1_HUMAN	710	LYAM3_HUMAN	6403	0.73	experiments:in vivo,Affinity Capture-Western,affinity chromatography technology;pmids:14568956;sources:HPRD,BioGRID,I2D
VTNC_HUMAN	7448	PVR_HUMAN	5817	0.85	experiments:in vitro,Reconstituted Complex,pull down;pmids:11437656,16189514;sources:HPRD,BioGRID,I2D,Rual05,BIND
DYLT3_HUMAN	6990	PVR_HUMAN	5817	0.62	experiments:in vivo;pmids:11751937,16189514;sources:HPRD,I2D,Rual05
AP1M2_HUMAN	10053	PVR_HUMAN	5817	0.75	experiments:in vitro,Two-hybrid;pmids:11573956,16189514;sources:HPRD,BioGRID,Rual05
EPN2_HUMAN	22905	AP2A_HUMAN	7020	0.52	experiments:in vivo;pmids:10567358;sources:HPRD,I2D
PVRL1_HUMAN	5818	PVR_HUMAN	5817	0.52	experiments:in vitro;pmids:12011057;sources:HPRD,I2D
PVRL3_HUMAN	25945	PVR_HUMAN	5817	0.85	experiments:in vitro,Reconstituted Complex,pull down;pmids:12759359,16189514;sources:HPRD,BioGRID,I2D,Rual05
CD226_HUMAN	10666	PVR_HUMAN	5817	0.87	experiments:in vitro,Reconstituted Complex,protein array,pull down;pmids:12913096,21982860;sources:HPRD,BioGRID,I2D,IntAct
SF3B1_HUMAN	23451	SMAD9_HUMAN	4093	0.63	experiments:Two-hybrid;pmids:15231748;sources:HPRD,MINT,I2D,Colland04,IntAct,BioGRID
PARP1_HUMAN	142	PARP1_HUMAN	142	0.89	experiments:in vitro,enzymatic study,pull down,x-ray crystallography,affinity chromatography technology;pmids:12519782,14734561,16204234,20388712,15737996,17283121,22683995,24636898,22362888,25673562,28190768,27067600;sources:HPRD,IntAct,I2D,BioGRID
PCNA_HUMAN	5111	PARP1_HUMAN	142	0.86	experiments:in vivo,Affinity Capture-Western,affinity chromatography technology,pull down;pmids:12930846,20303835,20302655,21690293,20129057;sources:HPRD,BioGRID,I2D
RXRA_HUMAN	6256	PARP1_HUMAN	142	0.52	experiments:in vitro;pmids:10082530;sources:HPRD,I2D
RS3A_HUMAN	6189	PARP1_HUMAN	142	0.78	experiments:in vitro,Two-hybrid,Reconstituted Complex,pull down;pmids:11790116;sources:HPRD,BioGRID,I2D
P53_HUMAN	7157	PARP1_HUMAN	142	0.9	experiments:in vitro,in vivo,Affinity Capture-Western,far western blotting,anti bait coimmunoprecipitation,coimmunoprecipitation,pull down,affinity chromatography technology,imaging technique;pmids:9565608,12898523,14627987,15044383,9312059,16713569,23169665;sources:HPRD,BioGRID,IntAct,MINT,DIP,I2D,Lim06
APOC1_HUMAN	341	APOA2_HUMAN	336	0.62	experiments:in vitro;pmids:6789904,16189514;sources:HPRD,I2D,Rual05
XRCC1_HUMAN	7515	PARP1_HUMAN	142	0.9	experiments:in vivo,Two-hybrid,Affinity Capture-Western,Reconstituted Complex,anti bait coimmunoprecipitation,anti tag coimmunoprecipitation,affinity chromatography technology,pull down;pmids:9584196,14500814,15555565,15044383,16713569,20303835,20302655,18971944,12897160,24778456;sources:HPRD,BioGRID,IntAct,MINT,I2D,Lim06
SF3B1_HUMAN	23451	SNIP1_HUMAN	79753	0.73	experiments:Two-hybrid;pmids:15231748,22365833;sources:HPRD,MINT,I2D,Colland04,IntAct,BioGRID
DPOLA_HUMAN	5422	PARP1_HUMAN	142	0.87	experiments:in vitro,in vivo,Affinity Capture-Western,far western blotting,affinity chromatography technology;pmids:9563011,9518481;sources:HPRD,BioGRID,I2D
PRKDC_HUMAN	5591	PARP1_HUMAN	142	0.84	experiments:in vivo,anti bait coimmunoprecipitation,affinity chromatography technology;pmids:9398855,20085707,21575865,16794079;sources:HPRD,IntAct,I2D,BioGRID
MYBB_HUMAN	4605	PARP1_HUMAN	142	0.79	experiments:in vivo,Affinity Capture-Western,Reconstituted Complex,affinity chromatography technology,pull down;pmids:10744766;sources:HPRD,BioGRID,I2D
CPXM2_HUMAN	119587	SMAD9_HUMAN	4093	0.63	experiments:Two-hybrid;pmids:15231748;sources:HPRD,I2D,Colland04
TEN3_HUMAN	55714	SMAD4_HUMAN	4089	0.63	experiments:Two-hybrid;pmids:15231748;sources:HPRD,MINT,I2D,Colland04,IntAct,BioGRID
EXPH5_HUMAN	23086	SMAD9_HUMAN	4093	0.63	experiments:Two-hybrid;pmids:15231748;sources:HPRD,MINT,I2D,Colland04,IntAct,BioGRID
BUB3_HUMAN	9184	PARP1_HUMAN	142	0.73	experiments:in vivo,Affinity Capture-Western,affinity chromatography technology;pmids:12011073;sources:HPRD,BioGRID,I2D
APOD_HUMAN	347	APOA2_HUMAN	336	0.69	experiments:in vitro,copurification;pmids:7918467,16189514,3104518;sources:HPRD,BioGRID,I2D,Rual05
ZN423_HUMAN	23090	PARP1_HUMAN	142	0.89	experiments:in vitro,Two-hybrid,Affinity Capture-Western,affinity chromatography technology,anti tag coimmunoprecipitation;pmids:14623329,16713569,22863007;sources:HPRD,BioGRID,Lim06,IntAct
WRN_HUMAN	7486	PARP1_HUMAN	142	0.88	experiments:in vivo,anti tag coimmunoprecipitation,anti bait coimmunoprecipitation,molecular sieving,affinity chromatography technology,pull down;pmids:14734561,14596914;sources:HPRD,IntAct,I2D,MINT,BioGRID
NCOA6_HUMAN	23054	PARP1_HUMAN	142	0.73	experiments:in vitro,Affinity Capture-MS,affinity chromatography technology;pmids:12519782;sources:HPRD,BioGRID,I2D
APTX_HUMAN	54840	PARP1_HUMAN	142	0.9	experiments:in vivo,Affinity Capture-Western,Reconstituted Complex,pull down,anti bait coimmunoprecipitation,anti tag coimmunoprecipitation,Two-hybrid,affinity chromatography technology;pmids:15044383,15555565,16713569;sources:HPRD,BioGRID,IntAct,MINT,I2D,Lim06
CD2A1_HUMAN,CDN2A_HUMAN,ARF_HUMAN	1029	RS7_HUMAN	6201	0.63	experiments:Two-hybrid;pmids:16582619;sources:HPRD
PARP2_HUMAN	10038	PARP1_HUMAN	142	0.88	experiments:in vivo,Affinity Capture-Western,affinity chromatography technology,anti tag coimmunoprecipitation;pmids:12217960,11948190,19629035;sources:HPRD,BioGRID,I2D,MINT,IntAct
SWP70_HUMAN	23075	PARP1_HUMAN	142	0.64	experiments:in vitro,copurification;pmids:9642267;species:Mus musculus (Mouse);sources:HPRD,BioGRID,I2D
RBM14_HUMAN	10432	PARP1_HUMAN	142	0.83	experiments:in vitro,Affinity Capture-Western,affinity chromatography technology;pmids:11443112,16713569;sources:HPRD,BioGRID,I2D,Lim06
APOF_HUMAN	319	APOA2_HUMAN	336	0.58	experiments:in vitro,copurification;pmids:6816269;sources:HPRD,BioGRID,I2D
RFX1_HUMAN	5989	SMAD4_HUMAN	4089	0.63	experiments:Two-hybrid;pmids:15231748;sources:HPRD,MINT,I2D,Colland04,IntAct,BioGRID
RFX1_HUMAN	5989	SMAD1_HUMAN	4086	0.63	experiments:Two-hybrid;pmids:15231748;sources:HPRD,MINT,I2D,Colland04,IntAct,BioGRID
RFX1_HUMAN	5989	SMAD9_HUMAN	4093	0.63	experiments:Two-hybrid;pmids:15231748;sources:HPRD,MINT,I2D,Colland04,IntAct,BioGRID
RAB3B_HUMAN	5865	PIGR_HUMAN	5284	0.76	experiments:in vitro,in vivo,Reconstituted Complex,pull down;pmids:11832247;sources:HPRD,BioGRID,I2D
CCL5_HUMAN	6352	PIGR_HUMAN	5284	0.52	experiments:in vivo;pmids:11509627;sources:HPRD,I2D
AP1M1_HUMAN	8907	PIGR_HUMAN	5284	0.52	experiments:in vivo;pmids:10809756;sources:HPRD,I2D
MAN1_HUMAN	23592	SMAD9_HUMAN	4093	0.83	experiments:Two-hybrid,affinity chromatography technology;pmids:15231748,26186194,28514442;sources:HPRD,MINT,I2D,Colland04,IntAct,BioGRID
PKD1_HUMAN	5310	PKD2_HUMAN	5311	0.97	experiments:in vivo,Two-hybrid,Affinity Capture-Western,affinity chromatography technology,anti tag coimmunoprecipitation,nuclear magnetic resonance,pull down;pmids:9192675,10097141,20168298,11901144;species:Mus musculus (Mouse);sources:HPRD,BioGRID,I2D,MINT,IntAct
DIAP1_HUMAN	1729	PKD2_HUMAN	5311	0.77	experiments:in vivo,fluorescence microscopy,anti bait coimmunoprecipitation;pmids:15123714,18388856;sources:HPRD,MINT,I2D,IntAct
CD2AP_HUMAN	23607	PKD2_HUMAN	5311	0.72	experiments:in vivo,Two-hybrid;pmids:10913159;species:Mus musculus (Mouse);sources:HPRD,I2D
CO4A_HUMAN	720	APOA2_HUMAN	336	0.55	experiments:in vitro,in vivo;pmids:7518568;sources:HPRD,I2D
TNNI3_HUMAN	7137	PKD2_HUMAN	5311	0.79	experiments:in vitro,in vivo,Two-hybrid,Affinity Capture-Western,Reconstituted Complex,affinity chromatography technology,pull down;pmids:12525172;sources:HPRD,BioGRID,I2D
TRPC1_HUMAN	7220	PKD2_HUMAN	5311	0.79	experiments:in vitro,in vivo,Two-hybrid,Reconstituted Complex,Affinity Capture-Western,affinity chromatography technology,pull down,anti tag coimmunoprecipitation,confocal microscopy;pmids:10097141;sources:HPRD,BioGRID,I2D,IntAct
HAX1_HUMAN	10456	PKD2_HUMAN	5311	0.65	experiments:in vivo,Two-hybrid;pmids:10760273;sources:HPRD,I2D,IntAct
SSBP_HUMAN	6742	DPOG1_HUMAN	5428	0.52	experiments:in vivo;pmids:10827171;sources:HPRD,I2D
KC1E_HUMAN	1454	APC_HUMAN	324	0.87	experiments:in vivo,protein kinase assay,anti tag coimmunoprecipitation,imaging technique;pmids:11487578,15327768,17218255,11425858,25241761;sources:HPRD,IntAct,I2D,STRING,BioGRID
KAPCA_HUMAN	5566	APC_HUMAN	324	0.65	experiments:in vitro,in vivo;pmids:11050185,11166179;sources:HPRD,I2D
2A5A_HUMAN	5525	APC_HUMAN	324	0.79	experiments:in vivo,Two-hybrid,Co-localization,imaging technique;pmids:10092233,11585828;sources:HPRD,BioGRID,I2D,STRING
KIFA3_HUMAN	22920	APC_HUMAN	324	0.95	experiments:in vitro,Affinity Capture-Western,Reconstituted Complex,Two-hybrid,affinity chromatography technology,pull down;pmids:11912492,16713569;species:Mus musculus (Mouse);sources:HPRD,BioGRID,I2D,Lim06
SIAH1_HUMAN	6477	APC_HUMAN	324	0.9	experiments:in vitro,in vivo,Two-hybrid,Reconstituted Complex,Affinity Capture-Western,affinity chromatography technology,pull down,imaging technique;pmids:11389840,16713569,25241761;sources:HPRD,BioGRID,I2D,Lim06,IntAct,STRING
PLTP_HUMAN	5360	APOA2_HUMAN	336	0.86	experiments:in vitro,Reconstituted Complex,copurification,pull down;pmids:9469594,16189514;sources:HPRD,BioGRID,I2D,Rual05
BUB1_HUMAN	699	APC_HUMAN	324	0.87	experiments:in vitro,in vivo,Affinity Capture-Western,Biochemical Activity,enzymatic study,affinity chromatography technology,imaging technique;pmids:11283619,25241761;sources:HPRD,BioGRID,I2D,IntAct,STRING
MARE1_HUMAN	22919	APC_HUMAN	324	0.97	experiments:in vitro,in vivo,Two-hybrid,Reconstituted Complex,pull down,nuclear magnetic resonance,isothermal titration calorimetry,affinity chromatography technology,anti tag coimmunoprecipitation;pmids:11470413,12388762,7606712,11943150,19632184,23001180,26496610;species:Mus musculus (Mouse);sources:HPRD,BioGRID,IntAct,I2D
RP1_HUMAN	6101	APC_HUMAN	324	0.52	experiments:in vivo;pmids:10188731;sources:HPRD,I2D
ARHG4_HUMAN	50649	APC_HUMAN	324	0.89	experiments:in vitro,in vivo,Two-hybrid,Reconstituted Complex,Affinity Capture-Western,affinity chromatography technology,pull down;pmids:10947987,17145773;sources:HPRD,BioGRID,I2D,IntAct
DLGP1_HUMAN	9229	APC_HUMAN	324	0.73	experiments:in vivo,Affinity Capture-Western,affinity chromatography technology;pmids:9286858;sources:HPRD,BioGRID,I2D
KPCA_HUMAN	5578	KCNE1_HUMAN	3753	0.52	experiments:in vitro;pmids:1553557;sources:HPRD,I2D
KCNQ1_HUMAN	3784	KCNE1_HUMAN	3753	0.9	experiments:in vitro,Reconstituted Complex,affinity chromatography technology,molecular sieving,anti tag coimmunoprecipitation,fluorescent resonance energy transfer,pull down;pmids:11104781,11101505,19521339,19114714;sources:HPRD,BioGRID,I2D,MINT,IntAct
KCNA4_HUMAN	3739	KCNA2_HUMAN	3737	0.84	experiments:in vitro,in vivo,Affinity Capture-Western,affinity chromatography technology;pmids:10428758,10428084;sources:HPRD,BioGRID,I2D
PTPRA_HUMAN	5786	KCNA2_HUMAN	3737	0.88	experiments:in vitro,in vivo,Affinity Capture-Western,Reconstituted Complex,affinity chromatography technology,pull down;pmids:9878055,15588985;sources:HPRD,BioGRID,I2D
KCNA2_HUMAN	3737	ETV1_HUMAN	2115	0.63	experiments:in vivo;pmids:12569367,12917345,12213813,11551945;sources:HPRD,I2D
KCAB1_HUMAN	7881	KCNA2_HUMAN	3737	0.92	experiments:in vivo,Affinity Capture-Western,affinity chromatography technology;pmids:11401852,8636142;species:Rattus norvegicus (Rat),Drosophila melanogaster (Fruit fly);sources:HPRD,BioGRID,I2D
KCAB2_HUMAN	8514	KCNA2_HUMAN	3737	0.89	experiments:in vivo,Affinity Capture-Western,affinity chromatography technology;pmids:10428084,8636142;species:Rattus norvegicus (Rat);sources:HPRD,BioGRID,I2D
FAK2_HUMAN	2185	KCNA2_HUMAN	3737	0.73	experiments:in vivo,Affinity Capture-Western,affinity chromatography technology;pmids:11739373;sources:HPRD,BioGRID,I2D
ZSCA4_HUMAN	201516	SMAD1_HUMAN	4086	0.63	experiments:Two-hybrid;pmids:15231748;sources:HPRD,MINT,I2D,Colland04,IntAct,BioGRID
KCNA5_HUMAN	3741	KCNA2_HUMAN	3737	0.83	experiments:in vivo,Affinity Capture-Western,affinity chromatography technology;pmids:12815189,11149959;sources:HPRD,BioGRID,I2D
KCNA3_HUMAN	3738	KCNA2_HUMAN	3737	0.83	experiments:in vitro,Affinity Capture-Western,affinity chromatography technology;pmids:12944270,10428084;sources:HPRD,BioGRID,I2D
ZSCA4_HUMAN	201516	SMAD9_HUMAN	4093	0.63	experiments:Two-hybrid;pmids:15231748;sources:HPRD,MINT,I2D,Colland04,IntAct,BioGRID
MP2K4_HUMAN	6416	FLNC_HUMAN	2318	0.79	experiments:in vitro,in vivo,Two-hybrid,Reconstituted Complex,Affinity Capture-Western,affinity chromatography technology,pull down;pmids:9006895;sources:HPRD,BioGRID,I2D,KEGG,STRING
PHLD_HUMAN	2822	APOA4_HUMAN	337	0.79	experiments:in vitro,in vivo,Affinity Capture-Western,Reconstituted Complex,affinity chromatography technology,pull down;pmids:11254757;sources:HPRD,BioGRID,I2D
E4F1_HUMAN	1877	SMAD9_HUMAN	4093	0.73	experiments:Two-hybrid;pmids:16189514,15231748;sources:HPRD,MINT,I2D,Rual05,Colland04,IntAct,BioGRID
DLG2_HUMAN	1740	KCNA4_HUMAN	3739	0.73	experiments:in vitro,Affinity Capture-Western,affinity chromatography technology;pmids:11997254;sources:HPRD,BioGRID,I2D
DLGP1_HUMAN	9229	KCNA4_HUMAN	3739	0.52	experiments:in vivo;pmids:9024696;sources:HPRD,I2D
SNTG1_HUMAN	54212	KCNA4_HUMAN	3739	0.52	experiments:in vitro;pmids:11352924;sources:HPRD,I2D
RET4_HUMAN	5950	TTHY_HUMAN	7276	0.78	experiments:in vitro,in vivo,copurification,blue native page;pmids:11853533,574085,12593674,8089102,21777382;sources:HPRD,BioGRID,I2D,BIND,MINT,IntAct
LRP2_HUMAN	4036	TTHY_HUMAN	7276	0.65	experiments:in vitro,in vivo;pmids:10982792,16713569;sources:HPRD,I2D,Lim06
APOA1_HUMAN	335	TTHY_HUMAN	7276	0.83	experiments:in vitro,anti bait coimmunoprecipitation,affinity chromatography technology;pmids:10627502,15174051;sources:HPRD,IntAct,I2D,BioGRID
PAPP1_HUMAN	5069	PAPP1_HUMAN	5069	0.52	experiments:in vitro;pmids:10913121;sources:HPRD,I2D
PRG2_HUMAN	5553	PAPP1_HUMAN	5069	0.69	experiments:in vitro,copurification;pmids:10913121,12421832,7685339;sources:HPRD,BioGRID,I2D
TNNI3_HUMAN	7137	PAPP1_HUMAN	5069	0.52	experiments:in vitro;pmids:12626203;sources:HPRD,I2D
ATN1_HUMAN	1822	SIAH2_HUMAN	6478	0.63	experiments:Two-hybrid;pmids:16713569;sources:HPRD,IntAct,MINT,I2D,Lim06,BioGRID
SEBP2_HUMAN	79048	SMAD9_HUMAN	4093	0.74	experiments:Two-hybrid;pmids:16189514,15231748,16713569;sources:HPRD,MINT,I2D,Rual05,Colland04,Lim06,IntAct,BioGRID
SYN1_HUMAN	6853	PROF2_HUMAN	5217	0.52	experiments:in vitro;pmids:9463375;sources:HPRD,I2D
ROCK1_HUMAN	6093	PROF2_HUMAN	5217	0.81	experiments:in vitro,in vivo,Affinity Capture-Western,affinity chromatography technology;pmids:14517206;species:Rattus norvegicus (Rat);sources:HPRD,BioGRID,I2D
VASP_HUMAN	7408	PROF2_HUMAN	5217	0.9	experiments:in vitro,in vivo,Two-hybrid,Reconstituted Complex,copurification,Affinity Capture-Western,affinity chromatography technology,pull down;pmids:10882740,7737110,16189514,28514442;sources:HPRD,BioGRID,I2D,Rual05,STRING
DYN1_HUMAN	1759	PROF2_HUMAN	5217	0.62	experiments:in vitro,in vivo;pmids:9463375;species:Mus musculus (Mouse);sources:HPRD,I2D
FHOD1_HUMAN	29109	PROF2_HUMAN	5217	0.65	experiments:in vitro,Two-hybrid;pmids:12677009;sources:HPRD,BioGRID,I2D
EVL_HUMAN	51466	PROF2_HUMAN	5217	0.85	experiments:in vitro,Reconstituted Complex,pull down;pmids:10945997,16189514;sources:HPRD,BioGRID,I2D,Rual05
ARNT_HUMAN	405	SMAD9_HUMAN	4093	0.63	experiments:Two-hybrid;pmids:15231748;sources:HPRD,MINT,I2D,Colland04,IntAct,BioGRID
CALR_HUMAN	811	APOB_HUMAN	338	0.85	experiments:in vitro,in vivo,Affinity Capture-Western,affinity chromatography technology;pmids:10513896,12397072,9694898;sources:HPRD,BioGRID,I2D
MCAF1_HUMAN	55729	SMAD4_HUMAN	4089	0.73	experiments:Two-hybrid;pmids:15231748,21988832;sources:HPRD,MINT,I2D,Colland04,IntAct,BioGRID
DYN2_HUMAN	1785	PROF1_HUMAN	5216	0.55	experiments:in vitro,in vivo;pmids:12419186;sources:HPRD,I2D
MCAF1_HUMAN	55729	RRBP1_HUMAN	6238	0.63	experiments:Two-hybrid;pmids:15231748;sources:HPRD,MINT,I2D,Colland04,IntAct
WASF1_HUMAN	8936	PROF1_HUMAN	5216	0.78	experiments:in vitro,in vivo,Affinity Capture-Western,far western blotting,affinity chromatography technology,pull down;pmids:9843499;sources:HPRD,BioGRID,I2D,IntAct,STRING
WASL_HUMAN	8976	PROF1_HUMAN	5216	0.88	experiments:in vitro,in vivo,Reconstituted Complex,Affinity Capture-Western,affinity chromatography technology,pull down;pmids:9822597,10867004;sources:HPRD,BioGRID,I2D,STRING
RHOQ_HUMAN	23433	PROF1_HUMAN	5216	0.78	experiments:in vitro,Two-hybrid,Reconstituted Complex,pull down;pmids:10445846;sources:HPRD,BioGRID,I2D,STRING
FMNL_HUMAN,FMNL1_HUMAN	752	PROF1_HUMAN	5216	0.88	experiments:in vitro,in vivo,Reconstituted Complex,Affinity Capture-Western,affinity chromatography technology,pull down;pmids:10958683,16189514;sources:HPRD,BioGRID,I2D,Rual05
XPO6_HUMAN	23214	PROF1_HUMAN	5216	0.83	experiments:in vitro,Affinity Capture-MS,affinity chromatography technology;pmids:14592989,16189514;sources:HPRD,BioGRID,I2D,Rual05
ENAH_HUMAN	55740	PROF1_HUMAN	5216	0.76	experiments:in vitro,in vivo,Reconstituted Complex,pull down;pmids:9473484;sources:HPRD,BioGRID,I2D,STRING
AB1IP_HUMAN	54518	PROF1_HUMAN	5216	0.67	experiments:in vitro,in vivo,Two-hybrid;pmids:15469846;sources:HPRD,I2D
CALX_HUMAN	821	APOB_HUMAN	338	0.84	experiments:in vitro,in vivo,Affinity Capture-Western,affinity chromatography technology;pmids:14498830,9765244;sources:HPRD,BioGRID,I2D
WIPF2_HUMAN	147179	PROF1_HUMAN	5216	0.55	experiments:in vitro,in vivo;pmids:12213210;sources:HPRD,I2D
MCAF1_HUMAN	55729	PSG3_HUMAN	5671	0.63	experiments:Two-hybrid;pmids:15231748;sources:HPRD,MINT,I2D,Colland04,IntAct
MCAF1_HUMAN	55729	K2C7_HUMAN	3855	0.63	experiments:Two-hybrid;pmids:15231748;sources:HPRD,Colland04
CLUS_HUMAN	1191	PRIO_HUMAN,APRIO_HUMAN,PRIO_HUMAN	5621	0.92	experiments:in vivo,affinity chromatography technology,Two-hybrid,pull down;pmids:15146195,18786636;species:Mus musculus (Mouse);sources:HPRD,HomoMINT,I2D,BioGRID
L1CAM_HUMAN	3897	PRIO_HUMAN,APRIO_HUMAN,PRIO_HUMAN	5621	0.59	experiments:in vivo;pmids:15146195;species:Mus musculus (Mouse);sources:HPRD,HomoMINT,I2D
CAV1_HUMAN	857	PRIO_HUMAN,APRIO_HUMAN,PRIO_HUMAN	5621	0.63	experiments:in vivo;pmids:10988071,16189514,16713569;sources:HPRD,I2D,Rual05,Lim06
NCAM2_HUMAN	4685	PRIO_HUMAN,APRIO_HUMAN,PRIO_HUMAN	5621	0.59	experiments:in vivo;pmids:15146195;species:Mus musculus (Mouse);sources:HPRD,HomoMINT,I2D
DYN1_HUMAN	1759	PRIO_HUMAN,APRIO_HUMAN,PRIO_HUMAN	5621	0.59	experiments:in vivo;pmids:15146195;species:Mus musculus (Mouse);sources:HPRD,HomoMINT
APBB1_HUMAN	322	PRIO_HUMAN,APRIO_HUMAN,PRIO_HUMAN	5621	0.59	experiments:in vivo;pmids:15146195;species:Mus musculus (Mouse);sources:HPRD,HomoMINT,I2D
PPIB_HUMAN	5479	APOB_HUMAN	338	0.84	experiments:in vitro,Affinity Capture-Western,Co-fractionation,affinity chromatography technology;pmids:12397072,16713569;sources:HPRD,BioGRID,I2D,Lim06
ADA23_HUMAN	8745	PRIO_HUMAN,APRIO_HUMAN,PRIO_HUMAN	5621	0.59	experiments:in vivo;pmids:15146195;species:Mus musculus (Mouse);sources:HPRD,HomoMINT,I2D
STIP1_HUMAN	10963	PRIO_HUMAN,APRIO_HUMAN,PRIO_HUMAN	5621	0.96	experiments:in vivo,Reconstituted Complex,Affinity Capture-Western,affinity chromatography technology,pull down;pmids:12093732,16189514,16713569;species:Mus musculus (Mouse);sources:HPRD,BioGRID,I2D,Rual05,Lim06
SPRL1_HUMAN	8404	PRIO_HUMAN,APRIO_HUMAN,PRIO_HUMAN	5621	0.59	experiments:in vivo;pmids:15146195;species:Mus musculus (Mouse);sources:HPRD,HomoMINT,I2D
PDIA1_HUMAN	5034	PRIO_HUMAN,APRIO_HUMAN,PRIO_HUMAN	5621	0.59	experiments:in vivo;pmids:15146195;species:Mus musculus (Mouse);sources:HPRD,HomoMINT,I2D
CNTN1_HUMAN	1272	PRIO_HUMAN,APRIO_HUMAN,PRIO_HUMAN	5621	0.59	experiments:in vivo;pmids:15146195;species:Mus musculus (Mouse);sources:HPRD,HomoMINT,I2D
OPCM_HUMAN	4978	PRIO_HUMAN,APRIO_HUMAN,PRIO_HUMAN	5621	0.59	experiments:in vivo;pmids:15146195;species:Mus musculus (Mouse);sources:HPRD,HomoMINT,I2D
PVRL1_HUMAN	5818	PRIO_HUMAN,APRIO_HUMAN,PRIO_HUMAN	5621	0.52	experiments:in vivo;pmids:15146195;sources:HPRD,I2D
LSAMP_HUMAN	4045	PRIO_HUMAN,APRIO_HUMAN,PRIO_HUMAN	5621	0.59	experiments:in vivo;pmids:15146195;species:Mus musculus (Mouse);sources:HPRD,HomoMINT,I2D
CSTN1_HUMAN	22883	PRIO_HUMAN,APRIO_HUMAN,PRIO_HUMAN	5621	0.52	experiments:in vivo;pmids:15146195;sources:HPRD,I2D
MOG_HUMAN	4340	PRIO_HUMAN,APRIO_HUMAN,PRIO_HUMAN	5621	0.59	experiments:in vivo;pmids:15146195;species:Mus musculus (Mouse);sources:HPRD,HomoMINT,I2D
GRP78_HUMAN	3309	APOB_HUMAN	338	0.77	experiments:in vitro,in vivo,affinity chromatography technology;pmids:12397072,19164805;sources:HPRD,I2D,BioGRID
RB_HUMAN	5925	PHB_HUMAN	5245	0.9	experiments:in vitro,in vivo,Two-hybrid,Affinity Capture-Western,Reconstituted Complex,affinity chromatography technology,pull down,fluorescence microscopy;pmids:10376528,10523633,16189514,16964284,24380853;sources:HPRD,BioGRID,I2D,Rual05,IntAct
RBL2_HUMAN	5934	PHB_HUMAN	5245	0.79	experiments:in vitro,in vivo,Two-hybrid,Reconstituted Complex,Affinity Capture-Western,affinity chromatography technology,pull down;pmids:10376528;sources:HPRD,BioGRID,I2D
E2F1_HUMAN	1869	PHB_HUMAN	5245	0.9	experiments:in vitro,in vivo,Reconstituted Complex,Affinity Capture-Western,Co-localization,coimmunoprecipitation,affinity chromatography technology,imaging technique,pull down;pmids:10523633,14637159,14500729,12065415,15141164;sources:HPRD,BioGRID,DIP,I2D
P53_HUMAN	7157	PHB_HUMAN	5245	0.9	experiments:in vitro,in vivo,Co-localization,Affinity Capture-Western,Reconstituted Complex,confocal microscopy,affinity chromatography technology,imaging technique,anti bait coimmunoprecipitation,pull down,fluorescence microscopy;pmids:14500729,16319068,16189514,16713569,20134482,24380853;sources:HPRD,BioGRID,IntAct,I2D,Rual05,Lim06,MINT
SMCA2_HUMAN	6595	PHB_HUMAN	5245	0.83	experiments:in vivo,Affinity Capture-Western,affinity chromatography technology;pmids:12065415,15141164;sources:HPRD,BioGRID,I2D
M3K10_HUMAN	4294	PHB_HUMAN	5245	0.62	experiments:in vitro;pmids:9629920,16713569;sources:HPRD,I2D,Lim06
NCOR1_HUMAN	9611	PHB_HUMAN	5245	0.83	experiments:in vivo,Affinity Capture-Western,affinity chromatography technology;pmids:12466959,16713569;sources:HPRD,BioGRID,I2D,Lim06
HDAC1_HUMAN	3065	PHB_HUMAN	5245	0.89	experiments:in vivo,Reconstituted Complex,Affinity Capture-Western,affinity chromatography technology,pull down;pmids:12466959,14637159,16189514,16713569,17932104,16964284;sources:HPRD,BioGRID,Rual05,Lim06
SMCA4_HUMAN	6597	PHB_HUMAN	5245	0.86	experiments:in vivo,Affinity Capture-Western,coimmunoprecipitation,affinity chromatography technology;pmids:12065415,15141164;sources:HPRD,BioGRID,DIP,I2D,BIND
HSP71_HUMAN,HS71B_HUMAN	3303	APOB_HUMAN	338	0.62	experiments:in vitro;pmids:9252351,16713569;sources:HPRD,Lim06
HSP71_HUMAN,HS71B_HUMAN	3304	APOB_HUMAN	338	0.62	experiments:in vitro;pmids:9252351,16713569;sources:HPRD,Lim06
SIN3A_HUMAN	25942	PHB_HUMAN	5245	0.73	experiments:in vivo,Affinity Capture-Western,affinity chromatography technology;pmids:12466959;sources:HPRD,BioGRID,I2D
MCAF1_HUMAN	55729	CO4A2_HUMAN	1284	0.63	experiments:Two-hybrid;pmids:15231748;sources:HPRD,MINT,I2D,Colland04,IntAct
ZN484_HUMAN	83744	SMAD9_HUMAN	4093	0.63	experiments:Two-hybrid;pmids:15231748;sources:HPRD,I2D,Colland04
INS_HUMAN	3630	INS_HUMAN	3630	0.9	experiments:in vivo,x-ray crystallography,x ray scattering,x-ray fiber diffraction,fluorescence technology,blue native page,molecular sieving,atomic force microscopy,circular dichroism,nuclear magnetic resonance,dynamic light scattering;pmids:12021212,10508408,8844841,17472440,16189514,20738396,23106816,23416304;sources:HPRD,MINT,DIP,I2D,Rual05,IntAct
LRP2_HUMAN	4036	INS_HUMAN	3630	0.62	experiments:in vitro;pmids:9773776,16713569;sources:HPRD,I2D,Lim06
IBP7_HUMAN	3490	INS_HUMAN	3630	0.75	experiments:in vitro,Reconstituted Complex,pull down;pmids:9388210;sources:HPRD,BioGRID,I2D
SYTL4_HUMAN	94121	INS_HUMAN	3630	0.62	experiments:in vitro;pmids:10497219,16189514;sources:HPRD,I2D,Rual05
TXD17_HUMAN	84817	INS_HUMAN	3630	0.77	experiments:in vitro,Biochemical Activity,enzymatic study;pmids:14607844,16189514;sources:HPRD,BioGRID,I2D,Rual05
HS90A_HUMAN	3320	APOB_HUMAN	338	0.55	experiments:in vitro,in vivo;pmids:11333259;sources:HPRD,I2D
PCNA_HUMAN	5111	PCNA_HUMAN	5111	1	experiments:in vitro,copurification,x-ray crystallography,cross-linking study,inferred by curator,affinity chromatography technology,Two-hybrid;pmids:8861913,7673244,9545252,16189514,14681455,15805117,25416956,21364740;species:Caenorhabditis elegans,Drosophila melanogaster (Fruit fly),Saccharomyces cerevisiae (Baker's yeast);sources:HPRD,BioGRID,DIP,HomoMINT,I2D,Ortho,Rual05,IntAct
RFA1_HUMAN	6117	PCNA_HUMAN	5111	0.84	experiments:in vitro,Affinity Capture-MS,affinity chromatography technology;pmids:12171929,20227374,11254741,21504906,15831485,24958773;sources:HPRD,BioGRID,I2D
PTMA_HUMAN	5757	PCNA_HUMAN	5111	0.63	experiments:in vitro;pmids:11310559,16189514,16713569;sources:HPRD,I2D,Rual05,Lim06,BioGRID
XRCC1_HUMAN	7515	PCNA_HUMAN	5111	0.9	experiments:in vitro,in vivo,Two-hybrid,Affinity Capture-Western,Reconstituted Complex,Co-localization,FRET,affinity chromatography technology,fluorescent resonance energy transfer,imaging technique,pull down;pmids:15107487,16713569,20227374;sources:HPRD,BioGRID,I2D,Lim06
FEN1_HUMAN	2237	PCNA_HUMAN	5111	0.97	experiments:in vitro,in vivo,Reconstituted Complex,copurification,Affinity Capture-Western,fluorescent resonance energy transfer,Two-hybrid,affinity chromatography technology,x-ray crystallography,far western blotting,pull down,anti tag coimmunoprecipitation;pmids:9305916,1477073,11430825,9545252,8876181,7673186,14657243,12853968,11601988,11313979,16216273,18692475,8668533,16189514,17115032,91789…
RFC2_HUMAN	5982	PCNA_HUMAN	5111	0.96	experiments:in vitro,Reconstituted Complex,Affinity Capture-MS,affinity chromatography technology,pull down,anti tag coimmunoprecipitation;pmids:8093561,9228079,12171929,24958773,26496610;species:Saccharomyces cerevisiae (Baker's yeast);sources:HPRD,BioGRID,I2D,BIND,IntAct
TCP4_HUMAN	10923	PCNA_HUMAN	5111	0.73	experiments:Two-hybrid;pmids:11313979,16189514;sources:HPRD,I2D,Rual05
CDN1C_HUMAN	1028	PCNA_HUMAN	5111	0.89	experiments:in vitro,in vivo,Two-hybrid,Affinity Capture-Western,Reconstituted Complex,affinity chromatography technology,pull down,anti tag coimmunoprecipitation;pmids:9465025,22634751;sources:HPRD,BioGRID,I2D,IntAct
MSH3_HUMAN	4437	PCNA_HUMAN	5111	0.97	experiments:in vitro,in vivo,far western blotting,Affinity Capture-Western,Protein-peptide,Affinity Capture-MS,affinity chromatography technology,Two-hybrid;pmids:11274057,11005803,12171929,25416956;species:Saccharomyces cerevisiae (Baker's yeast);sources:HPRD,BioGRID,I2D,BIND,IntAct
PRKDC_HUMAN	5591	PCNA_HUMAN	5111	0.73	experiments:in vitro,Affinity Capture-MS,affinity chromatography technology;pmids:12171929;sources:HPRD,BioGRID,I2D,BIND
LIPC_HUMAN	3990	APOB_HUMAN	338	0.75	experiments:in vitro,Reconstituted Complex,pull down;pmids:9685400;sources:HPRD,BioGRID,I2D
HDAC1_HUMAN	3065	PCNA_HUMAN	5111	0.9	experiments:in vitro,in vivo,Affinity Capture-Western,Reconstituted Complex,affinity chromatography technology,pull down;pmids:11929879,16189514,16713569,14988403;sources:HPRD,BioGRID,Rual05,Lim06
CAF1A_HUMAN	10036	PCNA_HUMAN	5111	0.9	experiments:in vitro,in vivo,Two-hybrid,Reconstituted Complex,anti bait coimmunoprecipitation,gst pull down,pull down,affinity chromatography technology,anti tag coimmunoprecipitation;pmids:10648606,16826239,15805117,21209461,19822659,15327775,17065558,26496610;sources:HPRD,BioGRID,IntAct,MINT,I2D
ING1_HUMAN	3621	PCNA_HUMAN	5111	0.88	experiments:in vitro,in vivo,Co-fractionation,Affinity Capture-Western,coimmunoprecipitation,affinity chromatography technology;pmids:11682605,12015309,16713569,16288740;sources:HPRD,BioGRID,DIP,I2D,Lim06
CDC6_HUMAN	990	PCNA_HUMAN	5111	0.63	experiments:Two-hybrid;pmids:9566895;sources:HPRD,BioGRID,I2D
EP300_HUMAN	2033	PCNA_HUMAN	5111	0.9	experiments:in vitro,in vivo,Affinity Capture-Western,Reconstituted Complex,affinity chromatography technology,pull down,enzymatic study;pmids:11268218,16713569,14988403,12937166,18263614,24939902;sources:HPRD,BioGRID,I2D,Lim06
DHX9_HUMAN	1660	PCNA_HUMAN	5111	0.75	experiments:in vitro,affinity chromatography technology;pmids:12171929,11254741;sources:HPRD,I2D,BioGRID
CDK6_HUMAN	1021	PCNA_HUMAN	5111	0.63	experiments:in vivo;pmids:9667749,16189514,16713569;sources:HPRD,I2D,Rual05,Lim06
HUS1_HUMAN	3364	PCNA_HUMAN	5111	0.86	experiments:Two-hybrid,Affinity Capture-Western,affinity chromatography technology;pmids:11077446,16189514;sources:HPRD,BioGRID,I2D,Rual05
RAD9A_HUMAN	5883	PCNA_HUMAN	5111	0.84	experiments:in vitro,coimmunoprecipitation,affinity chromatography technology;pmids:11994305,12400013,16189514;sources:HPRD,DIP,I2D,Rual05,BioGRID
POLH_HUMAN	5429	PCNA_HUMAN	5111	0.97	experiments:in vitro,Reconstituted Complex,Affinity Capture-Western,Two-hybrid,gst pull down,affinity chromatography technology,enzymatic study,pull down,fluorescent resonance energy transfer;pmids:11585903,16763556,15149598,16189514,20159558,21855803,21791603,23042605,22989887,15342632,20129057,23345618,23761444,23388460,25766642,24474685,27770570,26988343;species:Saccharomyces cerevisiae (Baker…
MTP_HUMAN	4547	APOB_HUMAN	338	0.84	experiments:in vivo,Two-hybrid,affinity chromatography technology;pmids:11358959,9915855,26224785;sources:HPRD,BioGRID,I2D
WRN_HUMAN	7486	PCNA_HUMAN	5111	0.9	experiments:in vitro,in vivo,Affinity Capture-Western,Reconstituted Complex,fluorescence microscopy,affinity chromatography technology,pull down,fluorescent resonance energy transfer;pmids:10871373,12633936,12750383,16713569,20600238;sources:HPRD,BioGRID,MINT,I2D,Lim06
MBB1A_HUMAN	10514	PCNA_HUMAN	5111	0.73	experiments:in vitro,Affinity Capture-MS,affinity chromatography technology;pmids:12171929;sources:HPRD,BioGRID,I2D,BIND
MUTYH_HUMAN	4595	PCNA_HUMAN	5111	0.88	experiments:in vitro,in vivo,Affinity Capture-Western,Reconstituted Complex,affinity chromatography technology,pull down;pmids:11092888,16189514;sources:HPRD,BioGRID,I2D,Rual05,BIND
GA45B_HUMAN	4616	PCNA_HUMAN	5111	0.74	experiments:in vitro,in vivo,Two-hybrid;pmids:10828065;species:Mus musculus (Mouse);sources:HPRD,I2D
GA45G_HUMAN	10912	PCNA_HUMAN	5111	0.97	experiments:in vitro,in vivo,Reconstituted Complex,Affinity Capture-Western,coimmunoprecipitation,Two-hybrid,affinity chromatography technology,pull down;pmids:11022036,10455148,16189514,16713569;species:Mus musculus (Mouse);sources:HPRD,BioGRID,DIP,I2D,Rual05,Lim06
CCNO_HUMAN	10309	PCNA_HUMAN	5111	0.89	experiments:in vitro,Reconstituted Complex,Affinity Capture-MS,Two-hybrid,fluorescence microscopy,coimmunoprecipitation,affinity chromatography technology,pull down;pmids:10393198,12171929;sources:HPRD,BioGRID,DIP,I2D
APEX2_HUMAN	27301	PCNA_HUMAN	5111	0.95	experiments:in vitro,in vivo,Affinity Capture-Western,Reconstituted Complex,affinity chromatography technology,pull down;pmids:11376153,16189514;species:Saccharomyces cerevisiae (Baker's yeast);sources:HPRD,BioGRID,I2D,Rual05,BIND
DPOE1_HUMAN	5426	PCNA_HUMAN	5111	0.86	experiments:in vitro,Affinity Capture-MS,affinity chromatography technology,pull down;pmids:12171929,20227374,24958773,26344197,26903512;sources:HPRD,BioGRID,I2D,BIND
MSH6_HUMAN	2956	PCNA_HUMAN	5111	0.97	experiments:in vitro,in vivo,far western blotting,Affinity Capture-Western,Protein-peptide,Affinity Capture-MS,affinity chromatography technology,anti tag coimmunoprecipitation;pmids:11005803,12171929,11274057,16189514,22232658,21725088,15225546,22939629,24958773,26496610,26344197;species:Saccharomyces cerevisiae (Baker's yeast);sources:HPRD,BioGRID,I2D,Rual05,BIND,IntAct
DPOLB_HUMAN	5423	PCNA_HUMAN	5111	0.86	experiments:in vivo,Two-hybrid,affinity chromatography technology,pull down;pmids:12063248,14988403,25184665;sources:HPRD,I2D,BIND,BioGRID
SGCD_HUMAN	6444	FLNC_HUMAN	2318	0.89	experiments:in vitro,in vivo,Affinity Capture-Western,Reconstituted Complex,Two-hybrid,coimmunoprecipitation,pull down,affinity chromatography technology;pmids:10629222,14506720;sources:HPRD,BioGRID,MINT,I2D,IntAct
ENPL_HUMAN	7184	APOB_HUMAN	338	0.86	experiments:in vitro,in vivo,Affinity Capture-Western,Co-fractionation,Affinity Capture-RNA,affinity chromatography technology;pmids:12397072,9694898;sources:HPRD,BioGRID,I2D
MCL1_HUMAN	4170	PCNA_HUMAN	5111	0.79	experiments:in vitro,in vivo,Two-hybrid,Affinity Capture-Western,Reconstituted Complex,affinity chromatography technology,pull down;pmids:10978339;sources:HPRD,BioGRID,I2D
ZN587_HUMAN	84914	SMAD9_HUMAN	4093	0.73	experiments:Two-hybrid;pmids:15231748,16189514;sources:HPRD,Rual05
TDT_HUMAN	1791	PCNA_HUMAN	5111	0.78	experiments:in vitro,in vivo,Two-hybrid,Reconstituted Complex,copurification,pull down;pmids:11554927;sources:HPRD,BioGRID,I2D
DPOLL_HUMAN	27343	PCNA_HUMAN	5111	0.87	experiments:in vitro,in vivo,Reconstituted Complex,pull down;pmids:12368291,12081642,11784855,16174846,16189514;sources:HPRD,BioGRID,I2D,Rual05
TDIF2_HUMAN	30836	PCNA_HUMAN	5111	0.52	experiments:in vitro;pmids:12786946;sources:HPRD
DPOD3_HUMAN	10714	PCNA_HUMAN	5111	0.9	experiments:in vitro,Reconstituted Complex,Affinity Capture-MS,far western blotting,anti tag coimmunoprecipitation,fluorescent resonance energy transfer,confocal microscopy,Two-hybrid,affinity chromatography technology,pull down;pmids:11595739,12171929,10219083,16763556,16510448,16000169,11328591,15576034,24695737,26496610;sources:HPRD,BioGRID,IntAct,MINT,I2D,BIND
CTF18_HUMAN	63922	PCNA_HUMAN	5111	0.95	experiments:in vitro,in vivo,Affinity Capture-MS,Affinity Capture-Western,affinity chromatography technology;pmids:12171929,12766176,24958773,26344197;species:Saccharomyces cerevisiae (Baker's yeast);sources:HPRD,BioGRID,I2D
DCC1_HUMAN	79075	PCNA_HUMAN	5111	0.62	experiments:in vivo;pmids:12766176,16189514;sources:HPRD,I2D,Rual05,BIND
PGS1_HUMAN	633	APOB_HUMAN	338	0.75	experiments:in vitro,Reconstituted Complex,pull down;pmids:12070165;sources:HPRD,BioGRID,I2D
DPOD2_HUMAN	5425	PCNA_HUMAN	5111	0.97	experiments:in vitro,in vivo,Reconstituted Complex,far western blotting,anti bait coimmunoprecipitation,pull down,affinity chromatography technology,anti tag coimmunoprecipitation;pmids:11986310,12171929,16000169,16189514,11328591,24939902,26496610;species:Saccharomyces cerevisiae (Baker's yeast);sources:HPRD,BioGRID,IntAct,I2D,Rual05,BIND
DPOLM_HUMAN	27434	PCNA_HUMAN	5111	0.52	experiments:in vitro;pmids:11724965;sources:HPRD,I2D
CTF8_HUMAN	54921	PCNA_HUMAN	5111	0.52	experiments:in vivo;pmids:12766176;sources:HPRD
PDIP2_HUMAN	26073	PCNA_HUMAN	5111	0.89	experiments:in vitro,in vivo,Two-hybrid,Reconstituted Complex,Affinity Capture-Western,affinity chromatography technology,pull down;pmids:12522211,16189514;sources:HPRD,BioGRID,I2D,Rual05,BIND
PRLR_HUMAN	5618	PRLR_HUMAN	5618	0.93	experiments:in vitro,fluorescent resonance energy transfer,affinity chromatography technology;pmids:10966654,20962278;species:Mus musculus (Mouse),Rattus norvegicus (Rat);sources:HPRD,I2D,BioGRID
PTN11_HUMAN	5781	PRLR_HUMAN	5618	0.83	experiments:in vitro,Affinity Capture-Western,affinity chromatography technology;pmids:10991949,14522994;sources:HPRD,BioGRID,I2D,STRING
VAV2_HUMAN	7410	PRLR_HUMAN	5618	0.65	experiments:in vivo,coimmunoprecipitation;pmids:15618286;sources:HPRD,IntAct,I2D,STRING
TEC_HUMAN	7006	PRLR_HUMAN	5618	0.79	experiments:in vitro,in vivo,Affinity Capture-Western,Reconstituted Complex,affinity chromatography technology,pull down;pmids:11328862;sources:HPRD,BioGRID,I2D
1433Z_HUMAN	7534	PRLR_HUMAN	5618	0.71	experiments:in vitro,in vivo,coimmunoprecipitation,pull down;pmids:12819209;sources:HPRD,MINT,I2D,IntAct
LRP2_HUMAN	4036	APOB_HUMAN	338	0.65	experiments:in vitro,in vivo;pmids:10330424,16713569;sources:HPRD,I2D,Lim06
CISH_HUMAN	1154	PRLR_HUMAN	5618	0.52	experiments:in vivo;pmids:11713228;sources:HPRD,I2D
NEK3_HUMAN	4752	PRLR_HUMAN	5618	0.65	experiments:in vivo,coimmunoprecipitation;pmids:15618286;sources:HPRD,IntAct,I2D
SOCS3_HUMAN	9021	PRLR_HUMAN	5618	0.73	experiments:in vivo,Affinity Capture-Western,affinity chromatography technology;pmids:11713228;sources:HPRD,BioGRID,I2D,KEGG,STRING
SOCS2_HUMAN	8835	PRLR_HUMAN	5618	0.84	experiments:in vitro,in vivo,Affinity Capture-Western,affinity chromatography technology;pmids:10455112,9202403;sources:HPRD,BioGRID,I2D,KEGG,STRING
1433G_HUMAN	7532	PRLR_HUMAN	5618	0.71	experiments:in vitro,in vivo,coimmunoprecipitation,pull down;pmids:12819209;sources:HPRD,MINT,I2D,IntAct
PRL_HUMAN	5617	PRLR_HUMAN	5618	0.85	experiments:in vitro,in vivo,anti bait coimmunoprecipitation;pmids:9626554,10966654,7984244,23048206;species:Rattus norvegicus (Rat);sources:HPRD,I2D,IntAct,STRING
CSH_HUMAN,CSH2_HUMAN	1442	PRLR_HUMAN	5618	0.52	experiments:in vitro;pmids:10966654;sources:HPRD,I2D
CSH_HUMAN,CSH2_HUMAN	1443	PRLR_HUMAN	5618	0.52	experiments:in vitro;pmids:10966654;sources:HPRD,I2D
PRDX4_HUMAN	10549	PRDX1_HUMAN	5052	0.78	experiments:in vitro,in vivo,Two-hybrid;pmids:9388242,16189514,21988832;sources:HPRD,BioGRID,I2D,Rual05,IntAct
RHG09_HUMAN	64333	SMAD9_HUMAN	4093	0.73	experiments:Two-hybrid;pmids:16189514,15231748;sources:HPRD,MINT,I2D,Rual05,Colland04,IntAct,BioGRID
MCHR1_HUMAN	2847	MCH_HUMAN	5367	0.62	experiments:in vitro;pmids:11478907,11839762;sources:HPRD,I2D
APOA1_HUMAN	335	APOB_HUMAN	338	0.75	experiments:in vivo,affinity chromatography technology;pmids:7592581,19164805;sources:HPRD,I2D,BioGRID
MCHR2_HUMAN	84539	MCH_HUMAN	5367	0.63	experiments:in vitro;pmids:11416225,11404457,11274220,11478907,11839762;sources:HPRD,I2D
GLCM_HUMAN	2629	SAP_HUMAN	5660	0.63	experiments:in vitro;pmids:7613473,16189514,16713569;sources:HPRD,I2D,Rual05,Lim06,KEGG,STRING
KLK3_HUMAN	354	SEMG1_HUMAN	6406	0.62	experiments:in vitro;pmids:11027412,9092810;sources:HPRD,I2D
KLK3_HUMAN	354	A1AT_HUMAN	5265	0.83	experiments:in vitro,Affinity Capture-Western,affinity chromatography technology;pmids:11317942,1702714;sources:HPRD,BioGRID,I2D
IPSP_HUMAN	5104	KLK3_HUMAN	354	0.86	experiments:in vitro,copurification,Affinity Capture-Western,affinity chromatography technology;pmids:7509746,8665956,8732755,16189514;sources:HPRD,BioGRID,I2D,Rual05
PZP_HUMAN	5858	KLK3_HUMAN	354	0.52	experiments:in vitro;pmids:1702714;sources:HPRD,I2D
PKP2_HUMAN	5318	SMAD9_HUMAN	4093	0.63	experiments:Two-hybrid;pmids:15231748;sources:HPRD,MINT,I2D,Colland04,IntAct,BioGRID
VTNC_HUMAN	7448	COLI_HUMAN	5443	0.75	experiments:in vitro,Reconstituted Complex,pull down;pmids:2475499;sources:HPRD,BioGRID,I2D
LDLR_HUMAN	3949	APOB_HUMAN	338	0.88	experiments:in vivo,surface plasmon resonance,nuclear magnetic resonance;pmids:12031600,24447298;sources:HPRD,I2D,IntAct
MEP1A_HUMAN	4224	COLI_HUMAN	5443	0.52	experiments:in vitro;pmids:11278902;sources:HPRD,I2D
ACTHR_HUMAN	4158	COLI_HUMAN	5443	0.52	experiments:in vivo;pmids:12213892;sources:HPRD,I2D
MC5R_HUMAN	4161	COLI_HUMAN	5443	0.86	experiments:in vivo,Reconstituted Complex,pull down;pmids:11606131,8185570,9058374;sources:HPRD,BioGRID,I2D
PLK1_HUMAN	5347	PSA3_HUMAN	5684	0.88	experiments:in vivo,Affinity Capture-Western,Biochemical Activity,enzymatic study,affinity chromatography technology;pmids:11205743,16189514,16713569;sources:HPRD,BioGRID,I2D,Rual05,Lim06
PSA1_HUMAN	5682	PSA3_HUMAN	5684	0.98	experiments:in vitro,copurification,cosedimentation in solution,affinity chromatography technology,pull down,Two-hybrid;pmids:9451443,15225636,12376572,22079093,21988832,9311996,22863883,22939629,26186194,25416956,26344197,28514442;species:Caenorhabditis elegans,Drosophila melanogaster (Fruit fly),Saccharomyces cerevisiae (Baker's yeast),Mus musculus (Mouse);sources:HPRD,BioGRID,IntAct,HomoMINT,I…
PSA6_HUMAN	5687	PSA3_HUMAN	5684	0.98	experiments:in vitro,copurification,pull down,Two-hybrid,anti bait coimmunoprecipitation,affinity chromatography technology;pmids:9451443,16169070,16713569,17948026,9311996,22863883,22939629,17189198,25416956,26344197,21516116;species:Saccharomyces cerevisiae (Baker's yeast),Caenorhabditis elegans;sources:HPRD,BioGRID,IntAct,MINT,HomoMINT,I2D,Ortho,Stelzl05,Lim06
XRN2_HUMAN	22803	PSA3_HUMAN	5684	0.74	experiments:Two-hybrid;pmids:15231747,16189514,16713569;sources:HPRD,BioGRID,IntAct,I2D,Rual05,Lehner04,Lim06
PLK1_HUMAN	5347	PSA5_HUMAN	5686	0.77	experiments:in vivo,Affinity Capture-MS,Affinity Capture-Western,affinity chromatography technology;pmids:11205743;sources:HPRD,BioGRID,I2D
PELP1_HUMAN	27043	SMAD9_HUMAN	4093	0.63	experiments:Two-hybrid;pmids:15231748;sources:HPRD,MINT,I2D,Colland04,IntAct,BioGRID
PDIA4_HUMAN	9601	APOB_HUMAN	338	0.86	experiments:in vitro,in vivo,Affinity Capture-Western,Co-fractionation,Affinity Capture-RNA,affinity chromatography technology;pmids:12397072,9694898;sources:HPRD,BioGRID,I2D
PSB9_HUMAN	5698	PSB10_HUMAN	5699	0.82	experiments:in vivo,affinity chromatography technology;pmids:10329130,26186194;species:Saccharomyces cerevisiae (Baker's yeast);sources:HPRD,IntAct,HomoMINT,I2D,BioGRID
PROS_HUMAN	5627	PROC_HUMAN	5624	0.76	experiments:in vitro,affinity chromatography technology;pmids:1615482,2461936,16189514,28514442;sources:HPRD,I2D,Rual05,BioGRID
THRB_HUMAN	2147	PROC_HUMAN	5624	0.52	experiments:in vitro;pmids:2544585;sources:HPRD,I2D
TRBM_HUMAN	7056	PROC_HUMAN	5624	0.62	experiments:in vitro;pmids:11106601,12588872;sources:HPRD,I2D
PROC_HUMAN	5624	FA5_HUMAN	2153	0.63	experiments:in vitro;pmids:1615482,7989361,10026263;sources:HPRD,I2D
FA8_HUMAN	2157	PROC_HUMAN	5624	0.66	experiments:in vitro,in vivo;pmids:1939075,1761551,16189514;sources:HPRD,I2D,Rual05,KEGG,STRING
EPCR_HUMAN	10544	PROC_HUMAN	5624	0.86	experiments:in vitro,Reconstituted Complex,pull down;pmids:11099506,10681521,16189514;sources:HPRD,BioGRID,I2D,Rual05
IPSP_HUMAN	5104	PROC_HUMAN	5624	0.87	experiments:in vitro,Reconstituted Complex,copurification,pull down;pmids:11123896,2551064,16189514;sources:HPRD,BioGRID,I2D,Rual05
THRB_HUMAN	2147	AMBP_HUMAN	259	0.52	experiments:in vivo;pmids:9183005;sources:HPRD,I2D
GRN_HUMAN	2896	SMAD9_HUMAN	4093	0.74	experiments:Two-hybrid;pmids:16189514,15231748,16713569;sources:HPRD,MINT,I2D,Rual05,Colland04,Lim06,IntAct,BioGRID
SC61B_HUMAN	10952	APOB_HUMAN	338	0.73	experiments:in vivo,Affinity Capture-Western,affinity chromatography technology;pmids:9565615;sources:HPRD,BioGRID,I2D
MACOI_HUMAN	55219	SMAD9_HUMAN	4093	0.63	experiments:Two-hybrid;pmids:15231748;sources:HPRD,MINT,I2D,Colland04,IntAct,BioGRID
E2AK2_HUMAN	5610	E2AK2_HUMAN	5610	0.89	experiments:in vitro,Two-hybrid,far western blotting,Affinity Capture-Western,affinity chromatography technology,enzymatic study;pmids:11337501,9528799,8887659,16373505,7568151,10848580,9792841,23455922,11447118,18082144;sources:HPRD,BioGRID,DIP,I2D
E2AK2_HUMAN	5610	P53_HUMAN	7157	0.9	experiments:in vitro,in vivo,Affinity Capture-Western,Reconstituted Complex,Biochemical Activity,enzymatic study,affinity chromatography technology,pull down;pmids:10348343,10747897,10884347,16713569,19631745;sources:HPRD,BioGRID,I2D,Lim06
STAT1_HUMAN	6772	E2AK2_HUMAN	5610	0.88	experiments:in vitro,in vivo,Affinity Capture-Western,Reconstituted Complex,affinity chromatography technology,pull down;pmids:9135145,11278865;sources:HPRD,BioGRID,I2D
CASP3_HUMAN	836	E2AK2_HUMAN	5610	0.55	experiments:in vitro,in vivo;pmids:11555640;sources:HPRD,I2D
DNJC3_HUMAN	5611	E2AK2_HUMAN	5610	0.87	experiments:in vitro,Reconstituted Complex,Two-hybrid,pull down;pmids:8576172,9447982;sources:HPRD,BioGRID,I2D
E2AK2_HUMAN	5610	2A5A_HUMAN	5525	0.77	experiments:in vitro,in vivo,Two-hybrid,Affinity Capture-Western,affinity chromatography technology;pmids:10866685;sources:HPRD,BioGRID,I2D
CASP7_HUMAN	840	E2AK2_HUMAN	5610	0.55	experiments:in vitro,in vivo;pmids:11555640;sources:HPRD,I2D
CASP8_HUMAN	841	E2AK2_HUMAN	5610	0.55	experiments:in vitro,in vivo;pmids:11555640;sources:HPRD,I2D
AMPM2_HUMAN,MAP2_HUMAN	10988	E2AK2_HUMAN	5610	0.79	experiments:in vitro,in vivo,Affinity Capture-Western,Reconstituted Complex,affinity chromatography technology,pull down;pmids:11123929;sources:HPRD,BioGRID,I2D
HSP7C_HUMAN	3312	APOB_HUMAN	338	0.52	experiments:in vivo;pmids:9694898;sources:HPRD,I2D
RAC1_HUMAN	5879	E2AK2_HUMAN	5610	0.52	experiments:in vitro;pmids:7738010;sources:HPRD
M3K5_HUMAN	4217	E2AK2_HUMAN	5610	0.74	experiments:in vitro,in vivo,Affinity Capture-Western,affinity chromatography technology;pmids:12473108;sources:HPRD,BioGRID,I2D
ASH2L_HUMAN	9070	SMAD9_HUMAN	4093	0.73	experiments:Two-hybrid;pmids:16189514,15231748;sources:HPRD,MINT,I2D,Rual05,Colland04,IntAct,BioGRID
IKKB_HUMAN	3551	E2AK2_HUMAN	5610	0.74	experiments:in vitro,in vivo,Affinity Capture-Western,affinity chromatography technology;pmids:10848580;sources:HPRD,BioGRID,I2D
TRBP2_HUMAN	6895	E2AK2_HUMAN	5610	0.89	experiments:in vitro,Two-hybrid,far western blotting,pull down,affinity chromatography technology,anti tag coimmunoprecipitation;pmids:7568151,11438532,10330179,21903422;sources:HPRD,BioGRID,I2D,IntAct
TIRAP_HUMAN	114609	E2AK2_HUMAN	5610	0.52	experiments:in vivo;pmids:11526399;sources:HPRD,I2D
TEBP_HUMAN	10728	E2AK2_HUMAN	5610	0.74	experiments:in vitro,in vivo,Affinity Capture-Western,affinity chromatography technology;pmids:11447118;sources:HPRD,BioGRID,I2D
PP1G_HUMAN	5501	E2AK2_HUMAN	5610	0.84	experiments:in vitro,in vivo,affinity chromatography technology,anti tag coimmunoprecipitation;pmids:12138106,21903422;sources:HPRD,I2D,BioGRID,IntAct
P52K_HUMAN	5612	E2AK2_HUMAN	5610	0.75	experiments:in vivo,affinity chromatography technology;pmids:8576172,20484669;sources:HPRD,I2D,BioGRID
S61A2_HUMAN	55176	APOB_HUMAN	338	0.52	experiments:in vivo;pmids:9565615;sources:HPRD
STRBP_HUMAN	55342	E2AK2_HUMAN	5610	0.52	experiments:in vivo;pmids:10684936;sources:HPRD
PKRI1_HUMAN	79706	E2AK2_HUMAN	5610	0.74	experiments:in vitro,in vivo,Affinity Capture-Western,affinity chromatography technology;pmids:12679338;sources:HPRD,BioGRID
PP1A_HUMAN	5499	E2AK2_HUMAN	5610	0.79	experiments:in vitro,in vivo,Affinity Capture-Western,Reconstituted Complex,Biochemical Activity,enzymatic study,affinity chromatography technology,pull down;pmids:12138106;sources:HPRD,BioGRID,I2D
SMAD9_HUMAN	4093	RU17_HUMAN	6625	0.63	experiments:Two-hybrid;pmids:15231748;sources:HPRD,MINT,I2D,Colland04,IntAct,BioGRID
MP2K1_HUMAN	5604	MP2K1_HUMAN	5604	0.86	experiments:in vitro,in vivo,Biochemical Activity,enzymatic study,affinity chromatography technology;pmids:9733512,12697810,8226933,17979178;sources:HPRD,BioGRID,I2D
MK01_HUMAN	5594	MP2K1_HUMAN	5604	1	experiments:in vitro,in vivo,Two-hybrid,Affinity Capture-Western,Biochemical Activity,Reconstituted Complex,anti bait coimmunoprecipitation,enzymatic study,affinity chromatography technology,pull down,protein complementation assay,protein kinase assay;pmids:11823456,11352917,11741894,8157000,12594221,11134045,12697810,10757792,11266467,11279118,17255949,21675959,21336309,23241949,12788955,1905887…
RASH_HUMAN	3265	MP2K1_HUMAN	5604	0.73	experiments:in vivo,Affinity Capture-Western,affinity chromatography technology;pmids:7969158;sources:HPRD,BioGRID,I2D
MYC_HUMAN	4609	MP2K1_HUMAN	5604	0.83	experiments:in vitro,affinity chromatography technology,anti tag coimmunoprecipitation;pmids:7957875,26496610;sources:HPRD,I2D,BioGRID,IntAct
ARAF_HUMAN	369	MP2K1_HUMAN	5604	0.89	experiments:in vitro,tandem affinity purification,affinity chromatography technology,enzymatic study,anti tag coimmunoprecipitation,anti bait coimmunoprecipitation;pmids:8157000,8621729,8394352,7731720,17979178,24114843,24746704,26496610;sources:HPRD,IntAct,I2D,BIND,BioGRID
GRB10_HUMAN	2887	MP2K1_HUMAN	5604	0.79	experiments:in vitro,in vivo,Two-hybrid,Reconstituted Complex,Affinity Capture-Western,affinity chromatography technology,pull down;pmids:9553107;sources:HPRD,BioGRID,I2D
ATN1_HUMAN	1822	SLIT1_HUMAN	6585	0.63	experiments:Two-hybrid;pmids:16713569;sources:HPRD,IntAct,MINT,I2D,Lim06,BioGRID
KS6A2_HUMAN	6196	MP2K1_HUMAN	5604	0.52	experiments:in vitro;pmids:8939914;sources:HPRD,STRING
MK03_HUMAN	5595	MP2K1_HUMAN	5604	0.97	experiments:in vitro,in vivo,Two-hybrid,Biochemical Activity,Affinity Capture-Western,Co-localization,Reconstituted Complex,anti tag coimmunoprecipitation,enzymatic study,affinity chromatography technology,imaging technique,anti bait coimmunoprecipitation,pull down;pmids:10748187,8626767,8226933,9006895,9733512,19197339,19058874;species:Caenorhabditis elegans;sources:HPRD,BioGRID,MINT,HomoMINT,I2…
TRAF3_HUMAN	7187	MP2K1_HUMAN	5604	0.55	experiments:in vitro,in vivo;pmids:8626767;sources:HPRD,I2D,STRING
MP2K1_HUMAN	5604	CASP9_HUMAN	842	0.55	experiments:in vitro,in vivo;pmids:12792650;sources:HPRD,I2D,STRING
M3K4_HUMAN	4216	MP2K1_HUMAN	5604	0.76	experiments:in vitro,in vivo,Biochemical Activity,enzymatic study;pmids:9841871;species:Saccharomyces cerevisiae (Baker's yeast);sources:HPRD,BioGRID,I2D,Ortho,STRING
PAK1_HUMAN	5058	MP2K1_HUMAN	5604	0.55	experiments:in vitro,in vivo;pmids:9351825;sources:HPRD,I2D,BioCarta,KEGG,STRING
MP2K1_HUMAN	5604	KS6A4_HUMAN	8986	0.55	experiments:in vitro,in vivo;pmids:10806207;sources:HPRD,I2D,STRING
CPNE1_HUMAN	8904	MP2K1_HUMAN	5604	0.52	experiments:in vitro;pmids:12522145;sources:HPRD,I2D
CPNE4_HUMAN	131034	MP2K1_HUMAN	5604	0.52	experiments:in vitro;pmids:12522145;sources:HPRD,I2D
MYOTI_HUMAN	9499	FLNC_HUMAN	2318	0.79	experiments:in vivo,Affinity Capture-Western,Two-hybrid,anti tag coimmunoprecipitation,anti bait coimmunoprecipitation,affinity chromatography technology;pmids:11038172;sources:HPRD,BioGRID,IntAct,I2D
LEPR_HUMAN	3953	APOD_HUMAN	347	0.67	experiments:in vitro,in vivo,Two-hybrid;pmids:11344130;sources:HPRD,I2D
PEBP1_HUMAN	5037	MP2K1_HUMAN	5604	0.76	experiments:in vitro,in vivo,Reconstituted Complex,pull down;pmids:10757792;sources:HPRD,BioGRID,I2D
TRIB1_HUMAN	10221	MP2K1_HUMAN	5604	0.65	experiments:in vivo,anti tag coimmunoprecipitation;pmids:15299019;sources:HPRD,IntAct,I2D
PEBP4_HUMAN	157310	MP2K1_HUMAN	5604	0.89	experiments:in vitro,in vivo,Affinity Capture-Western,Reconstituted Complex,affinity chromatography technology,anti tag coimmunoprecipitation,anti bait coimmunoprecipitation,pull down;pmids:15302887,19197339;sources:HPRD,BioGRID,I2D,MINT,IntAct
JIP3_HUMAN	23162	MP2K1_HUMAN	5604	0.95	experiments:in vitro,Affinity Capture-Western,Reconstituted Complex,affinity chromatography technology,pull down;pmids:10523642,11044439;species:Mus musculus (Mouse);sources:HPRD,BioGRID,I2D,STRING
KSR2_HUMAN	283455	MP2K1_HUMAN	5604	0.86	experiments:in vitro,Affinity Capture-Western,affinity chromatography technology,anti tag coimmunoprecipitation;pmids:12975377,27086506;sources:HPRD,BioGRID,I2D,IntAct
MP2K1_HUMAN	5604	PARVA_HUMAN	55742	0.52	experiments:in vivo;pmids:15353548;sources:HPRD,I2D,STRING
SMAD9_HUMAN	4093	HEY1_HUMAN	23462	0.73	experiments:Two-hybrid;pmids:16189514,15231748;sources:HPRD,MINT,I2D,Rual05,Colland04,IntAct,BioGRID
EPHA2_HUMAN	1969	PTN11_HUMAN	5781	0.88	experiments:in vitro,in vivo,Affinity Capture-Western,affinity chromatography technology,anti bait coimmunoprecipitation,Two-hybrid;pmids:10655584,28065597;sources:HPRD,BioGRID,I2D,IntAct
KPCA_HUMAN	5578	PTN11_HUMAN	5781	0.52	experiments:in vivo;pmids:11781100;sources:HPRD,I2D
KPCB_HUMAN	5579	PTN11_HUMAN	5781	0.55	experiments:in vitro,in vivo;pmids:11781100;sources:HPRD
APOE_HUMAN	348	APOE_HUMAN	348	0.76	experiments:in vitro,Two-hybrid;pmids:9147408,7566652,21163940,8245722;sources:HPRD,I2D,BioGRID,IntAct
TNR1A_HUMAN	7132	PTN11_HUMAN	5781	0.69	experiments:in vivo,pull down;pmids:11786908,16189514;sources:HPRD,I2D,Rual05,MINT,IntAct,STRING
PTN11_HUMAN	5781	TIE2_HUMAN	7010	0.77	experiments:in vitro,in vivo,Two-hybrid;pmids:10521483,28065597;sources:HPRD,I2D,BioGRID
TIE1_HUMAN	7075	PTN11_HUMAN	5781	0.62	experiments:in vivo;pmids:10949653,16189514;sources:HPRD,I2D,Rual05
PTN11_HUMAN	5781	STAT1_HUMAN	6772	0.55	experiments:in vitro,in vivo;pmids:12270932;sources:HPRD,I2D,STRING
SHC1_HUMAN	6464	PTN11_HUMAN	5781	0.62	experiments:in vitro;pmids:10650943,16189514;sources:HPRD,I2D,Rual05
PTN11_HUMAN	5781	IL6RB_HUMAN	3572	0.87	experiments:in vitro,in vivo,Affinity Capture-Western,affinity chromatography technology,pull down;pmids:9195977,10946280,12403768,9388212,10777583;sources:HPRD,BioGRID,I2D
FAK1_HUMAN	5747	PTN11_HUMAN	5781	0.85	experiments:in vitro,in vivo,Affinity Capture-Western,affinity chromatography technology;pmids:10655584,7589239,8986614,10082579,16189514,21726809;sources:HPRD,BioGRID,I2D,Rual05,STRING
IRS2_HUMAN	8660	PTN11_HUMAN	5781	0.73	experiments:in vivo,Affinity Capture-Western,affinity chromatography technology;pmids:8910607;sources:HPRD,BioGRID,I2D
GHR_HUMAN	2690	PTN11_HUMAN	5781	0.85	experiments:in vivo,Reconstituted Complex,pull down;pmids:10976913,9632636;sources:HPRD,BioGRID,I2D
LEPR_HUMAN	3953	PTN11_HUMAN	5781	0.88	experiments:in vivo,surface plasmon resonance,anti tag coimmunoprecipitation;pmids:11018044,11342028,9600917;sources:HPRD,I2D,MINT,IntAct
LRP1_HUMAN	4035	APOE_HUMAN	348	0.75	experiments:in vivo,affinity chromatography technology;pmids:11421580,2779654;sources:HPRD,I2D,BioGRID
CAV1_HUMAN	857	PTN11_HUMAN	5781	0.88	experiments:in vivo,Affinity Capture-Western,cosedimentation in solution,coimmunoprecipitation,affinity chromatography technology,cosedimentation through density gradient;pmids:12176037,16189514;sources:HPRD,BioGRID,MINT,I2D,Rual05,IntAct,STRING
CADH5_HUMAN	1003	PTN11_HUMAN	5781	0.73	experiments:in vitro,Affinity Capture-Western,affinity chromatography technology;pmids:10681592;sources:HPRD,BioGRID,I2D,STRING
PTN11_HUMAN	5781	FAK2_HUMAN	2185	0.78	experiments:in vitro,in vivo,Affinity Capture-Western,far western blotting,Biochemical Activity,enzymatic study,affinity chromatography technology;pmids:10880513;sources:HPRD,BioGRID,I2D
PTN11_HUMAN	5781	STA5A_HUMAN	6776	0.9	experiments:in vitro,in vivo,Reconstituted Complex,Biochemical Activity,Affinity Capture-Western,enzymatic study,affinity chromatography technology,pull down;pmids:12060651,12237455,10617656,16189514;sources:HPRD,BioGRID,I2D,Rual05,STRING
CRKL_HUMAN	1399	PTN11_HUMAN	5781	0.83	experiments:in vivo,Affinity Capture-Western,affinity chromatography technology;pmids:9344843,23397142;sources:HPRD,BioGRID,I2D,IntAct
PTN11_HUMAN	5781	SPY2_HUMAN	10253	0.52	experiments:in vitro;pmids:15031289;sources:HPRD,I2D
PAXI_HUMAN	5829	PTN11_HUMAN	5781	0.78	experiments:in vitro,in vivo,anti bait coimmunoprecipitation;pmids:10655584,8986614,10082579,14665621,23397142;sources:HPRD,MINT,I2D,IntAct,STRING
PTN11_HUMAN	5781	HNRPU_HUMAN	3192	0.52	experiments:in vitro;pmids:8943344;sources:HPRD,I2D
LAIR1_HUMAN	3903	PTN11_HUMAN	5781	0.84	experiments:in vitro,Affinity Capture-Western,affinity chromatography technology;pmids:9285412,10903717,16189514;sources:HPRD,BioGRID,I2D,Rual05
DAB1_HUMAN	1600	PTN11_HUMAN	5781	0.59	experiments:in vitro;pmids:15062102;species:Mus musculus (Mouse);sources:HPRD,I2D
CATB_HUMAN	1508	APOE_HUMAN	348	0.52	experiments:in vivo;pmids:12057992;sources:HPRD,I2D
SLAF1_HUMAN	6504	PTN11_HUMAN	5781	0.9	experiments:in vitro,in vivo,Two-hybrid,Affinity Capture-Western,affinity chromatography technology,coimmunoprecipitation,pull down;pmids:11806999,11689425,16189514,11313386;sources:HPRD,BioGRID,I2D,Rual05,BIND,MINT,IntAct
IRS4_HUMAN	8471	PTN11_HUMAN	5781	0.52	experiments:in vitro;pmids:12774026;sources:HPRD
PTN11_HUMAN	5781	STA5B_HUMAN	6777	0.78	experiments:in vitro,Reconstituted Complex,Biochemical Activity,enzymatic study,pull down;pmids:10617656;sources:HPRD,BioGRID
PTN11_HUMAN	5781	MPZL1_HUMAN	9019	0.96	experiments:in vitro,in vivo,Affinity Capture-Western,anti bait coimmunoprecipitation,affinity chromatography technology,coimmunoprecipitation;pmids:9792637,10681522,11751924,16189514,28514442;species:Mus musculus (Mouse);sources:HPRD,BioGRID,IntAct,I2D,Rual05,MINT
SIGL7_HUMAN	27036	PTN11_HUMAN	5781	0.55	experiments:in vitro,in vivo;pmids:10499918;sources:HPRD,I2D
PTN11_HUMAN	5781	GAB1_HUMAN	2549	0.97	experiments:Affinity Capture-Western,Two-hybrid,coimmunoprecipitation,anti bait coimmunoprecipitation,anti tag coimmunoprecipitation,far western blotting,affinity chromatography technology,surface plasmon resonance,phosphatase assay,fluorescence polarization spectroscopy;pmids:11940581,10068651,11323411,11134009,10871282,9658397,14701753,14665621,11453982,12855672,15574420,20308328,9804835,149828…
ACTN4_HUMAN	81	PTN11_HUMAN	5781	0.55	experiments:in vitro,in vivo;pmids:11382784;sources:HPRD,I2D
SIT1_HUMAN	27240	PTN11_HUMAN	5781	0.89	experiments:in vivo,Affinity Capture-Western,affinity chromatography technology,coimmunoprecipitation,competition binding;pmids:10209036,11491537,11433379;sources:HPRD,BioGRID,I2D,MINT,IntAct
PTN11_HUMAN	5781	MVP_HUMAN	9961	0.62	experiments:in vitro;pmids:15133037,15588985;sources:HPRD,I2D
PILRA_HUMAN	29992	PTN11_HUMAN	5781	0.83	experiments:in vivo,Affinity Capture-Western,affinity chromatography technology;pmids:10660620,10903717;sources:HPRD,BioGRID,I2D
MAP2_HUMAN,MTAP2_HUMAN	4133	APOE_HUMAN	348	0.52	experiments:in vitro;pmids:8624078;sources:HPRD,I2D
KPCL_HUMAN	5583	PTN11_HUMAN	5781	0.52	experiments:in vivo;pmids:11781100;sources:HPRD,I2D,STRING
PTN11_HUMAN	5781	GAB2_HUMAN	9846	0.96	experiments:in vitro,in vivo,Affinity Capture-Western,Two-hybrid,anti tag coimmunoprecipitation,affinity chromatography technology,pull down,anti bait coimmunoprecipitation;pmids:11287610,10068651,11812650,12135708,11782427,10391903,11334882,10871282,16253990,15170389,19172738,19909739,15356145,14982882;species:Mus musculus (Mouse);sources:HPRD,BioGRID,IntAct,I2D,MINT
SLAF6_HUMAN	114836	PTN11_HUMAN	5781	0.77	experiments:in vitro,in vivo,Affinity Capture-Western,affinity chromatography technology,anti bait coimmunoprecipitation;pmids:11489943;sources:HPRD,BioGRID,I2D,IntAct
SIG11_HUMAN	114132	PTN11_HUMAN	5781	0.73	experiments:in vivo,Affinity Capture-Western,affinity chromatography technology;pmids:11986327;sources:HPRD,BioGRID,I2D
PTN11_HUMAN	5781	FRS2_HUMAN	10818	0.9	experiments:in vitro,in vivo,Two-hybrid,Affinity Capture-Western,far western blotting,affinity chromatography technology,coimmunoprecipitation;pmids:9632781,11447289,11360177,16189514,10650943,22974441,25159185;sources:HPRD,BioGRID,I2D,Rual05,MIPS,MINT,IntAct,STRING
FRS3_HUMAN	10817	PTN11_HUMAN	5781	0.65	experiments:in vitro,Two-hybrid;pmids:11432792;sources:HPRD,I2D,MINT,IntAct
BTLA_HUMAN	151888	PTN11_HUMAN	5781	0.93	experiments:in vivo,Affinity Capture-Western,affinity chromatography technology,coimmunoprecipitation;pmids:12796776,14652006;species:Mus musculus (Mouse);sources:HPRD,BioGRID,I2D,MINT,IntAct
GAB3_HUMAN	139716	PTN11_HUMAN	5781	0.73	experiments:in vivo,Affinity Capture-Western,affinity chromatography technology;pmids:11739737;sources:HPRD,BioGRID
SHIP1_HUMAN	3635	PTN11_HUMAN	5781	0.84	experiments:in vitro,in vivo,Affinity Capture-Western,affinity chromatography technology;pmids:9110989,11157475;sources:HPRD,BioGRID
APOE_HUMAN	348	TAU_HUMAN	4137	0.87	experiments:in vitro,in vivo,Reconstituted Complex,pull down;pmids:9147408,7566652,9512010,8620924;sources:HPRD,BioGRID,I2D,IntAct
G6B_HUMAN	80739	PTN11_HUMAN	5781	0.77	experiments:in vitro,in vivo,Affinity Capture-Western,affinity chromatography technology,coimmunoprecipitation;pmids:11544253;sources:HPRD,BioGRID,I2D,MINT,IntAct
TRML1_HUMAN	340205	PTN11_HUMAN	5781	0.73	experiments:in vivo,Affinity Capture-Western,affinity chromatography technology;pmids:15128762;sources:HPRD,BioGRID,I2D
CASL_HUMAN	4739	PTN11_HUMAN	5781	0.55	experiments:in vitro,in vivo;pmids:8879209;sources:HPRD,I2D
LIRB4_HUMAN	11006	PTN11_HUMAN	5781	0.75	experiments:in vitro,Protein-peptide;pmids:9422771,9973385;sources:HPRD,BioGRID,I2D
SIG12_HUMAN	89858	PTN11_HUMAN	5781	0.65	experiments:in vitro,Two-hybrid;pmids:11328818;sources:HPRD,I2D
SAP_HUMAN	5660	SMAD9_HUMAN	4093	0.74	experiments:Two-hybrid;pmids:16189514,15231748,16713569;sources:HPRD,MINT,I2D,Rual05,Colland04,Lim06,IntAct,BioGRID
GRID2_HUMAN	2895	PTN4_HUMAN	5775	0.84	experiments:in vitro,in vivo,Two-hybrid,Affinity Capture-Western,affinity chromatography technology;pmids:10748123;species:Mus musculus (Mouse);sources:HPRD,BioGRID,HomoMINT,I2D
MK01_HUMAN	5594	PTN5_HUMAN	84867	0.89	experiments:in vitro,in vivo,Reconstituted Complex,pull down,affinity chromatography technology;pmids:9857190,28330616,27880917;sources:HPRD,BioGRID,I2D,IntAct
MK03_HUMAN	5595	PTN5_HUMAN	84867	0.95	experiments:in vitro,in vivo,Reconstituted Complex,pull down,affinity chromatography technology;pmids:9857190,28330616,27880917;species:Rattus norvegicus (Rat);sources:HPRD,BioGRID,I2D,KEGG,STRING,IntAct
THRB_HUMAN	2147	PROS_HUMAN	5627	0.52	experiments:in vitro;pmids:12490286;sources:HPRD,I2D,KEGG,STRING
NFM_HUMAN	4741	APOE_HUMAN	348	0.75	experiments:in vitro,Reconstituted Complex,pull down;pmids:8620924;sources:HPRD,BioGRID,I2D
FA5_HUMAN	2153	PROS_HUMAN	5627	0.85	experiments:in vitro,Reconstituted Complex,pull down;pmids:10593904,8428962;sources:HPRD,BioGRID,I2D
FA10_HUMAN	2159	PROS_HUMAN	5627	0.65	experiments:in vitro,in vivo;pmids:8146182,12490286;sources:HPRD,I2D,STRING
FA8_HUMAN	2157	PROS_HUMAN	5627	0.85	experiments:in vitro,Reconstituted Complex,pull down;pmids:7620160,16189514;sources:HPRD,BioGRID,I2D,Rual05,KEGG,STRING
TYRO3_HUMAN	7301	PROS_HUMAN	5627	0.52	experiments:in vivo;pmids:8641360;sources:HPRD,I2D
TTC37_HUMAN	9652	SMAD9_HUMAN	4093	0.63	experiments:Two-hybrid;pmids:15231748;sources:HPRD,MINT,I2D,Colland04,IntAct,BioGRID
TENA_HUMAN	3371	PTPRB_HUMAN	5787	0.52	experiments:in vivo;pmids:11313993;sources:HPRD,I2D
TIE2_HUMAN	7010	PTPRB_HUMAN	5787	0.8	experiments:in vivo,phosphatase assay;pmids:10557082,19167335;sources:HPRD,IntAct,I2D
CADH5_HUMAN	1003	PTPRB_HUMAN	5787	0.84	experiments:in vivo,Affinity Capture-Western,Biochemical Activity,enzymatic study,affinity chromatography technology;pmids:12234928;species:Mus musculus (Mouse);sources:HPRD,BioGRID,HomoMINT,I2D
CNTP1_HUMAN	8506	PTPRB_HUMAN	5787	0.52	experiments:in vivo;pmids:9118959;sources:HPRD,I2D
CNTN1_HUMAN	1272	PTPRB_HUMAN	5787	0.86	experiments:in vivo,Reconstituted Complex,pull down;pmids:7628014,12700241,9049255,9584610;sources:HPRD,BioGRID,I2D
PLTP_HUMAN	5360	APOE_HUMAN	348	0.74	experiments:in vitro,in vivo,Affinity Capture-Western,affinity chromatography technology;pmids:12810820;sources:HPRD,BioGRID,I2D
NRCAM_HUMAN	4897	PTPRB_HUMAN	5787	0.75	experiments:in vivo,Reconstituted Complex,pull down;pmids:9049255;sources:HPRD,BioGRID,I2D
MAGI3_HUMAN	260425	PTPRB_HUMAN	5787	0.79	experiments:in vitro,in vivo,Two-hybrid,Affinity Capture-Western,Reconstituted Complex,affinity chromatography technology,pull down;pmids:12615970;sources:HPRD,BioGRID
JAM1_HUMAN	50848	PTPRB_HUMAN	5787	0.59	experiments:in vivo;pmids:12234928;species:Mus musculus (Mouse);sources:HPRD,HomoMINT,I2D
PTN6_HUMAN	5777	PTN6_HUMAN	5777	0.78	experiments:in vitro,in vivo,affinity chromatography technology;pmids:9151699,9973385,8574854,9842885,9531263,11920268,7518460,27432908;sources:HPRD,I2D,BioGRID
TYK2_HUMAN	7297	PTN6_HUMAN	5777	0.88	experiments:in vitro,in vivo,Affinity Capture-Western,Biochemical Activity,enzymatic study,affinity chromatography technology;pmids:7629131,8780698,16189514;sources:HPRD,BioGRID,I2D,Rual05,KEGG,STRING
ZAP70_HUMAN	7535	PTN6_HUMAN	5777	0.86	experiments:in vitro,Reconstituted Complex,pull down;pmids:8638162,10458769,16189514;sources:HPRD,BioGRID,I2D,Rual05,KEGG,STRING
KPCD_HUMAN	5580	PTN6_HUMAN	5777	0.79	experiments:in vitro,in vivo,Affinity Capture-Western,Reconstituted Complex,Biochemical Activity,enzymatic study,affinity chromatography technology,pull down;pmids:11723252;sources:HPRD,BioGRID,I2D
SSR2_HUMAN	6752	PTN6_HUMAN	5777	0.85	experiments:in vitro,in vivo,Affinity Capture-Western,affinity chromatography technology;pmids:9305905,11920268,16189514;sources:HPRD,BioGRID,I2D,Rual05
ABL1_HUMAN	25	PTN6_HUMAN	5777	0.85	experiments:in vitro,in vivo,Affinity Capture-Western,affinity chromatography technology;pmids:12468540,8114715,8692915,10488096,10574931,7512963;sources:HPRD,BioGRID,I2D,STRING
PTN6_HUMAN	5777	SRC_HUMAN	6714	0.66	experiments:in vitro,in vivo;pmids:12468645,8647855,9261115;sources:HPRD,I2D,STRING
PRIO_HUMAN,APRIO_HUMAN,PRIO_HUMAN	5621	APOE_HUMAN	348	0.59	experiments:in vivo;pmids:15146195;species:Mus musculus (Mouse);sources:HPRD,HomoMINT,I2D
TNR1A_HUMAN	7132	PTN6_HUMAN	5777	0.69	experiments:in vivo,pull down;pmids:11786908,16189514;sources:HPRD,I2D,Rual05,MINT,IntAct,STRING
KSYK_HUMAN	6850	PTN6_HUMAN	5777	0.88	experiments:in vivo,Affinity Capture-Western,Biochemical Activity,enzymatic study,affinity chromatography technology;pmids:10072516,11356834,10747947,16189514;sources:HPRD,BioGRID,I2D,Rual05,KEGG,STRING
IL6RB_HUMAN	3572	PTN6_HUMAN	5777	0.73	experiments:in vivo,Affinity Capture-Western,affinity chromatography technology;pmids:10800945;sources:HPRD,BioGRID,I2D,KEGG,STRING
GHR_HUMAN	2690	PTN6_HUMAN	5777	0.52	experiments:in vivo;pmids:9632636;sources:HPRD,I2D
CTND1_HUMAN	1500	PTN6_HUMAN	5777	0.79	experiments:in vitro,in vivo,Affinity Capture-MS,Reconstituted Complex,Affinity Capture-Western,affinity chromatography technology,pull down;pmids:10835420;sources:HPRD,BioGRID,I2D
CAV1_HUMAN	857	PTN6_HUMAN	5777	0.88	experiments:in vivo,Affinity Capture-Western,coimmunoprecipitation,cosedimentation in solution,affinity chromatography technology,cosedimentation through density gradient;pmids:12176037,16189514;sources:HPRD,BioGRID,MINT,I2D,Rual05,IntAct,STRING
NAGK_HUMAN	55577	SMAD9_HUMAN	4093	0.73	experiments:Two-hybrid;pmids:16189514,15231748;sources:HPRD,MINT,I2D,Rual05,Colland04,IntAct,BioGRID
LCP2_HUMAN	3937	PTN6_HUMAN	5777	0.89	experiments:in vitro,Reconstituted Complex,Affinity Capture-Western,affinity chromatography technology,pull down;pmids:9765283,8760799,15588985,16189514;sources:HPRD,BioGRID,I2D,Rual05,KEGG,STRING
PTN6_HUMAN	5777	SHPS1_HUMAN	140885	0.9	experiments:in vitro,Co-crystal Structure,Two-hybrid,x-ray crystallography;pmids:10660565,14662855,8943344,9632768,10660620,16189514;sources:HPRD,BioGRID,IntAct,I2D,Rual05,STRING
KHDR1_HUMAN	10657	PTN6_HUMAN	5777	0.65	experiments:in vitro,coimmunoprecipitation;pmids:9045636;sources:HPRD,IntAct,I2D
VLDLR_HUMAN	7436	APOE_HUMAN	348	0.52	experiments:in vivo;pmids:12167620;sources:HPRD,I2D
DOK1_HUMAN	1796	PTN6_HUMAN	5777	0.52	experiments:in vivo;pmids:10585470;sources:HPRD,I2D
SIL1_HUMAN	64374	SMAD9_HUMAN	4093	0.73	experiments:Two-hybrid;pmids:16189514,15231748;sources:HPRD,MINT,I2D,Rual05,Colland04,IntAct,BioGRID
IRS4_HUMAN	8471	PTN6_HUMAN	5777	0.52	experiments:in vitro;pmids:12774026;sources:HPRD
STA5B_HUMAN	6777	PTN6_HUMAN	5777	0.73	experiments:in vivo,Affinity Capture-Western,affinity chromatography technology;pmids:9211920;sources:HPRD,BioGRID,STRING
BLNK_HUMAN	29760	PTN6_HUMAN	5777	0.85	experiments:in vitro,in vivo,Affinity Capture-Western,affinity chromatography technology;pmids:11356834,10903736,15588985,16189514;sources:HPRD,BioGRID,I2D,Rual05
CLC4A_HUMAN	50856	PTN6_HUMAN	5777	0.55	experiments:in vitro,in vivo;pmids:11178971;sources:HPRD,I2D
PILRA_HUMAN	29992	PTN6_HUMAN	5777	0.89	experiments:in vivo,Affinity Capture-Western,Reconstituted Complex,Two-hybrid,anti tag coimmunoprecipitation,surface plasmon resonance,affinity chromatography technology,pull down;pmids:10903717,10660620;sources:HPRD,BioGRID,IntAct,I2D,MIPS,MINT
PTN6_HUMAN	5777	GAB2_HUMAN	9846	0.83	experiments:in vitro,Affinity Capture-Western,affinity chromatography technology;pmids:11895767,11812650;sources:HPRD,BioGRID,I2D
SLAF6_HUMAN	114836	PTN6_HUMAN	5777	0.77	experiments:in vitro,in vivo,Affinity Capture-Western,affinity chromatography technology,anti bait coimmunoprecipitation;pmids:11489943;sources:HPRD,BioGRID,I2D,IntAct
MYOZ1_HUMAN	58529	FLNC_HUMAN	2318	0.89	experiments:in vitro,in vivo,Affinity Capture-Western,Two-hybrid,pull down,affinity chromatography technology;pmids:10984498,11171996,11842093;sources:HPRD,BioGRID,MINT,I2D,IntAct
LRP2_HUMAN	4036	APOE_HUMAN	348	0.86	experiments:in vivo,Reconstituted Complex,pull down;pmids:11421580,7768901,16713569;sources:HPRD,BioGRID,I2D,Lim06
SIG11_HUMAN	114132	PTN6_HUMAN	5777	0.73	experiments:in vivo,Affinity Capture-Western,affinity chromatography technology;pmids:11986327;sources:HPRD,BioGRID,I2D
BTLA_HUMAN	151888	PTN6_HUMAN	5777	0.75	experiments:in vivo,coimmunoprecipitation;pmids:12796776,14652006;sources:HPRD,I2D,MINT,IntAct
PTN6_HUMAN	5777	CUZD1_HUMAN	50624	0.65	experiments:in vitro,in vivo;pmids:12361947,15588985;sources:HPRD,I2D
FCG2B_HUMAN	2213	PTN6_HUMAN	5777	0.82	experiments:in vitro,in vivo,affinity chromatography technology,pull down;pmids:7716523,9148918,16189514,9603468,8577729;sources:HPRD,MINT,I2D,Rual05,IntAct
PTN6_HUMAN	5777	PILRB_HUMAN	29990	0.65	experiments:in vitro,Two-hybrid;pmids:9632768;sources:HPRD
G6B_HUMAN	80739	PTN6_HUMAN	5777	0.77	experiments:in vitro,in vivo,Affinity Capture-Western,affinity chromatography technology,coimmunoprecipitation;pmids:11544253;sources:HPRD,BioGRID,I2D,MINT,IntAct
TRML1_HUMAN	340205	PTN6_HUMAN	5777	0.73	experiments:in vivo,Affinity Capture-Western,affinity chromatography technology;pmids:12393607;sources:HPRD,BioGRID,I2D
LIRB2_HUMAN	10288	PTN6_HUMAN	5777	0.83	experiments:in vitro,Affinity Capture-Western,affinity chromatography technology;pmids:9842885,9531263;sources:HPRD,BioGRID,I2D,STRING
LIRB4_HUMAN	11006	PTN6_HUMAN	5777	0.86	experiments:in vitro,Protein-peptide,Affinity Capture-Western,affinity chromatography technology;pmids:9151699,9973385;sources:HPRD,BioGRID,I2D
SIG12_HUMAN	89858	PTN6_HUMAN	5777	0.65	experiments:in vitro,Two-hybrid;pmids:11328818;sources:HPRD,I2D
SCRB1_HUMAN	949	APOE_HUMAN	348	0.55	experiments:in vitro,in vivo;pmids:12138091;sources:HPRD,I2D
CLM1_HUMAN	146722	PTN6_HUMAN	5777	0.84	experiments:in vitro,Two-hybrid,coimmunoprecipitation;pmids:15549731,15184070,14662855;sources:HPRD,I2D,MINT,IntAct
DNJA3_HUMAN	9093	SMAD9_HUMAN	4093	0.74	experiments:Two-hybrid;pmids:16189514,15231748,16713569;sources:HPRD,MINT,I2D,Rual05,Colland04,Lim06,IntAct,BioGRID
DKK1_HUMAN	22943	SMAD9_HUMAN	4093	0.73	experiments:Two-hybrid;pmids:16189514,15231748;sources:HPRD,MINT,I2D,Rual05,Colland04,IntAct,BioGRID
PTN6_HUMAN	5777	KLRB1_HUMAN	3820	0.55	experiments:in vitro,in vivo;pmids:10229828;sources:HPRD,I2D
PABP4_HUMAN	8761	SMAD9_HUMAN	4093	0.63	experiments:Two-hybrid;pmids:15231748;sources:HPRD,MINT,I2D,Colland04,IntAct,BioGRID
SMAD4_HUMAN	4089	PSD11_HUMAN	5717	0.63	experiments:Two-hybrid;pmids:15231748;sources:HPRD,MINT,I2D,Colland04,IntAct,BioGRID
PTN6_HUMAN	5777		10748	0.55	experiments:in vitro,in vivo;pmids:10457220;sources:HPRD
SMAD4_HUMAN	4089	DNJB2_HUMAN	3300	0.73	experiments:Two-hybrid;pmids:16189514,15231748;sources:HPRD,MINT,I2D,Rual05,Colland04,IntAct,BioGRID
PTN6_HUMAN	5777	P85A_HUMAN	5295	0.86	experiments:in vitro,Two-hybrid,coimmunoprecipitation,pull down;pmids:11337495,11160222,10488096;sources:HPRD,BioGRID,I2D,MINT,IntAct
LRP8_HUMAN	7804	APOE_HUMAN	348	0.88	experiments:in vivo,Reconstituted Complex,pull down,affinity technology;pmids:12167620,12950167,8626535;sources:HPRD,BioGRID,I2D,IntAct
PTN6_HUMAN	5777	FAK2_HUMAN	2185	0.87	experiments:in vitro,in vivo,Affinity Capture-Western,Biochemical Activity,enzymatic study,affinity chromatography technology;pmids:10521452,10747947;sources:HPRD,BioGRID,I2D
PTPRA_HUMAN	5786	PTPRA_HUMAN	5786	0.88	experiments:in vitro,in vivo,experimental interaction detection,comigration in sds page,tox-r dimerization assay,affinity chromatography technology;pmids:7518772,15978577,27432908;sources:HPRD,MINT,I2D,IntAct,BioGRID
PTPRM_HUMAN	5797	PTPRA_HUMAN	5786	0.65	experiments:in vivo,Two-hybrid;pmids:10777529;sources:HPRD,I2D
KPCD_HUMAN	5580	PTPRA_HUMAN	5786	0.65	experiments:in vitro,in vivo;pmids:11676480,11923305;sources:HPRD,I2D
PTPRF_HUMAN	5792	PTPRA_HUMAN	5786	0.65	experiments:in vivo,Two-hybrid;pmids:10777529;sources:HPRD,I2D
SRC_HUMAN	6714	PTPRA_HUMAN	5786	0.9	experiments:in vitro,in vivo,Affinity Capture-Western,affinity chromatography technology,coimmunoprecipitation,pull down,anti bait coimmunoprecipitation;pmids:11923305,12468645,8647855,9261115,10698938,7518772;sources:HPRD,BioGRID,I2D,MINT,IntAct
PTPRS_HUMAN	5802	PTPRA_HUMAN	5786	0.55	experiments:in vitro,in vivo;pmids:10777529;sources:HPRD,I2D
PTPRD_HUMAN	5789	PTPRA_HUMAN	5786	0.65	experiments:in vivo,Two-hybrid;pmids:10777529;sources:HPRD,I2D
PTPRA_HUMAN	5786	CALM_HUMAN	801	0.67	experiments:in vitro,in vivo,affinity chromatography technology;pmids:10893241;sources:HPRD,I2D,BioGRID
PTPRA_HUMAN	5786	CALM_HUMAN	805	0.67	experiments:in vitro,in vivo,affinity chromatography technology;pmids:10893241;sources:HPRD,I2D,BioGRID
PTPRA_HUMAN	5786	CALM_HUMAN	808	0.67	experiments:in vitro,in vivo,affinity chromatography technology;pmids:10893241;sources:HPRD,I2D,BioGRID
SMAD4_HUMAN	4089	DCP1B_HUMAN	196513	0.63	experiments:Two-hybrid;pmids:15231748;sources:HPRD,MINT,I2D,Colland04,IntAct,BioGRID
LDLR_HUMAN	3949	APOE_HUMAN	348	0.88	experiments:in vitro,in vivo,surface plasmon resonance,nuclear magnetic resonance;pmids:12036962,24447298;sources:HPRD,I2D,IntAct
TYK2_HUMAN	7297	PTN1_HUMAN	5770	0.86	experiments:in vivo,Affinity Capture-Western,coimmunoprecipitation,affinity chromatography technology;pmids:11694501,16189514;sources:HPRD,BioGRID,MINT,I2D,Rual05,IntAct,STRING
PTN1_HUMAN	5770	MK01_HUMAN	5594	0.59	experiments:in vitro;pmids:12082107;species:Mus musculus (Mouse);sources:HPRD,HomoMINT,I2D
PTN1_HUMAN	5770	SRC_HUMAN	6714	1	experiments:in vitro,in vivo,anti bait coimmunoprecipitation,protein kinase assay,bimolecular fluorescence complementation,coimmunoprecipitation,phosphatase assay,anti tag coimmunoprecipitation,enzymatic study;pmids:12468645,8647855,9261115,11007774,16115959,9600099,17092689,12857726,16537444,17974954,15866871;species:Rattus norvegicus (Rat),Mus musculus (Mouse),Gallus gallus (Chicken);sources:HP…
NTRK1_HUMAN	4914	PTN1_HUMAN	5770	0.73	experiments:in vitro,Protein-peptide,filter binding;pmids:12237455;sources:HPRD,BioGRID,MINT,I2D,IntAct,STRING
NTRK3_HUMAN	4916	PTN1_HUMAN	5770	0.83	experiments:in vitro,Protein-peptide,filter binding;pmids:12237455,16189514;sources:HPRD,BioGRID,MINT,I2D,Rual05,IntAct
RRAS2_HUMAN	22800	PTN1_HUMAN	5770	0.62	experiments:in vitro;pmids:11788587,16189514;sources:HPRD,I2D,Rual05,STRING
GLRX1_HUMAN	2745	PTN1_HUMAN	5770	0.55	experiments:in vitro,in vivo;pmids:10350489;sources:HPRD,I2D
NTRK2_HUMAN	4915	PTN1_HUMAN	5770	0.65	experiments:in vitro,Protein-peptide;pmids:12237455;sources:HPRD,BioGRID,I2D,STRING
CAV1_HUMAN	857	PTN1_HUMAN	5770	0.9	experiments:in vivo,Affinity Capture-Western,anti tag coimmunoprecipitation,coimmunoprecipitation,cosedimentation in solution,phosphatase assay,affinity chromatography technology,cosedimentation through density gradient;pmids:12176037,16388599,16189514;sources:HPRD,BioGRID,MINT,I2D,Rual05,IntAct,STRING
PIN1_HUMAN	5300	PTN1_HUMAN	5770	0.63	experiments:in vitro;pmids:9499405,16189514,16713569;sources:HPRD,I2D,Rual05,Lim06
ATN1_HUMAN	1822	TEP1_HUMAN	7011	0.63	experiments:Two-hybrid;pmids:16713569;sources:HPRD,IntAct,MINT,I2D,Lim06,BioGRID
PTN1_HUMAN	5770	STA5A_HUMAN	6776	0.84	experiments:in vitro,Protein-peptide,phosphatase assay,filter binding;pmids:12237455;species:Mus musculus (Mouse);sources:HPRD,BioGRID,MINT,HomoMINT,I2D,IntAct
BCAR1_HUMAN	9564	PTN1_HUMAN	5770	1	experiments:in vitro,in vivo,Reconstituted Complex,Affinity Capture-Western,Co-fractionation,anti bait coimmunoprecipitation,filter binding,phosphatase assay,affinity chromatography technology,coimmunoprecipitation,pull down;pmids:8940134,15866871,15588985,9407132,9418872,10889023;species:Gallus gallus (Chicken),Mus musculus (Mouse),Rattus norvegicus (Rat);sources:HPRD,BioGRID,MINT,HomoMINT,I2D,I…
CLK2_HUMAN	1196	PTN1_HUMAN	5770	0.81	experiments:in vitro,in vivo,protein kinase assay;pmids:11579209,10480872;sources:HPRD,MINT,I2D,IntAct
PTN1_HUMAN	5770	STA5B_HUMAN	6777	0.8	experiments:in vitro,Protein-peptide,filter binding;pmids:12237455;species:Mus musculus (Mouse);sources:HPRD,BioGRID,MINT,HomoMINT,IntAct,STRING
GSK3B_HUMAN	2932	PTN1_HUMAN	5770	0.86	experiments:in vitro,Biochemical Activity,phosphatase assay,enzymatic study;pmids:7514173,16189514;sources:HPRD,BioGRID,MINT,I2D,Rual05,IntAct,STRING
CLK1_HUMAN	1195	PTN1_HUMAN	5770	0.81	experiments:in vitro,in vivo,protein kinase assay;pmids:11579209,10480872;sources:HPRD,MINT,I2D,IntAct
PTN1_HUMAN	5770	IKBA_HUMAN	4792	0.7	experiments:in vivo,phosphatase assay;pmids:8940099;sources:HPRD,MINT,I2D,IntAct,STRING
SMAD4_HUMAN	4089	HM20A_HUMAN	10363	0.73	experiments:Two-hybrid;pmids:16189514,15231748;sources:HPRD,MINT,I2D,Rual05,Colland04,IntAct,BioGRID
SMAD4_HUMAN	4089	XPO5_HUMAN	57510	0.73	experiments:Two-hybrid;pmids:16189514,15231748;sources:HPRD,MINT,I2D,Rual05,Colland04,IntAct,BioGRID
DLG4_HUMAN	1742	PTPRG_HUMAN	5793	0.67	experiments:in vitro,in vivo,Two-hybrid;pmids:10521598;sources:HPRD,BioGRID,I2D
ATN1_HUMAN	1822	TRIP6_HUMAN	7205	0.75	experiments:pull down,Two-hybrid,affinity chromatography technology;pmids:16713569;sources:HPRD,IntAct,MINT,I2D,Lim06,BioGRID
GBLP_HUMAN	10399	PTPRM_HUMAN	5797	0.87	experiments:in vitro,in vivo,Two-hybrid,Affinity Capture-Western,affinity chromatography technology;pmids:11278757,11801604;sources:HPRD,BioGRID,I2D
CADH1_HUMAN	999	PTPRM_HUMAN	5797	0.66	experiments:in vitro,in vivo;pmids:9531566,7642713,15588985;sources:HPRD,DIP,I2D,STRING
CTND1_HUMAN	1500	PTPRM_HUMAN	5797	0.87	experiments:in vitro,in vivo,Affinity Capture-Western,Biochemical Activity,enzymatic study,affinity chromatography technology;pmids:10753936,15588985;sources:HPRD,BioGRID,I2D
LIPB1_HUMAN	8496	PTPRM_HUMAN	5797	0.52	experiments:in vitro;pmids:9624153;sources:HPRD,I2D
MK01_HUMAN	5594	PTN7_HUMAN	5778	0.9	experiments:in vitro,in vivo,Affinity Capture-Western,Biochemical Activity,enzymatic study,affinity chromatography technology,anti tag coimmunoprecipitation,pull down,imaging technique,phosphatase assay;pmids:10702794,10206983,12592337,10415025,25241761,27880917;sources:HPRD,BioGRID,I2D,MINT,IntAct
MK14_HUMAN	1432	PTN7_HUMAN	5778	0.85	experiments:in vitro,anti tag coimmunoprecipitation,imaging technique,affinity chromatography technology;pmids:10559944,10206983,10415025,16189514,25241761,27880917,27432908;sources:HPRD,I2D,Rual05,MINT,IntAct,KEGG,STRING,BioGRID
KAPCA_HUMAN	5566	PTN7_HUMAN	5778	0.65	experiments:in vitro,enzymatic study;pmids:10559944,14613483;sources:HPRD,I2D,STRING,BioGRID
MK03_HUMAN	5595	PTN7_HUMAN	5778	0.9	experiments:in vitro,in vivo,Biochemical Activity,Reconstituted Complex,Affinity Capture-Western,enzymatic study,affinity chromatography technology,pull down;pmids:10559944,10206983,10415025,10702794,27880917;sources:HPRD,BioGRID,I2D,KEGG,STRING
GIT1_HUMAN	28964	PTPRZ_HUMAN	5803	0.77	experiments:in vivo,Two-hybrid,Affinity Capture-Western,affinity chromatography technology;pmids:11381105;sources:HPRD,BioGRID,I2D
IPKA_HUMAN	5569	KAPCB_HUMAN	5567	0.52	experiments:in vitro;pmids:12798691;sources:HPRD
CSK21_HUMAN	1457	APEX1_HUMAN	328	0.52	experiments:in vitro;pmids:10023679;sources:HPRD,I2D
IPKB_HUMAN	5570	KAPCB_HUMAN	5567	0.52	experiments:in vivo;pmids:7684369;sources:HPRD
KAP2_HUMAN	5576	KAP2_HUMAN	5576	0.73	experiments:in vitro,in vivo;pmids:11823486,12672969,6293815,7929081;species:Saccharomyces cerevisiae (Baker's yeast);sources:HPRD,DIP,I2D
RYR2_HUMAN	6262	KAP2_HUMAN	5576	0.58	experiments:in vitro,in vivo,Co-fractionation;pmids:10830164;sources:HPRD,BioGRID,I2D,STRING
SCTR_HUMAN	6344	KAP2_HUMAN	5576	0.52	experiments:in vitro;pmids:9506976;sources:HPRD,I2D
SEMG2_HUMAN	6407	KAP2_HUMAN	5576	0.55	experiments:in vitro,in vivo;pmids:12399526;sources:HPRD,I2D
PRKX_HUMAN	5613	KAP2_HUMAN	5576	0.59	experiments:in vitro;pmids:10026146;species:Saccharomyces cerevisiae (Baker's yeast);sources:HPRD,I2D,Ortho
AKA28_HUMAN	158798	KAP2_HUMAN	5576	0.89	experiments:in vitro,in vivo,Affinity Capture-Western,Reconstituted Complex,affinity chromatography technology,pull down;pmids:12475942,26186194,28514442;sources:HPRD,BioGRID,I2D
AKAP1_HUMAN	8165	KAP2_HUMAN	5576	0.9	experiments:in vitro,Reconstituted Complex,far western blotting,filter binding,pull down,anti bait coimmunoprecipitation,affinity chromatography technology,anti tag coimmunoprecipitation;pmids:10764601,9065479,10413680,16642035,24083380,26496610;sources:HPRD,BioGRID,MINT,I2D,IntAct
MTG16_HUMAN	863	KAP2_HUMAN	5576	0.79	experiments:in vitro,Affinity Capture-Western,Reconstituted Complex,affinity chromatography technology,pull down;pmids:11823486;sources:HPRD,BioGRID
AKAP9_HUMAN	10142	KAP2_HUMAN	5576	0.95	experiments:in vitro,in vivo,Protein-peptide,Affinity Capture-Western,affinity chromatography technology;pmids:10358086,11799244,12672969;species:Mus musculus (Mouse);sources:HPRD,BioGRID,HomoMINT,I2D
GRAA_HUMAN	3001	APEX1_HUMAN	328	0.66	experiments:in vitro,enzymatic study;pmids:12524539,12555094,17008916;sources:HPRD,I2D,BioGRID
AKP13_HUMAN	11214	KAP2_HUMAN	5576	0.89	experiments:in vitro,in vivo,Protein-peptide,Reconstituted Complex,pull down;pmids:12672969,7929081,1618839,15383279;sources:HPRD,BioGRID,DIP,I2D
AKAP5_HUMAN	9495	KAP2_HUMAN	5576	0.96	experiments:in vitro,in vivo,Protein-peptide,filter binding,affinity chromatography technology,anti tag coimmunoprecipitation;pmids:12672969,11557526,16642035,1860836,26496610;species:Mus musculus (Mouse);sources:HPRD,BioGRID,MINT,DIP,HomoMINT,I2D,IntAct
AKAP3_HUMAN	10566	KAP2_HUMAN	5576	0.96	experiments:in vitro,Two-hybrid,far western blotting,Reconstituted Complex,pull down;pmids:10319321,11278869,11696326;species:Bos taurus (Bovine);sources:HPRD,BioGRID,HomoMINT,I2D,IntAct
AKAP6_HUMAN	9472	KAP2_HUMAN	5576	0.77	experiments:in vitro,in vivo,Protein-peptide;pmids:10413680,12672969;sources:HPRD,BioGRID,I2D
AKAP8_HUMAN	10270	KAP2_HUMAN	5576	0.89	experiments:in vitro,in vivo,Reconstituted Complex,Affinity Capture-Western,affinity chromatography technology,pull down,far western blotting,fluorescence microscopy,anti bait coimmunoprecipitation;pmids:9473338,10601332;sources:HPRD,BioGRID,I2D,IntAct
AKA10_HUMAN	11216	KAP2_HUMAN	5576	0.68	experiments:in vitro;pmids:9326583,16189514;species:Mus musculus (Mouse);sources:HPRD,HomoMINT,I2D,Rual05
AKA11_HUMAN	11215	KAP2_HUMAN	5576	0.9	experiments:in vitro,in vivo,Protein-peptide,Affinity Capture-Western,Reconstituted Complex,affinity chromatography technology,pull down;pmids:8621616,10209101,12672969,12147701;sources:HPRD,BioGRID,I2D
AKA12_HUMAN	9590	KAP2_HUMAN	5576	0.86	experiments:in vitro,Affinity Capture-Western,filter binding,affinity chromatography technology;pmids:11316952,16642035;sources:HPRD,BioGRID,MINT,I2D,IntAct
NBEA_HUMAN	26960	KAP2_HUMAN	5576	0.55	experiments:in vitro,in vivo;pmids:11102458;sources:HPRD,I2D
RAB32_HUMAN	10981	KAP2_HUMAN	5576	0.86	experiments:in vitro,Two-hybrid,Protein-peptide,far western blotting;pmids:12186851,12672969;sources:HPRD,BioGRID,I2D
HSP71_HUMAN,HS71B_HUMAN	3303	APEX1_HUMAN	328	0.87	experiments:in vitro,in vivo,coimmunoprecipitation,pull down,affinity chromatography technology;pmids:11133992,10629618,16189514,16713569,20808282;sources:HPRD,MINT,I2D,Rual05,Lim06,IntAct
HSP71_HUMAN,HS71B_HUMAN	3304	APEX1_HUMAN	328	0.87	experiments:in vitro,in vivo,coimmunoprecipitation,pull down,affinity chromatography technology;pmids:11133992,10629618,16189514,16713569,20808282;sources:HPRD,MINT,I2D,Rual05,Lim06,IntAct
AKAP2_HUMAN	11217	KAP2_HUMAN	5576	0.95	experiments:in vitro,in vivo,Protein-peptide,far western blotting,Reconstituted Complex,pull down;pmids:12672969,9497389;species:Mus musculus (Mouse);sources:HPRD,BioGRID,I2D
AKAP2_HUMAN	445815	KAP2_HUMAN	5576	0.95	experiments:in vitro,in vivo,Protein-peptide,far western blotting,Reconstituted Complex,pull down;pmids:12672969,9497389;species:Mus musculus (Mouse);sources:HPRD,BioGRID,I2D
BIG2_HUMAN	10564	KAP2_HUMAN	5576	0.78	experiments:in vitro,Two-hybrid,Reconstituted Complex,pull down;pmids:12571360;sources:HPRD,BioGRID,I2D
MYBPP_HUMAN	84073	KAP2_HUMAN	5576	0.73	experiments:Two-hybrid;pmids:12151104,16189514;sources:HPRD,Rual05
AKA7A_HUMAN	9465	KAP2_HUMAN	5576	0.67	experiments:in vitro,in vivo,Protein-peptide;pmids:12672969;sources:HPRD,BioGRID
SMAD4_HUMAN	4089	RL28_HUMAN	6158	0.73	experiments:Two-hybrid;pmids:16189514,15231748;sources:HPRD,MINT,I2D,Rual05,Colland04,IntAct,BioGRID
SMAD4_HUMAN	4089	TCTA_HUMAN	6988	0.73	experiments:Two-hybrid;pmids:16189514,15231748;sources:HPRD,MINT,I2D,Rual05,Colland04,IntAct,BioGRID
KAP0_HUMAN	5573	KAP1_HUMAN	5575	0.9	experiments:in vitro,in vivo,Two-hybrid,Affinity Capture-Western,Reconstituted Complex,affinity chromatography technology,pull down;pmids:12634056,8407966,26186194,28514442;sources:HPRD,BioGRID
AKAP1_HUMAN	8165	KAP1_HUMAN	5575	0.77	experiments:in vitro,in vivo,Two-hybrid,Affinity Capture-Western,affinity chromatography technology;pmids:12634056;sources:HPRD,BioGRID
WRN_HUMAN	7486	KAP1_HUMAN	5575	0.67	experiments:in vitro,in vivo,Two-hybrid;pmids:12067711;sources:HPRD,I2D
NEB1_HUMAN	55607	KAP1_HUMAN	5575	0.55	experiments:in vitro,in vivo;pmids:12052877;sources:HPRD
KAP3_HUMAN	5577	KAP3_HUMAN	5577	0.62	experiments:in vitro;pmids:7479855,7829531;sources:HPRD,DIP,I2D
AKAP4_HUMAN	8852	KAP3_HUMAN	5577	0.65	experiments:in vitro,Two-hybrid;pmids:9852104;sources:HPRD,I2D
AKA28_HUMAN	158798	KAP3_HUMAN	5577	0.78	experiments:in vitro,in vivo,affinity chromatography technology;pmids:12475942,26186194,28514442;sources:HPRD,I2D,BioGRID
AKAP1_HUMAN	8165	KAP3_HUMAN	5577	0.78	experiments:in vitro,in vivo,affinity chromatography technology;pmids:11483602,10764601,26186194,28514442;sources:HPRD,I2D,BioGRID
KAP3_HUMAN	5577	LASP1_HUMAN	3927	0.55	experiments:in vitro,in vivo;pmids:12571245;sources:HPRD,I2D
AKAP9_HUMAN	10142	KAP3_HUMAN	5577	0.85	experiments:in vitro,in vivo,affinity chromatography technology,anti tag coimmunoprecipitation;pmids:11799244,26186194,26496610,28514442;sources:HPRD,I2D,BioGRID,IntAct
AKAP5_HUMAN	9495	KAP3_HUMAN	5577	0.89	experiments:in vitro,in vivo,Reconstituted Complex,pull down,affinity chromatography technology;pmids:8509414,11557526,26186194,28514442;sources:HPRD,BioGRID,I2D
AKA10_HUMAN	11216	KAP3_HUMAN	5577	0.52	experiments:in vitro;pmids:9326583;sources:HPRD,I2D
AKA11_HUMAN	11215	KAP3_HUMAN	5577	0.88	experiments:in vivo,far western blotting,Affinity Capture-Western,affinity chromatography technology;pmids:10864471,26186194,28514442;sources:HPRD,BioGRID,I2D
NBEA_HUMAN	26960	KAP3_HUMAN	5577	0.55	experiments:in vitro,in vivo;pmids:11102458;sources:HPRD,I2D
PHLB2_HUMAN	90102	FLNC_HUMAN	2318	0.79	experiments:in vitro,in vivo,Affinity Capture-Western,Reconstituted Complex,affinity chromatography technology,pull down;pmids:12376540;sources:HPRD,BioGRID,I2D
NDKA_HUMAN	4830	APEX1_HUMAN	328	0.62	experiments:in vitro;pmids:12524539,16189514;sources:HPRD,I2D,Rual05
PP2AB_HUMAN	5516	PACS1_HUMAN	55690	0.52	experiments:in vitro;pmids:14633983;sources:HPRD,I2D
PP2AB_HUMAN	5516	DCE1_HUMAN	2571	0.52	experiments:in vitro;pmids:15147202;sources:HPRD,I2D
SMAD4_HUMAN	4089	VIGLN_HUMAN	3069	0.63	experiments:Two-hybrid;pmids:15231748;sources:HPRD,MINT,I2D,IntAct,BioGRID
LCMT1_HUMAN	51451	PP2AB_HUMAN	5516	0.52	experiments:in vitro;pmids:10600115;sources:HPRD,I2D
SMAD4_HUMAN	4089	CD59_HUMAN	966	0.73	experiments:Two-hybrid;pmids:16189514,15231748;sources:HPRD,MINT,I2D,Rual05,Colland04,IntAct,BioGRID
GDN_HUMAN	5270	THRB_HUMAN	2147	0.52	experiments:in vitro;pmids:12106474;sources:HPRD,I2D
THRB_HUMAN	2147	PAR1_HUMAN	2149	0.84	experiments:in vivo,x-ray crystallography;pmids:10644723,12563219,9058715,10978167,18250335;sources:HPRD,DIP,I2D,KEGG,STRING
TRBM_HUMAN	7056	THRB_HUMAN	2147	0.9	experiments:in vitro,in vivo,Reconstituted Complex,surface plasmon resonance,pull down;pmids:7615164,8663147,14691232,2544585;sources:HPRD,BioGRID,IntAct,I2D,BIND
TSP1_HUMAN	7057	THRB_HUMAN	2147	0.75	experiments:in vivo,Reconstituted Complex,pull down;pmids:2435757;sources:HPRD,BioGRID,I2D,STRING
HMGB2_HUMAN	3148	APEX1_HUMAN	328	0.62	experiments:in vitro;pmids:12524539,16189514;sources:HPRD,I2D,Rual05
CO6_HUMAN	729	THRB_HUMAN	2147	0.52	experiments:in vitro;pmids:3192535;sources:HPRD,I2D
KNG1_HUMAN	3827	THRB_HUMAN	2147	0.52	experiments:in vitro;pmids:1652157;sources:HPRD,I2D,STRING
GP1BA_HUMAN	2811	THRB_HUMAN	2147	0.84	experiments:in vitro,x-ray crystallography;pmids:2933256,11024046,12855810;sources:HPRD,IntAct,I2D,BIND
FA9_HUMAN	2158	THRB_HUMAN	2147	0.52	experiments:in vitro;pmids:15039440;sources:HPRD,I2D,KEGG,STRING
THRB_HUMAN	2147	SNAT_HUMAN	15	0.52	experiments:in vitro;pmids:11427721;sources:HPRD,I2D
SPB8_HUMAN	5271	THRB_HUMAN	2147	0.52	experiments:in vitro;pmids:9402754;sources:HPRD,I2D
PCNA_HUMAN	5111	APEX1_HUMAN	328	0.86	experiments:in vivo,Reconstituted Complex,pull down;pmids:11601988,10559261,16189514;sources:HPRD,BioGRID,I2D,Rual05
IPSP_HUMAN	5104	THRB_HUMAN	2147	0.83	experiments:in vitro,x-ray crystallography;pmids:12878585,18362344;sources:HPRD,DIP,I2D
PAR3_HUMAN	2151	THRB_HUMAN	2147	0.52	experiments:in vitro;pmids:12732212;sources:HPRD,I2D
PAR4_HUMAN	9002	THRB_HUMAN	2147	0.52	experiments:in vitro;pmids:12732212;sources:HPRD,I2D
THRB_HUMAN	2147	CBPB2_HUMAN	1361	0.85	experiments:in vitro,Reconstituted Complex,pull down;pmids:10777524,8663147;sources:HPRD,BioGRID,I2D,STRING
THRB_HUMAN	2147	ARK72_HUMAN	8574	0.55	experiments:in vitro,in vivo;pmids:9576847;sources:HPRD,I2D
THRB_HUMAN	2147	HGFA_HUMAN	3083	0.52	experiments:in vitro;pmids:8226803;sources:HPRD,I2D
IC1_HUMAN	710	THRB_HUMAN	2147	0.75	experiments:in vitro,Reconstituted Complex,pull down;pmids:11460008;sources:HPRD,BioGRID,I2D
ITA2B_HUMAN	3674	THRB_HUMAN	2147	0.75	experiments:in vitro,Reconstituted Complex,pull down;pmids:11487023;sources:HPRD,BioGRID,I2D
FA11_HUMAN	2160	THRB_HUMAN	2147	0.52	experiments:in vitro;pmids:1652157;sources:HPRD,I2D,KEGG,STRING
SMAD4_HUMAN	4089	RALA_HUMAN	5898	0.63	experiments:Two-hybrid;pmids:15231748;sources:HPRD,MINT,I2D,Colland04,IntAct,BioGRID
THIO_HUMAN	7295	APEX1_HUMAN	328	0.88	experiments:in vitro,in vivo,x-ray crystallography,affinity chromatography technology;pmids:11118054,10585464,9108029,8736558,22863883;sources:HPRD,DIP,I2D,BioGRID
SMAD4_HUMAN	4089	GPNMB_HUMAN	10457	0.73	experiments:Two-hybrid;pmids:16189514,15231748;sources:HPRD,MINT,I2D,Rual05,Colland04,IntAct,BioGRID
SMAD4_HUMAN	4089	PSG9_HUMAN	5678	0.63	experiments:Two-hybrid;pmids:15231748;sources:HPRD,MINT,I2D,Colland04,IntAct,BioGRID
THRB_HUMAN	2147	F10A1_HUMAN	6767	0.55	experiments:in vitro,enzymatic study;pmids:11687574;sources:HPRD,I2D,BioGRID
THRB_HUMAN	2147	OSTP_HUMAN	6696	0.65	experiments:in vivo,imaging technique;pmids:11375993,25241761;sources:HPRD,I2D,IntAct,STRING,BioGRID
SMAD4_HUMAN	4089	NELFD_HUMAN	51497	0.73	experiments:Two-hybrid;pmids:16189514,15231748;sources:HPRD,MINT,I2D,Rual05,Colland04,IntAct,BioGRID
SMAD4_HUMAN	4089	MK13_HUMAN	5603	0.73	experiments:Two-hybrid;pmids:16189514,15231748;sources:HPRD,MINT,I2D,Rual05,Colland04,IntAct,BioGRID,STRING
THRB_HUMAN	2147	PROZ_HUMAN	8858	0.62	experiments:in vitro;pmids:2040612,1872862;sources:HPRD,I2D
THRB_HUMAN	2147	UROK_HUMAN	5328	0.62	experiments:in vivo;pmids:10996659,8428004;sources:HPRD,I2D,STRING
SMAD4_HUMAN	4089	TM9S2_HUMAN	9375	0.63	experiments:Two-hybrid;pmids:15231748;sources:HPRD,MINT,I2D,Colland04,IntAct,BioGRID
SMAD4_HUMAN	4089	EF1A1_HUMAN	1915	0.73	experiments:Two-hybrid;pmids:16189514,15231748;sources:HPRD,MINT,I2D,Rual05,Colland04,IntAct,BioGRID
P53_HUMAN	7157	APEX1_HUMAN	328	0.8	experiments:in vivo,copurification,affinity chromatography technology;pmids:9119221,16189514,16713569,15824742;sources:HPRD,BioGRID,I2D,Rual05,Lim06
SMAD4_HUMAN	4089	ZBED5_HUMAN	58486	0.63	experiments:Two-hybrid;pmids:15231748;sources:HPRD,MINT,I2D,Colland04,IntAct,BioGRID
S100B_HUMAN	6285	S10A1_HUMAN	6271	0.9	experiments:in vivo,Affinity Capture-Western,anti tag coimmunoprecipitation,Two-hybrid,affinity chromatography technology,mammalian protein protein interaction trap;pmids:10913138,9925766,16189514,21516116,25416956;sources:HPRD,BioGRID,IntAct,MINT,I2D,Rual05
RYR1_HUMAN	6261	S10A1_HUMAN	6271	0.75	experiments:in vitro,Reconstituted Complex,pull down;pmids:9298970;sources:HPRD,BioGRID,I2D
PYGM_HUMAN	5837	S10A1_HUMAN	6271	0.76	experiments:in vitro,in vivo,Affinity Capture-Western,affinity chromatography technology,pull down;pmids:12804600;sources:HPRD,BioGRID
RAGE_HUMAN	177	S10A1_HUMAN	6271	0.83	experiments:in vivo,surface plasmon resonance;pmids:11007787,17726019;sources:HPRD,I2D,IntAct
CAZA1_HUMAN	829	S10A1_HUMAN	6271	0.52	experiments:in vitro;pmids:9803314;sources:HPRD,I2D
CYBP_HUMAN	27101	S10A1_HUMAN	6271	0.62	experiments:in vivo;pmids:12042313,16189514;sources:HPRD,I2D,Rual05
S10A4_HUMAN	6275	S10A1_HUMAN	6271	0.9	experiments:in vitro,in vivo,Reconstituted Complex,far western blotting,Two-hybrid,pull down;pmids:15608682,10753920,10869553,9926943,16189514;sources:HPRD,BioGRID,IntAct,MINT,I2D,Rual05,BIND
SMAD4_HUMAN	4089	CNKR1_HUMAN	10256	0.73	experiments:Two-hybrid;pmids:16189514,15231748;sources:HPRD,MINT,I2D,Rual05,Colland04,IntAct,BioGRID
SMAD4_HUMAN	4089	RMD5B_HUMAN	64777	0.73	experiments:Two-hybrid;pmids:16189514,15231748;sources:HPRD,MINT,I2D,Rual05,Colland04,IntAct,BioGRID
XRCC1_HUMAN	7515	APEX1_HUMAN	328	0.89	experiments:in vivo,Two-hybrid,far western blotting,anti bait coimmunoprecipitation,affinity chromatography technology;pmids:11707423,16713569,19934257;sources:HPRD,BioGRID,I2D,Lim06,IntAct
GBLP_HUMAN	10399	TYK2_HUMAN	7297	0.88	experiments:in vitro,in vivo,Affinity Capture-Western,Reconstituted Complex,affinity chromatography technology,pull down;pmids:12960323,16189514;sources:HPRD,BioGRID,I2D,Rual05
I13R1_HUMAN	3597	TYK2_HUMAN	7297	0.83	experiments:in vivo,Affinity Capture-Western,affinity chromatography technology;pmids:10409622,16189514;sources:HPRD,BioGRID,I2D,Rual05
TYK2_HUMAN	7297	STAT1_HUMAN	6772	0.8	experiments:in vitro,in vivo,Biochemical Activity,enzymatic study;pmids:7657660,11294897,10918587,15322115,7543024,11839738,12817007,7690989,12637327,12960323;sources:HPRD,BioGRID,I2D,KEGG,STRING
IL6RB_HUMAN	3572	TYK2_HUMAN	7297	0.77	experiments:in vivo,Affinity Capture-Western,coimmunoprecipitation,experimental interaction detection,affinity chromatography technology;pmids:9388212;sources:HPRD,BioGRID,DIP,I2D,KEGG,STRING
IRS2_HUMAN	8660	TYK2_HUMAN	7297	0.76	experiments:in vitro,in vivo,Reconstituted Complex,pull down;pmids:8550573;sources:HPRD,BioGRID,I2D
GHR_HUMAN	2690	TYK2_HUMAN	7297	0.73	experiments:in vivo,Affinity Capture-Western,affinity chromatography technology;pmids:10502458;sources:HPRD,BioGRID,I2D,KEGG,STRING
CRKL_HUMAN	1399	TYK2_HUMAN	7297	0.74	experiments:in vitro,in vivo,Affinity Capture-Western,affinity chromatography technology;pmids:9374471;sources:HPRD,BioGRID,I2D,STRING
ANM5_HUMAN	10419	TYK2_HUMAN	7297	0.75	experiments:in vitro,Reconstituted Complex,pull down;pmids:10531356;sources:HPRD,BioGRID,I2D
STAM2_HUMAN	10254	TYK2_HUMAN	7297	0.85	experiments:in vitro,in vivo,Affinity Capture-Western,affinity chromatography technology;pmids:10899310,16189514,16713569;sources:HPRD,BioGRID,I2D,Rual05,Lim06,KEGG,STRING
NXF2_HUMAN	56001	APEX1_HUMAN	328	0.52	experiments:in vitro;pmids:11073998;sources:HPRD,I2D
NXF2_HUMAN	728343	APEX1_HUMAN	328	0.52	experiments:in vitro;pmids:11073998;sources:HPRD,I2D
FER_HUMAN	2241	FER_HUMAN	2241	0.87	experiments:in vivo,Biochemical Activity,enzymatic study,coimmunoprecipitation,pull down;pmids:10998246,17192257,9722593,15226396,26702831;sources:HPRD,BioGRID,I2D,MINT
CTND1_HUMAN	1500	FER_HUMAN	2241	0.52	experiments:in vivo;pmids:12640114;sources:HPRD,I2D
TMF1_HUMAN	7110	FER_HUMAN	2241	0.85	experiments:in vitro,in vivo,Two-hybrid,Biochemical Activity,enzymatic study;pmids:9742951,16713569;sources:HPRD,BioGRID,I2D,Lim06
1433B_HUMAN	7529	FER_HUMAN	2241	0.52	experiments:in vivo;pmids:15324660;sources:HPRD,I2D
FER_HUMAN	2241	CALM_HUMAN	801	0.63	experiments:in vitro;pmids:10411641,3350007,3472906;sources:HPRD,I2D
FER_HUMAN	2241	CALM_HUMAN	805	0.63	experiments:in vitro;pmids:10411641,3350007,3472906;sources:HPRD,I2D
FER_HUMAN	2241	CALM_HUMAN	808	0.63	experiments:in vitro;pmids:10411641,3350007,3472906;sources:HPRD,I2D
FGF9_HUMAN	2254	FGFR2_HUMAN	2263	0.63	experiments:in vivo;pmids:8576175,11121055,18199118;sources:HPRD,DIP,I2D,BioGRID
FGF10_HUMAN	2255	FGFR2_HUMAN	2263	0.9	experiments:in vitro,in vivo,Reconstituted Complex,x-ray crystallography,affinity chromatography technology,pull down,imaging technique;pmids:9582367,12591959,10339576,25241761,18199118;sources:HPRD,BioGRID,IntAct,MINT,DIP,I2D,BIND,KEGG,STRING
EPHA8_HUMAN	2046	EPHA8_HUMAN	2046	0.52	experiments:in vitro;pmids:10498895;sources:HPRD,I2D
PK3CG_HUMAN	5294	EPHA8_HUMAN	2046	0.84	experiments:in vitro,in vivo,Affinity Capture-Western,affinity chromatography technology;pmids:11416136,16189514;sources:HPRD,BioGRID,I2D,Rual05,STRING
FEN1_HUMAN	2237	APEX1_HUMAN	328	0.88	experiments:in vitro,in vivo,Reconstituted Complex,Affinity Capture-Western,affinity chromatography technology,pull down;pmids:11601988,16189514;sources:HPRD,BioGRID,I2D,Rual05
EFNA4_HUMAN	1945	EPHA8_HUMAN	2046	0.52	experiments:in vivo;pmids:10515610;sources:HPRD,I2D
EFNA5_HUMAN	1946	EPHA8_HUMAN	2046	0.77	experiments:in vitro,in vivo,affinity chromatography technology;pmids:11416136,28514442;sources:HPRD,I2D,BioGRID
EFNA1_HUMAN	1942	EPHA2_HUMAN	1969	0.89	experiments:in vitro,in vivo,anti tag coimmunoprecipitation,x-ray crystallography,molecular sieving;pmids:14692877,8755474,7973638,19573808,8139691,19525919;sources:HPRD,IntAct,MINT,DIP,I2D
SHC1_HUMAN	6464	EPHA2_HUMAN	1969	0.79	experiments:in vitro,in vivo,Affinity Capture-Western,Reconstituted Complex,affinity chromatography technology,pull down;pmids:12400011;sources:HPRD,BioGRID,I2D
TIAM1_HUMAN	7074	EPHA2_HUMAN	1969	0.55	experiments:in vitro,in vivo;pmids:14988728;sources:HPRD,I2D
FAK1_HUMAN	5747	EPHA2_HUMAN	1969	0.77	experiments:in vivo,Affinity Capture-Western,affinity chromatography technology,fluorescence microscopy,anti bait coimmunoprecipitation;pmids:10655584;sources:HPRD,BioGRID,I2D,IntAct
SLAP1_HUMAN	6503	EPHA2_HUMAN	1969	0.89	experiments:in vitro,in vivo,Two-hybrid,Affinity Capture-Western,Reconstituted Complex,affinity chromatography technology,pull down;pmids:7543898,24457997;sources:HPRD,BioGRID,I2D
EFNA4_HUMAN	1945	EPHA2_HUMAN	1969	0.65	experiments:in vitro,in vivo;pmids:10607706,8755474;sources:HPRD,I2D,BIND
EFNA3_HUMAN	1944	EPHA2_HUMAN	1969	0.52	experiments:in vivo;pmids:12907451;sources:HPRD,I2D,BIND
APEX1_HUMAN	328	HDAC1_HUMAN	3065	0.65	experiments:in vivo,affinity chromatography technology;pmids:14633989;sources:HPRD,BioGRID
EFNA5_HUMAN	1946	EPHA2_HUMAN	1969	0.55	experiments:in vitro,in vivo;pmids:9245480;sources:HPRD,I2D,BIND
EFNA2_HUMAN	1943	EPHA2_HUMAN	1969	0.55	experiments:in vitro,in vivo;pmids:8755474;sources:HPRD,I2D
PPAC_HUMAN	52	EPHA2_HUMAN	1969	0.77	experiments:in vivo,Affinity Capture-Western,Biochemical Activity,enzymatic study,affinity chromatography technology;pmids:12167657;sources:HPRD,BioGRID,I2D
ZAP70_HUMAN	7535	ZAP70_HUMAN	7535	0.78	experiments:in vitro,in vivo,affinity chromatography technology;pmids:7961936,15144186,10037717,8798643,8906806;sources:HPRD,I2D,BioGRID
SOS1_HUMAN	6654	ZAP70_HUMAN	7535	0.55	experiments:in vitro,in vivo;pmids:7629168;sources:HPRD,I2D,STRING
CD3Z_HUMAN	919	ZAP70_HUMAN	7535	0.9	experiments:in vivo,Affinity Capture-Western,affinity chromatography technology,enzymatic study,surface plasmon resonance,coimmunoprecipitation,pull down,peptide array,isothermal titration calorimetry;pmids:8366117,7737297,16189514,8901551,10752619,10704231,9185620,7509083,7528772,8648092,15832366,11353765,9036949,8906806,20637659,26390156;sources:HPRD,BioGRID,I2D,Rual05,MINT,IntAct,KEGG,STRING
ABL1_HUMAN	25	ZAP70_HUMAN	7535	0.73	experiments:in vivo,Affinity Capture-Western,affinity chromatography technology;pmids:7760813;sources:HPRD,BioGRID,I2D,STRING
TBA4A_HUMAN	7277	ZAP70_HUMAN	7535	0.62	experiments:in vivo;pmids:8530437,16189514;sources:HPRD,Rual05
ZAP70_HUMAN	7535	DUS3_HUMAN	1845	0.52	experiments:in vivo;pmids:12447358;sources:HPRD,I2D,STRING
SHB_HUMAN	6461	ZAP70_HUMAN	7535	0.79	experiments:in vitro,in vivo,Affinity Capture-Western,Reconstituted Complex,affinity chromatography technology,pull down;pmids:12084069;sources:HPRD,BioGRID,I2D
EP300_HUMAN	2033	APEX1_HUMAN	328	0.9	experiments:in vitro,in vivo,anti bait coimmunoprecipitation,acetylation assay,anti tag coimmunoprecipitation,affinity chromatography technology,pull down,enzymatic study;pmids:14633989,20856196,20808282,19934257;sources:HPRD,I2D,MINT,IntAct,BioGRID
SHC1_HUMAN	6464	ZAP70_HUMAN	7535	0.89	experiments:in vitro,in vivo,Affinity Capture-Western,Biochemical Activity,anti tag coimmunoprecipitation,enzymatic study,affinity chromatography technology;pmids:9685404,8761298,7961936,15688026,16189514,23267066;sources:HPRD,BioGRID,MINT,I2D,Rual05,IntAct
SLAP1_HUMAN	6503	ZAP70_HUMAN	7535	0.84	experiments:in vitro,in vivo,Affinity Capture-Western,affinity chromatography technology;pmids:10449770,16189514;sources:HPRD,BioGRID,I2D,Rual05
FAK2_HUMAN	2185	ZAP70_HUMAN	7535	0.52	experiments:in vivo;pmids:10867021;sources:HPRD,I2D,STRING
ZAP70_HUMAN	7535	LCP2_HUMAN	3937	0.86	experiments:in vitro,in vivo,Biochemical Activity,enzymatic study,anti bait coimmunoprecipitation;pmids:8702662,9047237,10660534,12190313,24584089;sources:HPRD,BioGRID,I2D,KEGG,STRING,IntAct
3BP2_HUMAN	6452	ZAP70_HUMAN	7535	0.88	experiments:in vivo,Affinity Capture-Western,Reconstituted Complex,affinity chromatography technology,pull down;pmids:11390470,9846481;sources:HPRD,BioGRID,I2D
ZAP70_HUMAN	7535	LAT_HUMAN	27040	0.87	experiments:in vitro,in vivo,Biochemical Activity,colocalization by immunostaining,enzymatic study,imaging technique,affinity chromatography technology;pmids:11368773,12186560,16906159,23514740;sources:HPRD,BioGRID,MINT,I2D,IntAct
TYOBP_HUMAN	7305	ZAP70_HUMAN	7535	0.65	experiments:in vitro,Protein-peptide;pmids:9490415;sources:HPRD,BioGRID,I2D
CBLB_HUMAN	868	ZAP70_HUMAN	7535	0.84	experiments:in vivo,Affinity Capture-Western,affinity chromatography technology;pmids:10074432,16189514,21453975;sources:HPRD,BioGRID,I2D,Rual05,KEGG,STRING
SIT1_HUMAN	27240	ZAP70_HUMAN	7535	0.73	experiments:in vivo,Affinity Capture-Western,affinity chromatography technology;pmids:10209036;sources:HPRD,BioGRID,I2D
ZAP70_HUMAN	7535	SH2B3_HUMAN	10019	0.52	experiments:in vitro;pmids:9169414;sources:HPRD,I2D,STRING
SGCG_HUMAN	6445	FLNC_HUMAN	2318	0.89	experiments:in vitro,in vivo,Affinity Capture-Western,Reconstituted Complex,Two-hybrid,coimmunoprecipitation,pull down,affinity chromatography technology;pmids:10629222,14506720;sources:HPRD,BioGRID,MINT,I2D,IntAct
HNRPL_HUMAN	3191	APEX1_HUMAN	328	0.76	experiments:in vitro,in vivo,Reconstituted Complex,pull down;pmids:11809897;sources:HPRD,BioGRID,I2D
ZAP70_HUMAN	7535	GAB2_HUMAN	9846	0.74	experiments:in vitro,in vivo,Affinity Capture-Western,affinity chromatography technology;pmids:11572860;sources:HPRD,BioGRID,I2D
SLAF6_HUMAN	114836	ZAP70_HUMAN	7535	0.55	experiments:in vitro,in vivo;pmids:8756661;sources:HPRD,I2D
SLAP2_HUMAN	84174	ZAP70_HUMAN	7535	0.73	experiments:in vivo,Affinity Capture-Western,affinity chromatography technology;pmids:11891219;sources:HPRD,BioGRID,I2D
ZAP70_HUMAN	7535	DBNL_HUMAN	28988	0.89	experiments:in vitro,in vivo,Affinity Capture-Western,Reconstituted Complex,Biochemical Activity,enzymatic study,affinity chromatography technology,pull down;pmids:14557276,16189514;sources:HPRD,BioGRID,I2D,Rual05
PTN3_HUMAN	5774	ZAP70_HUMAN	7535	0.62	experiments:in vitro;pmids:14672952,15588985;sources:HPRD,I2D
FCRL3_HUMAN	115352	ZAP70_HUMAN	7535	0.76	experiments:in vitro,in vivo,Reconstituted Complex,pull down;pmids:12051764;sources:HPRD,BioGRID
PPAC_HUMAN	52	ZAP70_HUMAN	7535	0.84	experiments:in vitro,in vivo,Affinity Capture-Western,affinity chromatography technology;pmids:11976341,16189514;sources:HPRD,BioGRID,I2D,Rual05,STRING
CD3E_HUMAN	916	ZAP70_HUMAN	7535	0.9	experiments:in vitro,in vivo,Reconstituted Complex,surface plasmon resonance,pull down,affinity chromatography technology;pmids:11855827,8366117,7761456,8906806;sources:HPRD,BioGRID,I2D,MINT,IntAct,STRING
NFAM1_HUMAN	150372	ZAP70_HUMAN	7535	0.52	experiments:in vitro;pmids:15143214;sources:HPRD,I2D
HIF1A_HUMAN	3091	APEX1_HUMAN	328	0.85	experiments:in vitro,Reconstituted Complex,pull down;pmids:10594042,16189514;sources:HPRD,BioGRID,I2D,Rual05
MK01_HUMAN	5594	MK01_HUMAN	5594	0.92	experiments:in vitro,enzymatic study,affinity chromatography technology,anti tag coimmunoprecipitation;pmids:9857190,9535927,1712480,1378617,91184134,9604935,21110948,23602568,26267534;species:Drosophila melanogaster (Fruit fly);sources:HPRD,HomoMINT,I2D,BioGRID,IntAct
KPCE_HUMAN	5581	MK01_HUMAN	5594	0.73	experiments:in vivo,Affinity Capture-Western,affinity chromatography technology;pmids:11350735;sources:HPRD,BioGRID,I2D
MK01_HUMAN	5594	RB_HUMAN	5925	0.52	experiments:in vitro;pmids:15489336;sources:HPRD,I2D
MK01_HUMAN	5594	RXRA_HUMAN	6256	0.68	experiments:in vitro,in vivo,enzymatic study;pmids:12048211,20371703;sources:HPRD,I2D,BioGRID
MK01_HUMAN	5594	SRBP1_HUMAN	6720	0.77	experiments:in vitro,Biochemical Activity,enzymatic study;pmids:10915800,10627507;sources:HPRD,BioGRID,I2D
MK01_HUMAN	5594	STF1_HUMAN	2516	0.52	experiments:in vivo;pmids:10230405;sources:HPRD,I2D
MK01_HUMAN	5594	SP1_HUMAN	6667	0.68	experiments:in vitro,in vivo,enzymatic study;pmids:11904305,17889508;sources:HPRD,I2D,BioGRID
MK01_HUMAN	5594	CEBPB_HUMAN	1051	0.77	experiments:in vitro,Biochemical Activity,enzymatic study;pmids:8384717,11500490;sources:HPRD,BioGRID,I2D
MK01_HUMAN	5594	MYB_HUMAN	4602	0.55	experiments:in vitro,in vivo;pmids:8960373;sources:HPRD,I2D
MK01_HUMAN	5594	TTP_HUMAN	7538	0.65	experiments:in vitro,in vivo;pmids:7768935,95286626;sources:HPRD,I2D
MUTYH_HUMAN	4595	APEX1_HUMAN	328	0.89	experiments:in vitro,in vivo,Affinity Capture-Western,Reconstituted Complex,affinity chromatography technology,pull down;pmids:11092888,16189514,24209961;sources:HPRD,BioGRID,I2D,Rual05,BIND
MK01_HUMAN	5594	P53_HUMAN	7157	0.88	experiments:in vitro,in vivo,Affinity Capture-Western,affinity chromatography technology,protein complementation assay,imaging technique;pmids:11409876,15116093,12091386,10958792,21147777,21675959,23443559,25241761;sources:HPRD,BioGRID,I2D,IntAct
NTRK3_HUMAN	4916	MK01_HUMAN	5594	0.65	experiments:in vitro,in vivo;pmids:11205744,9973222;sources:HPRD,I2D
KS6A3_HUMAN	6197	MK01_HUMAN	5594	0.98	experiments:in vivo,Affinity Capture-Western,affinity chromatography technology,Two-hybrid,tandem affinity purification,imaging technique;pmids:12832467,9915826,8939914,21988832,23602568,12016217,25241761;species:Mus musculus (Mouse),Caenorhabditis elegans;sources:HPRD,BioGRID,I2D,Ortho,IntAct
ELK1_HUMAN	2002	MK01_HUMAN	5594	0.97	experiments:in vitro,Biochemical Activity,Reconstituted Complex,protein kinase assay,enzymatic study,pull down,affinity chromatography technology;pmids:8586671,8208531,8386592,16291755,12594221,20371703,10644696,12220533,21655091,11279280,15782123,15655247,12551925,15967991,11857080,8846788,12788955,9130707,14557262;species:Mus musculus (Mouse);sources:HPRD,BioGRID,IntAct,I2D
DUS3_HUMAN	1845	MK01_HUMAN	5594	0.88	experiments:in vitro,in vivo,Biochemical Activity,Affinity Capture-Western,enzymatic study,affinity chromatography technology,phosphatase assay;pmids:10224087,12840032;sources:HPRD,BioGRID,I2D,MINT,IntAct
MK14_HUMAN	1432	MK01_HUMAN	5594	0.96	experiments:in vitro,Affinity Capture-Western,anti tag coimmunoprecipitation,affinity chromatography technology,protein complementation assay,anti bait coimmunoprecipitation;pmids:12697810,17255949,11157753,21675959,22521293;species:Saccharomyces cerevisiae (Baker's yeast);sources:HPRD,BioGRID,MINT,I2D,Ortho,IntAct
SRBP2_HUMAN	6721	MK01_HUMAN	5594	0.77	experiments:in vitro,Biochemical Activity,enzymatic study;pmids:10627507,14988395;sources:HPRD,BioGRID,I2D
SHC1_HUMAN	6464	MK01_HUMAN	5594	0.74	experiments:in vitro,in vivo,Affinity Capture-Western,affinity chromatography technology;pmids:10996427;sources:HPRD,BioGRID,I2D
NKX21_HUMAN	7080	MK01_HUMAN	5594	0.62	experiments:in vitro,in vivo;pmids:10733581;species:Mus musculus (Mouse);sources:HPRD,HomoMINT,I2D
MK01_HUMAN	5594	UBF1_HUMAN	7343	0.58	experiments:in vitro,in vivo,enzymatic study;pmids:11741541;sources:HPRD,I2D,BioGRID
APEX1_HUMAN	328	AN32C_HUMAN	23520	0.52	experiments:in vitro;pmids:12524539;sources:HPRD,I2D
MK01_HUMAN	5594	DUS1_HUMAN	1843	0.96	experiments:in vitro,in vivo,Two-hybrid,Affinity Capture-Western,pull down,protein kinase assay,affinity chromatography technology,enzymatic study;pmids:11278799,10617468,16286470,18519678,8626452,19892016,27432908;species:Saccharomyces cerevisiae (Baker's yeast);sources:HPRD,BioGRID,IntAct,I2D,Ortho,MINT
MK01_HUMAN	5594	SCNNG_HUMAN	6340	0.52	experiments:in vitro;pmids:11805112;sources:HPRD,I2D
SMAD4_HUMAN	4089	UHRF2_HUMAN	115426	0.63	experiments:Two-hybrid;pmids:15231748;sources:HPRD,MINT,I2D,Colland04,IntAct,BioGRID
MK01_HUMAN	5594	SMAD4_HUMAN	4089	0.55	experiments:in vitro,in vivo;pmids:12801888;sources:HPRD,I2D
MP2K2_HUMAN	5605	MK01_HUMAN	5594	0.97	experiments:in vitro,in vivo,Two-hybrid,protein complementation assay,enzymatic study,pull down;pmids:11823456,11134045,21675959,12788955;species:Caenorhabditis elegans,Rattus norvegicus (Rat);sources:HPRD,BioGRID,HomoMINT,I2D,Ortho,BIND
C1QBP_HUMAN	708	MK01_HUMAN	5594	0.79	experiments:in vitro,in vivo,Biochemical Activity,enzymatic study;pmids:11866440,16713569;sources:HPRD,BioGRID,I2D,Lim06
MK01_HUMAN	5594	PPARG_HUMAN	5468	0.78	experiments:in vitro,in vivo,affinity chromatography technology;pmids:9030579,14587029,24623782;sources:HPRD,I2D,BioGRID
STA5A_HUMAN	6776	MK01_HUMAN	5594	0.9	experiments:in vitro,in vivo,Reconstituted Complex,Affinity Capture-Western,affinity chromatography technology,pull down,imaging technique;pmids:10194762,10996427,25241761;sources:HPRD,BioGRID,I2D,IntAct
MK01_HUMAN	5594	KS6A1_HUMAN	6195	0.99	experiments:in vitro,in vivo,Affinity Capture-Western,Biochemical Activity,Reconstituted Complex,enzymatic study,affinity chromatography technology,pull down,tandem affinity purification;pmids:12594221,9915826,12832467,9430688,12618428,16039586,23455922,24623782,10922375;species:Rattus norvegicus (Rat),Caenorhabditis elegans;sources:HPRD,BioGRID,I2D,Ortho,IntAct
KS6A2_HUMAN	6196	MK01_HUMAN	5594	0.96	experiments:in vitro,in vivo,Affinity Capture-Western,affinity chromatography technology,tandem affinity purification,anti tag coimmunoprecipitation;pmids:8939914,9915826,12832467,23602568,25852190;species:Caenorhabditis elegans;sources:HPRD,BioGRID,I2D,Ortho,IntAct
DCTN1_HUMAN	1639	APEX1_HUMAN	328	0.75	experiments:in vitro,Two-hybrid;pmids:9361024,16189514;sources:HPRD,I2D,Rual05
GMFB_HUMAN	2764	MK01_HUMAN	5594	0.52	experiments:in vivo;pmids:8639570;sources:HPRD,I2D
AMPM2_HUMAN,MAP2_HUMAN	10988	MK01_HUMAN	5594	0.52	experiments:in vitro;pmids:15544353;sources:HPRD,I2D
MK01_HUMAN	5594	NCOA3_HUMAN	8202	0.66	experiments:in vitro,enzymatic study;pmids:10866661,15383283,16456540;sources:HPRD,I2D,BioGRID
MK01_HUMAN	5594	4EBP1_HUMAN	1978	0.69	experiments:in vitro,in vivo,enzymatic study;pmids:9405468,8083223,9092573,10942774,12105188,12665511;sources:HPRD,I2D,BioGRID
MK01_HUMAN	5594	CASP9_HUMAN	842	0.69	experiments:in vitro,in vivo,Biochemical Activity,enzymatic study;pmids:12792650;sources:HPRD,BioGRID,I2D
MK01_HUMAN	5594	KHDR1_HUMAN	10657	0.52	experiments:in vitro;pmids:12478298;sources:HPRD,I2D
PAXI_HUMAN	5829	MK01_HUMAN	5594	0.71	experiments:in vitro,imaging technique;pmids:14636584,25241761;species:Mus musculus (Mouse);sources:HPRD,I2D,IntAct,BioGRID
PTPRH_HUMAN	5794	MK01_HUMAN	5594	0.52	experiments:in vivo;pmids:11278335;sources:HPRD
TNF11_HUMAN	8600	MK01_HUMAN	5594	0.55	experiments:in vitro,in vivo;pmids:10635328;sources:HPRD,I2D
MK01_HUMAN	5594	NCOA1_HUMAN	8648	0.55	experiments:in vitro,in vivo;pmids:10660621;sources:HPRD,I2D
DPOLB_HUMAN	5423	APEX1_HUMAN	328	0.85	experiments:in vitro,Two-hybrid,pull down,anti bait coimmunoprecipitation;pmids:9207062,17803946;sources:HPRD,I2D,BioGRID,IntAct
DUS4_HUMAN	1846	MK01_HUMAN	5594	0.91	experiments:in vivo,anti tag coimmunoprecipitation,affinity chromatography technology;pmids:7535768,8626452,27880917,27432908;species:Saccharomyces cerevisiae (Baker's yeast);sources:HPRD,I2D,Ortho,MINT,IntAct,BioGRID
DUS7_HUMAN	1849	MK01_HUMAN	5594	0.7	experiments:in vivo,phosphatase assay;pmids:9788880;sources:HPRD,I2D,MINT,IntAct
PTPRR_HUMAN	5801	MK01_HUMAN	5594	0.97	experiments:in vitro,in vivo,Two-hybrid,Reconstituted Complex,affinity chromatography technology,enzymatic study,fluorescence microscopy,phosphatase assay,pull down,imaging technique;pmids:9857190,10419510,16148006,10601328,26186194,25241761,27880917,28514442;species:Mus musculus (Mouse);sources:HPRD,BioGRID,I2D,MINT,IntAct
MK01_HUMAN	5594	IEX1_HUMAN	8870	0.86	experiments:in vitro,in vivo,Biochemical Activity,protein kinase assay,enzymatic study;pmids:12356731,16456541;sources:HPRD,BioGRID,MINT,I2D,IntAct
SYUG_HUMAN	6623	MK01_HUMAN	5594	0.73	experiments:in vivo,Affinity Capture-Western,affinity chromatography technology;pmids:12121974;sources:HPRD,BioGRID,I2D
MK01_HUMAN	5594	DUS5_HUMAN	1847	0.76	experiments:in vitro,in vivo,Two-hybrid,gst pull down,fluorescence microscopy,pull down;pmids:15713638;sources:HPRD,I2D,MINT,IntAct
KLF11_HUMAN	8462	MK01_HUMAN	5594	0.69	experiments:in vitro,in vivo,enzymatic study;pmids:12006497,16713569,15300592;sources:HPRD,I2D,Lim06,BioGRID
MK01_HUMAN	5594	NEB2_HUMAN	84687	0.55	experiments:in vitro,in vivo;pmids:15728359;sources:HPRD,I2D
MK01_HUMAN	5594	TNR25_HUMAN	8718	0.58	experiments:in vitro,in vivo,enzymatic study;pmids:11606045;sources:HPRD,I2D,BioGRID
AN32A_HUMAN	8125	APEX1_HUMAN	328	0.73	experiments:in vitro,Affinity Capture-Western,affinity chromatography technology;pmids:12524539;sources:HPRD,BioGRID,I2D
MK01_HUMAN	5594	IQGA1_HUMAN	8826	0.67	experiments:in vitro,in vivo,affinity chromatography technology;pmids:15655247;sources:HPRD,I2D,BioGRID
PEA15_HUMAN	8682	MK01_HUMAN	5594	0.89	experiments:in vitro,in vivo,Two-hybrid,Reconstituted Complex,anti tag coimmunoprecipitation,affinity chromatography technology,pull down;pmids:11702783,17255949;sources:HPRD,BioGRID,MINT,I2D,IntAct
KS6A4_HUMAN	8986	MK01_HUMAN	5594	0.89	experiments:in vitro,in vivo,pull down,affinity chromatography technology;pmids:9687510,11035004,10922375;species:Mus musculus (Mouse);sources:HPRD,I2D,BioGRID
NEK2_HUMAN	4751	MK01_HUMAN	5594	0.79	experiments:in vitro,in vivo,Two-hybrid,Affinity Capture-Western,Reconstituted Complex,affinity chromatography technology,pull down;pmids:15358203;sources:HPRD,BioGRID,I2D
STA5B_HUMAN	6777	MK01_HUMAN	5594	0.52	experiments:in vitro;pmids:10996427;sources:HPRD
DYR1B_HUMAN	9149	MK01_HUMAN	5594	0.67	experiments:in vitro,Biochemical Activity,enzymatic study;pmids:10910078;sources:HPRD,BioGRID,I2D
MKNK2_HUMAN	2872	MK01_HUMAN	5594	0.96	experiments:in vitro,Two-hybrid,Affinity Capture-Western,Reconstituted Complex,affinity chromatography technology,pull down;pmids:9155017,11013076,12897141,10922375;species:Mus musculus (Mouse);sources:HPRD,BioGRID,HomoMINT,I2D
MK01_HUMAN	5594	RGS19_HUMAN	10287	0.55	experiments:in vitro,in vivo;pmids:10993892;sources:HPRD,I2D
HDAC4_HUMAN	9759	MK01_HUMAN	5594	0.77	experiments:in vitro,Affinity Capture-Western,Biochemical Activity,enzymatic study,affinity chromatography technology;pmids:11114188;sources:HPRD,BioGRID,I2D
MK01_HUMAN	5594	GAB2_HUMAN	9846	0.68	experiments:in vitro,in vivo,enzymatic study;pmids:15356145,14530346;sources:HPRD,I2D,BioGRID
SET_HUMAN	6418	APEX1_HUMAN	328	0.85	experiments:in vitro,in vivo,Affinity Capture-Western,affinity chromatography technology;pmids:12628186,12524539,16189514;sources:HPRD,BioGRID,I2D,Rual05
MK01_HUMAN	5594	FRS3_HUMAN	10817	0.67	experiments:in vitro,in vivo,Two-hybrid;pmids:15485655;sources:HPRD,I2D
UBR5_HUMAN	51366	MK01_HUMAN	5594	0.77	experiments:in vitro,in vivo,Biochemical Activity,Affinity Capture-Western,enzymatic study,affinity chromatography technology;pmids:12594221;sources:HPRD,BioGRID,I2D
MK01_HUMAN	5594	PYR1_HUMAN	790	0.52	experiments:in vitro;pmids:12438317;sources:HPRD,I2D
PEBP1_HUMAN	5037	MK01_HUMAN	5594	0.86	experiments:in vitro,in vivo,Reconstituted Complex,pull down;pmids:10757792,10490027;sources:HPRD,BioGRID,I2D
MK01_HUMAN	5594	GORS2_HUMAN	26003	0.55	experiments:in vitro,enzymatic study;pmids:11408587;sources:HPRD,I2D,BioGRID
TPR_HUMAN	7175	MK01_HUMAN	5594	0.69	experiments:in vitro,in vivo,Biochemical Activity,enzymatic study;pmids:12594221;sources:HPRD,BioGRID,I2D
FHL3_HUMAN	2275	MK01_HUMAN	5594	0.52	experiments:in vitro;pmids:14729955;sources:HPRD,I2D
TNIP1_HUMAN	10318	MK01_HUMAN	5594	0.9	experiments:in vitro,in vivo,Two-hybrid,Reconstituted Complex,Affinity Capture-Western,affinity chromatography technology,pull down;pmids:12220502,16713569,21988832,26046540;sources:HPRD,BioGRID,I2D,Lim06,IntAct
MK01_HUMAN	5594	TOB1_HUMAN	10140	0.89	experiments:in vitro,in vivo,Two-hybrid,Affinity Capture-Western,Reconstituted Complex,Biochemical Activity,enzymatic study,affinity chromatography technology,pull down;pmids:12151396,12050114;sources:HPRD,BioGRID,I2D
MAPK5_HUMAN	8550	MK01_HUMAN	5594	0.68	experiments:in vitro,in vivo,imaging technique;pmids:9628874,25241761;sources:HPRD,I2D,IntAct,BioGRID
UBC9_HUMAN	7329	APEX1_HUMAN	328	0.76	experiments:in vitro,Two-hybrid;pmids:12110916,16189514,16713569;sources:HPRD,I2D,Rual05,Lim06,BioGRID
MKNK1_HUMAN	8569	MK01_HUMAN	5594	0.94	experiments:in vitro,Two-hybrid,Reconstituted Complex,pull down;pmids:9155017,10922375;species:Mus musculus (Mouse);sources:HPRD,BioGRID,HomoMINT,I2D
MK01_HUMAN	5594	DUS16_HUMAN	80824	0.89	experiments:in vivo,Affinity Capture-Western,affinity chromatography technology;pmids:11489891,12794087;species:Saccharomyces cerevisiae (Baker's yeast);sources:HPRD,BioGRID,I2D,Ortho
MK01_HUMAN	5594	ERF_HUMAN	2077	0.55	experiments:in vitro,in vivo;pmids:10330152;sources:HPRD,I2D
MK01_HUMAN	5594	CACO1_HUMAN	57658	0.52	experiments:in vitro;pmids:15489336;sources:HPRD
KSR2_HUMAN	283455	MK01_HUMAN	5594	0.75	experiments:in vitro,anti tag coimmunoprecipitation;pmids:12975377,27086506;sources:HPRD,I2D,IntAct
MK01_HUMAN	5594	MAFA_HUMAN	389692	0.55	experiments:in vitro,in vivo;pmids:11416124;sources:HPRD
MK01_HUMAN	5594	NDE1_HUMAN	54820	0.52	experiments:in vitro;pmids:12556484;sources:HPRD,I2D
MK01_HUMAN	5594	GBRR1_HUMAN	2569	0.52	experiments:in vitro;pmids:12175859;sources:HPRD,I2D
SMAD4_HUMAN	4089	PSG2_HUMAN	5670	0.63	experiments:Two-hybrid;pmids:15231748;sources:HPRD,MINT,I2D,Colland04,IntAct,BioGRID
SMAD4_HUMAN	4089	CP057_HUMAN	79650	0.73	experiments:Two-hybrid;pmids:16189514,15231748;sources:HPRD,MINT,I2D,Rual05,Colland04,IntAct,BioGRID
MK01_HUMAN	5594	VINEX_HUMAN	10174	0.77	experiments:in vivo,Biochemical Activity,Affinity Capture-Western,enzymatic study,affinity chromatography technology;pmids:15184391;sources:HPRD,BioGRID,I2D
MK04_HUMAN	5596	MK04_HUMAN	5596	0.75	experiments:in vivo,affinity chromatography technology;pmids:1319925,23602568;sources:HPRD,I2D,BioGRID
KPCA_HUMAN	5578	KPCA_HUMAN	5578	0.89	experiments:in vitro,enzymatic study,protein kinase assay;pmids:11238007,19920073,10398585,10849009,8375396;species:Rattus norvegicus (Rat);sources:HPRD,I2D,BioGRID,IntAct
GBLP_HUMAN	10399	KPCA_HUMAN	5578	0.73	experiments:in vivo,Affinity Capture-Western,affinity chromatography technology;pmids:12435334;sources:HPRD,BioGRID,I2D
KPCZ_HUMAN	5590	KPCA_HUMAN	5578	0.66	experiments:in vitro,in vivo;pmids:12162751,10339425,8856079;sources:HPRD,I2D
KPCA_HUMAN	5578	RAD_HUMAN	6236	0.65	experiments:in vitro,enzymatic study;pmids:7876254,9677319;sources:HPRD,I2D,BioGRID
KPCA_HUMAN	5578	OPSD_HUMAN	6010	0.66	experiments:in vitro,in vivo;pmids:11498053,11910029,8617805,9099669;sources:HPRD,I2D
KPCA_HUMAN	5578	DDX5_HUMAN	1655	0.52	experiments:in vitro;pmids:7525583;sources:HPRD,I2D
SCTR_HUMAN	6344	KPCA_HUMAN	5578	0.52	experiments:in vitro;pmids:9506976;sources:HPRD,I2D
SEMG1_HUMAN	6406	KPCA_HUMAN	5578	0.65	experiments:in vitro,in vivo;pmids:12399526,16713569;sources:HPRD,I2D,Lim06
KCND2_HUMAN	3751	FLNC_HUMAN	2318	0.78	experiments:in vitro,Two-hybrid,Reconstituted Complex,pull down;pmids:11102480;sources:HPRD,BioGRID,I2D
SEMG2_HUMAN	6407	KPCA_HUMAN	5578	0.55	experiments:in vitro,in vivo;pmids:12399526;sources:HPRD,I2D
TERT_HUMAN	7015	KPCA_HUMAN	5578	0.55	experiments:in vitro,in vivo;pmids:9837921;sources:HPRD,I2D
KPCA_HUMAN	5578	SRC_HUMAN	6714	0.55	experiments:in vitro,in vivo;pmids:2996780;sources:HPRD,I2D
SMAD4_HUMAN	4089	RU17_HUMAN	6625	0.63	experiments:Two-hybrid;pmids:15231748;sources:HPRD,MINT,I2D,Colland04,IntAct,BioGRID
KPCA_HUMAN	5578	P53_HUMAN	7157	0.66	experiments:in vitro,in vivo;pmids:9935181,1454855,9571186,16713569;sources:HPRD,I2D,Lim06
STAG1_HUMAN	10274	SMAD9_HUMAN	4093	0.63	experiments:Two-hybrid;pmids:15231748;sources:HPRD,I2D,Colland04
KPCA_HUMAN	5578	VINC_HUMAN	7414	0.55	experiments:in vitro,in vivo;pmids:11741957;sources:HPRD,I2D
KPCA_HUMAN	5578	VTNC_HUMAN	7448	0.55	experiments:in vitro,enzymatic study;pmids:9030777;sources:HPRD,I2D,BioGRID
KPCA_HUMAN	5578	NCF1_HUMAN	653361	0.82	experiments:in vitro,protein kinase assay,enzymatic study;pmids:11145703,8089108,12056906,17069809;sources:HPRD,MINT,I2D,IntAct,BioGRID
KPCA_HUMAN	5578	CXB1_HUMAN	2705	0.55	experiments:in vitro,in vivo;pmids:8390988;sources:HPRD,I2D
APOA1_HUMAN	335	APOF_HUMAN	319	0.58	experiments:in vitro,copurification;pmids:6816269;sources:HPRD,BioGRID,I2D
KPCA_HUMAN	5578	RL10_HUMAN	6134	0.62	experiments:in vitro;pmids:9016777,12138090;sources:HPRD,I2D
XK_HUMAN	7504	KPCA_HUMAN	5578	0.52	experiments:in vivo;pmids:9647734;sources:HPRD,I2D
KPCA_HUMAN	5578	ITB2_HUMAN	3689	0.55	experiments:in vitro,enzymatic study;pmids:11700305;sources:HPRD,I2D,BioGRID
KPCA_HUMAN	5578	PTN12_HUMAN	5782	0.52	experiments:in vitro;pmids:7520867;sources:HPRD,I2D
KSYK_HUMAN	6850	KPCA_HUMAN	5578	0.52	experiments:in vitro;pmids:12881490;sources:HPRD,I2D
KPCA_HUMAN	5578	SNP25_HUMAN	6616	0.52	experiments:in vivo;pmids:12459461;sources:HPRD,I2D
KPCA_HUMAN	5578	NFAC1_HUMAN	4772	0.62	experiments:in vitro;pmids:9072970,12351631;sources:HPRD,I2D
KPCA_HUMAN	5578	DLX3_HUMAN	1747	0.55	experiments:in vitro,in vivo;pmids:11343707;sources:HPRD,I2D
TIAM1_HUMAN	7074	KPCA_HUMAN	5578	0.69	experiments:in vitro,in vivo,Biochemical Activity,enzymatic study;pmids:10212259;sources:HPRD,BioGRID,I2D
V1AR_HUMAN	552	KPCA_HUMAN	5578	0.73	experiments:in vivo,Affinity Capture-Western,affinity chromatography technology;pmids:10858434;sources:HPRD,BioGRID,I2D
CALR_HUMAN	811	LRP1_HUMAN	4035	0.83	experiments:in vivo,Affinity Capture-Western,affinity chromatography technology;pmids:14980518,12821648;sources:HPRD,BioGRID,I2D
RGS2_HUMAN	5997	KPCA_HUMAN	5578	0.69	experiments:in vitro,in vivo,Biochemical Activity,enzymatic study;pmids:11063746;sources:HPRD,BioGRID,I2D
MYLK_HUMAN	4638	KPCA_HUMAN	5578	0.52	experiments:in vitro;pmids:3160694;sources:HPRD,I2D
KPCA_HUMAN	5578	CASR_HUMAN	846	0.55	experiments:in vitro,enzymatic study;pmids:9694886;sources:HPRD,I2D,BioGRID
C1QBP_HUMAN	708	KPCA_HUMAN	5578	0.89	experiments:in vitro,in vivo,Two-hybrid,Reconstituted Complex,Affinity Capture-Western,affinity chromatography technology,pull down,anti bait coimmunoprecipitation;pmids:10831594,16713569;sources:HPRD,BioGRID,I2D,Lim06,IntAct
KPCA_HUMAN	5578	GPM6A_HUMAN	2823	0.52	experiments:in vitro;pmids:12359212;sources:HPRD,I2D
1433Z_HUMAN	7534	KPCA_HUMAN	5578	0.84	experiments:in vitro,in vivo,Affinity Capture-Western,affinity chromatography technology;pmids:11950841,16713569;sources:HPRD,BioGRID,I2D,Lim06
KPCA_HUMAN	5578	DGKZ_HUMAN	8525	0.65	experiments:in vitro,in vivo;pmids:12890670,9716136;sources:HPRD,I2D
KPCA_HUMAN	5578	ADDG_HUMAN	120	0.55	experiments:in vitro,in vivo;pmids:11895774;sources:HPRD,I2D
BTG2_HUMAN	7832	KPCA_HUMAN	5578	0.55	experiments:in vitro,enzymatic study;pmids:11237868;sources:HPRD,I2D,BioGRID
TEP1_HUMAN	7011	KPCA_HUMAN	5578	0.65	experiments:in vitro,in vivo;pmids:9837921,16713569;sources:HPRD,I2D,Lim06
CALX_HUMAN	821	LRP1_HUMAN	4035	0.73	experiments:in vivo,Affinity Capture-Western,affinity chromatography technology;pmids:14980518;sources:HPRD,BioGRID,I2D
KPCA_HUMAN	5578	GMFB_HUMAN	2764	0.52	experiments:in vitro;pmids:9030586;sources:HPRD,I2D
ARHG1_HUMAN	9138	KPCA_HUMAN	5578	0.52	experiments:in vivo;pmids:12754211;sources:HPRD,I2D
OGG1_HUMAN	4968	KPCA_HUMAN	5578	0.77	experiments:in vivo,Affinity Capture-Western,Biochemical Activity,enzymatic study,affinity chromatography technology;pmids:12034821;sources:HPRD,BioGRID,I2D
RAC1_HUMAN	5879	KPCA_HUMAN	5578	0.68	experiments:in vivo,colocalization by immunostaining,imaging technique;pmids:11284700,16628218;sources:HPRD,MINT,I2D,IntAct
KPCA_HUMAN	5578	PA2G4_HUMAN	5036	0.55	experiments:in vitro,in vivo;pmids:11325528;sources:HPRD,I2D
KPCA_HUMAN	5578	NEUG_HUMAN	4900	0.52	experiments:in vitro;pmids:8080473;sources:HPRD,I2D
KPCA_HUMAN	5578	DYN1_HUMAN	1759	0.52	experiments:in vitro;pmids:10766777;sources:HPRD
KPCA_HUMAN	5578	PLD1_HUMAN	5337	0.84	experiments:in vitro,in vivo,Affinity Capture-Western,affinity chromatography technology;pmids:12839565,10441128;sources:HPRD,BioGRID,I2D
PLD2_HUMAN	5338	KPCA_HUMAN	5578	0.73	experiments:in vivo,Affinity Capture-Western,affinity chromatography technology;pmids:11042115;sources:HPRD,BioGRID,I2D
KPCA_HUMAN	5578	HAND1_HUMAN	9421	0.69	experiments:in vitro,in vivo,Biochemical Activity,enzymatic study;pmids:14636580;sources:HPRD,BioGRID,I2D
CO3_HUMAN	718	LRP1_HUMAN	4035	0.52	experiments:in vivo;pmids:10608878;sources:HPRD,I2D
HAND2_HUMAN	9464	KPCA_HUMAN	5578	0.69	experiments:in vitro,in vivo,Biochemical Activity,enzymatic study;pmids:14636580;sources:HPRD,BioGRID,I2D
KPCA_HUMAN	5578	CFTR_HUMAN	1080	0.52	experiments:in vitro;pmids:1377674;sources:HPRD,I2D
CISH_HUMAN	1154	KPCA_HUMAN	5578	0.59	experiments:in vitro;pmids:12618484;species:Mus musculus (Mouse);sources:HPRD,I2D
KPCA_HUMAN	5578	CYH2_HUMAN	9266	0.52	experiments:in vivo;pmids:10531036;sources:HPRD
KPCA_HUMAN	5578	RGS7_HUMAN	6000	0.52	experiments:in vitro;pmids:12077120;sources:HPRD,I2D
KPCA_HUMAN	5578	SNP23_HUMAN	8773	0.52	experiments:in vitro;pmids:12930825;sources:HPRD,I2D
FSCN1_HUMAN	6624	KPCA_HUMAN	5578	0.79	experiments:in vitro,in vivo,Affinity Capture-Western,Reconstituted Complex,affinity chromatography technology,pull down;pmids:14532112;sources:HPRD,BioGRID,I2D
KPCA_HUMAN	5578	OCLN_HUMAN	4950	0.52	experiments:in vitro;pmids:11502742;sources:HPRD,I2D
DLG4_HUMAN	1742	KPCA_HUMAN	5578	0.89	experiments:in vivo,Affinity Capture-Western,affinity chromatography technology;pmids:11937501,16713569;species:Rattus norvegicus (Rat);sources:HPRD,BioGRID,HomoMINT,I2D,Lim06
KPCA_HUMAN	5578	STXB1_HUMAN	6812	0.69	experiments:in vitro,in vivo,enzymatic study;pmids:8631738,12519779,12950453;sources:HPRD,I2D,BioGRID
C4BPA_HUMAN	722	LRP1_HUMAN	4035	0.55	experiments:in vitro,in vivo;pmids:11705989;sources:HPRD,I2D
KPCA_HUMAN	5578	SPAG1_HUMAN	6674	0.55	experiments:in vitro,enzymatic study;pmids:11517287;sources:HPRD,I2D,BioGRID
KPCA_HUMAN	5578	PEA15_HUMAN	8682	0.52	experiments:in vitro;pmids:9721757;sources:HPRD,I2D
CP135_HUMAN	9662	SMAD9_HUMAN	4093	0.63	experiments:Two-hybrid;pmids:15231748;sources:HPRD,MINT,I2D,Colland04,IntAct,BioGRID
GNA12_HUMAN	2768	KPCA_HUMAN	5578	0.55	experiments:in vitro,in vivo;pmids:8647866;sources:HPRD,I2D
KPCA_HUMAN	5578	GRM1_HUMAN	2911	0.52	experiments:in vitro;pmids:10823959;sources:HPRD,I2D
AKAP5_HUMAN	9495	KPCA_HUMAN	5578	0.85	experiments:in vivo,coimmunoprecipitation,experimental interaction detection,affinity chromatography technology;pmids:11557526,8599116,9202019;sources:HPRD,DIP,I2D,BioGRID
AKA12_HUMAN	9590	KPCA_HUMAN	5578	0.73	experiments:in vitro,Affinity Capture-Western,affinity chromatography technology;pmids:11316952;sources:HPRD,BioGRID,I2D
KPCA_HUMAN	5578	RGS19_HUMAN	10287	0.62	experiments:in vivo;pmids:10760275,10993892;sources:HPRD,I2D
1433G_HUMAN	7532	KPCA_HUMAN	5578	0.73	experiments:in vivo,Affinity Capture-Western,affinity chromatography technology;pmids:10433554;sources:HPRD,BioGRID,I2D
KPCA_HUMAN	5578	C163A_HUMAN	9332	0.67	experiments:in vitro,in vivo,Two-hybrid;pmids:11298324;sources:HPRD,I2D
CTGF_HUMAN	1490	LRP1_HUMAN	4035	0.52	experiments:in vivo;pmids:14585398;sources:HPRD,I2D
KPCA_HUMAN	5578	TRPV6_HUMAN	55503	0.58	experiments:in vitro,in vivo,enzymatic study;pmids:11248124;sources:HPRD,I2D,BioGRID
KPCA_HUMAN	5578	GSK3A_HUMAN	2931	0.69	experiments:in vitro,in vivo,enzymatic study;pmids:11035810,11884598,11749387,12054501;sources:HPRD,I2D,BioGRID
KPCA_HUMAN	5578	PLCB1_HUMAN	23236	0.52	experiments:in vivo;pmids:11278470;sources:HPRD,I2D
KPCA_HUMAN	5578	HSPB8_HUMAN	26353	0.52	experiments:in vitro;pmids:11342557;sources:HPRD,I2D
KPCA_HUMAN	5578	PEBP1_HUMAN	5037	0.65	experiments:in vitro,in vivo;pmids:14654844,12551925;sources:HPRD,I2D,BIND
KPCA_HUMAN	5578	CLAT_HUMAN	1103	0.66	experiments:in vitro,in vivo;pmids:12486117,10861222,15381704;sources:HPRD,I2D
DPOLB_HUMAN	5423	KPCA_HUMAN	5578	0.52	experiments:in vitro;pmids:2040602;sources:HPRD,I2D
KPCA_HUMAN	5578	MARCS_HUMAN	4082	0.66	experiments:in vitro,in vivo;pmids:11930178,8557118,8034575,2473066;sources:HPRD,I2D
FURIN_HUMAN	5045	LRP1_HUMAN	4035	0.65	experiments:in vitro,in vivo;pmids:8546712,2112085;sources:HPRD,I2D
KPCA_HUMAN	5578	PI2R_HUMAN	5739	0.55	experiments:in vitro,enzymatic study;pmids:9722557;sources:HPRD,I2D,BioGRID
ADCY5_HUMAN	111	KPCA_HUMAN	5578	0.62	experiments:in vitro;pmids:8206971,7759492;sources:HPRD,I2D
KPCA_HUMAN	5578	EDF1_HUMAN	8721	0.55	experiments:in vitro,in vivo;pmids:10816571;sources:HPRD,I2D
SDPR_HUMAN	8436	KPCA_HUMAN	5578	0.52	experiments:in vitro;pmids:9566962;sources:HPRD,I2D
KCNE4_HUMAN	23704	KPCA_HUMAN	5578	0.52	experiments:in vitro;pmids:12670483;sources:HPRD,I2D
KPCA_HUMAN	5578	ADAP1_HUMAN	11033	0.52	experiments:in vitro;pmids:12893243;sources:HPRD,I2D
AFAP1_HUMAN	60312	KPCA_HUMAN	5578	0.76	experiments:in vitro,in vivo,Reconstituted Complex,pull down;pmids:12134071;sources:HPRD,BioGRID
TRI29_HUMAN	23650	KPCA_HUMAN	5578	0.65	experiments:in vitro,Two-hybrid;pmids:7644499;sources:HPRD,I2D
PDLI7_HUMAN	9260	KPCA_HUMAN	5578	0.62	experiments:in vitro;pmids:8940095,16713569;sources:HPRD,I2D,Lim06
STXB3_HUMAN	6814	KPCA_HUMAN	5578	0.55	experiments:in vitro,in vivo;pmids:10194441;sources:HPRD,I2D
TRFL_HUMAN	4057	LRP1_HUMAN	4035	0.52	experiments:in vivo;pmids:1464627;sources:HPRD,I2D
KPCA_HUMAN	5578	TNNI3_HUMAN	7137	0.63	experiments:in vitro;pmids:15134451,14596793,11904166,9346285,11121119,2584239,8798526;sources:HPRD,I2D
KPCA_HUMAN	5578	HABP4_HUMAN	22927	0.69	experiments:in vitro,in vivo,Biochemical Activity,enzymatic study;pmids:14699138;sources:HPRD,BioGRID,I2D
KPCA_HUMAN	5578	GBRR1_HUMAN	2569	0.62	experiments:in vitro;pmids:12175859,10779366;sources:HPRD,I2D
GBRR2_HUMAN	2570	KPCA_HUMAN	5578	0.52	experiments:in vitro;pmids:9839716;sources:HPRD,I2D
KPCA_HUMAN	5578	TRPC3_HUMAN	7222	0.52	experiments:in vivo;pmids:9853757;sources:HPRD
KPCA_HUMAN	5578	PP14A_HUMAN	94274	0.64	experiments:in vitro,in vivo,enzymatic study,pull down;pmids:15003508;sources:HPRD,I2D,BioGRID
KPCA_HUMAN	5578	THOC5_HUMAN	8563	0.52	experiments:in vitro;pmids:15221008;sources:HPRD,I2D
KPCA_HUMAN	5578	GRIA2_HUMAN	2891	0.7	experiments:in vivo;pmids:11466413,10501226,12805550,11007883,8848293,12058067;species:Rattus norvegicus (Rat);sources:HPRD,HomoMINT,I2D
KPCA_HUMAN	5578	HMGB1_HUMAN	3146	0.52	experiments:in vitro;pmids:10617144;sources:HPRD,I2D
KPCA_HUMAN	5578	RARA_HUMAN	5914	0.52	experiments:in vivo;pmids:12000751;sources:HPRD,I2D
LIPC_HUMAN	3990	LRP1_HUMAN	4035	0.76	experiments:in vitro,in vivo,Reconstituted Complex,pull down;pmids:7721852;sources:HPRD,BioGRID,I2D
KPCA_HUMAN	5578	SDC4_HUMAN	6385	0.7	experiments:in vitro,pull down;pmids:11916978,9556568,14670076,12571249;sources:HPRD,I2D,IntAct
LBN_HUMAN	132884	SMAD9_HUMAN	4093	0.63	experiments:Two-hybrid;pmids:15231748;sources:HPRD,MINT,I2D,Colland04,IntAct,BioGRID
KPCA_HUMAN	5578	TNNT2_HUMAN	7139	0.75	experiments:in vitro,Two-hybrid;pmids:8798526,2584239;sources:HPRD,I2D
GBLP_HUMAN	10399	KPCB_HUMAN	5579	0.9	experiments:in vitro,in vivo,Affinity Capture-Western,Reconstituted Complex,affinity chromatography technology,pull down,anti bait coimmunoprecipitation;pmids:10480917,16189514,18596232,23866081,24681954;sources:HPRD,BioGRID,Rual05,IntAct
KPCB_HUMAN	5579	RAD_HUMAN	6236	0.62	experiments:in vitro;pmids:7876254,9677319;sources:HPRD
SPTA2_HUMAN,SPTN1_HUMAN	6709	KPCB_HUMAN	5579	0.52	experiments:in vivo;pmids:8163551;sources:HPRD
KPCB_HUMAN	5579	VTNC_HUMAN	7448	0.52	experiments:in vitro;pmids:9030777;sources:HPRD
KPCB_HUMAN	5579	NCF1_HUMAN	653361	0.89	experiments:in vitro,in vivo,Affinity Capture-Western,protein kinase assay,affinity chromatography technology,enzymatic study;pmids:11120743,11145703,8089108,12056906,17069809;sources:HPRD,BioGRID,MINT,I2D,IntAct
KPCB_HUMAN	5579	BTK_HUMAN	695	0.86	experiments:in vitro,in vivo,Reconstituted Complex,pull down;pmids:11598012,12679936;sources:HPRD,BioGRID
KPCB_HUMAN	5579	ITB2_HUMAN	3689	0.55	experiments:in vitro,enzymatic study;pmids:11700305;sources:HPRD,BioGRID
NPHP1_HUMAN	4867	FLNC_HUMAN	2318	0.77	experiments:in vitro,in vivo,Two-hybrid;pmids:12006559,16713569;sources:HPRD,I2D,Lim06
MK_HUMAN	4192	LRP1_HUMAN	4035	0.84	experiments:in vitro,in vivo,Affinity Capture-MS,affinity chromatography technology;pmids:10772929,16713569;sources:HPRD,BioGRID,I2D,Lim06
GCNT1_HUMAN	2650	KPCB_HUMAN	5579	0.55	experiments:in vitro,in vivo;pmids:12765965;sources:HPRD
BMPR2_HUMAN	659	KPCB_HUMAN	5579	0.59	experiments:in vitro;pmids:15188402;species:Mus musculus (Mouse);sources:HPRD,I2D
RGS2_HUMAN	5997	KPCB_HUMAN	5579	0.79	experiments:in vitro,in vivo,Biochemical Activity,enzymatic study;pmids:11063746,16189514;sources:HPRD,BioGRID,Rual05
KPCB_HUMAN	5579	CASR_HUMAN	846	0.68	experiments:in vitro,in vivo,enzymatic study;pmids:9694886,12356761;sources:HPRD,BioGRID
KPCB_HUMAN	5579	DAB2_HUMAN	1601	0.55	experiments:in vitro,enzymatic study;pmids:10542228;sources:HPRD,BioGRID
KPCB_HUMAN	5579	PA2G4_HUMAN	5036	0.55	experiments:in vitro,in vivo;pmids:11325528;sources:HPRD
KPCB_HUMAN	5579	NEUG_HUMAN	4900	0.52	experiments:in vitro;pmids:8080473;sources:HPRD
CISH_HUMAN	1154	KPCB_HUMAN	5579	0.59	experiments:in vitro;pmids:12618484;species:Mus musculus (Mouse);sources:HPRD,I2D
KPCB_HUMAN	5579	CYH2_HUMAN	9266	0.52	experiments:in vivo;pmids:10531036;sources:HPRD
NMDE4_HUMAN	2906	KPCB_HUMAN	5579	0.52	experiments:in vivo;pmids:10862698;sources:HPRD
PAI1_HUMAN	5054	LRP1_HUMAN	4035	0.84	experiments:in vitro,in vivo,Affinity Capture-Western,affinity chromatography technology;pmids:15001579,16713569;sources:HPRD,BioGRID,I2D,Lim06
KPCB_HUMAN	5579	OCLN_HUMAN	4950	0.52	experiments:in vitro;pmids:11502742;sources:HPRD
MK06_HUMAN	5597	KPCB_HUMAN	5579	0.62	experiments:in vivo;pmids:8626698,16189514;sources:HPRD,Rual05
IF6_HUMAN	3692	KPCB_HUMAN	5579	0.77	experiments:in vitro,in vivo,Two-hybrid;pmids:14654845,16189514;sources:HPRD,Rual05
KPCB_HUMAN	5579	STXB1_HUMAN	6812	0.66	experiments:in vitro,in vivo;pmids:8631738,12519779,12950453;sources:HPRD
GNA13_HUMAN	10672	KPCB_HUMAN	5579	0.77	experiments:in vivo,Biochemical Activity,enzymatic study;pmids:8824244,16189514;sources:HPRD,BioGRID,Rual05
GSK3B_HUMAN	2932	KPCB_HUMAN	5579	0.66	experiments:in vitro,imaging technique;pmids:1324914,16189514,25241761;sources:HPRD,Rual05,IntAct,BioGRID
PDPK1_HUMAN	5170	KPCB_HUMAN	5579	0.85	experiments:in vivo,Reconstituted Complex,pull down;pmids:11376011,16189514;sources:HPRD,BioGRID,Rual05
1433G_HUMAN	7532	KPCB_HUMAN	5579	0.83	experiments:in vivo,Affinity Capture-Western,affinity chromatography technology;pmids:10433554,16189514;sources:HPRD,BioGRID,Rual05
PDLI5_HUMAN	10611	KPCB_HUMAN	5579	0.88	experiments:in vivo,Two-hybrid,Affinity Capture-Western,affinity chromatography technology;pmids:8940095,16189514,16713569;sources:HPRD,BioGRID,Rual05,Lim06
KPCB_HUMAN	5579	GSK3A_HUMAN	2931	0.69	experiments:in vitro,in vivo,enzymatic study;pmids:11035810,11884598,11749387,12054501;sources:HPRD,BioGRID
TPA_HUMAN	5327	LRP1_HUMAN	4035	0.86	experiments:in vitro,in vivo,Reconstituted Complex,pull down;pmids:10632583,1502153;sources:HPRD,BioGRID,I2D
KPCB_HUMAN	5579	PEBP1_HUMAN	5037	0.65	experiments:in vitro,in vivo;pmids:14654844,12551925;sources:HPRD
KPCB_HUMAN	5579	MARCS_HUMAN	4082	0.66	experiments:in vitro,enzymatic study;pmids:11930178,8557118,7588787;sources:HPRD,BioGRID
KI67_HUMAN	4288	KPCB_HUMAN	5579	0.52	experiments:in vitro;pmids:10502411;sources:HPRD
AFAP1_HUMAN	60312	KPCB_HUMAN	5579	0.85	experiments:in vitro,Reconstituted Complex,pull down;pmids:12134071,16189514;sources:HPRD,BioGRID,Rual05
PKCB1_HUMAN	23613	KPCB_HUMAN	5579	0.62	experiments:in vitro;pmids:11003709,16713569;sources:HPRD,Lim06
RIPK4_HUMAN	54101	KPCB_HUMAN	5579	0.78	experiments:in vitro,Two-hybrid,Affinity Capture-Western,Biochemical Activity,enzymatic study,affinity chromatography technology;pmids:11278382;sources:HPRD,BioGRID
PDLI7_HUMAN	9260	KPCB_HUMAN	5579	0.63	experiments:in vitro;pmids:8940095,16189514,16713569;sources:HPRD,Rual05,Lim06
KPCB_HUMAN	5579	HABP4_HUMAN	22927	0.55	experiments:in vitro,in vivo;pmids:14699138;sources:HPRD
NMDZ1_HUMAN	2902	KPCB_HUMAN	5579	0.59	experiments:in vivo;pmids:10862698;species:Mus musculus (Mouse);sources:HPRD,I2D
KPCB_HUMAN	5579	GBRB2_HUMAN	2561	0.52	experiments:in vitro;pmids:1321150;sources:HPRD
UPAR_HUMAN	5329	LRP1_HUMAN	4035	0.79	experiments:in vitro,Affinity Capture-Western,Reconstituted Complex,affinity chromatography technology,pull down;pmids:11359936;sources:HPRD,BioGRID,I2D
KPCB_HUMAN	5579	GBRG2_HUMAN	2566	0.52	experiments:in vitro;pmids:1321150;sources:HPRD
ARI1B_HUMAN	57492	SMAD9_HUMAN	4093	0.63	experiments:Two-hybrid;pmids:15231748;sources:HPRD,MINT,I2D,Colland04,IntAct,BioGRID
MA1C1_HUMAN	57134	SMAD9_HUMAN	4093	0.63	experiments:Two-hybrid;pmids:15231748;sources:HPRD,MINT,I2D,Colland04,IntAct,BioGRID
KPCE_HUMAN	5581	KPCE_HUMAN	5581	0.69	experiments:in vitro,in vivo,enzymatic study;pmids:12640464,11062054,10945988,19920073;sources:HPRD,I2D,BioGRID
GBLP_HUMAN	10399	KPCE_HUMAN	5581	0.89	experiments:in vitro,in vivo,far western blotting,Affinity Capture-Western,Reconstituted Complex,affinity chromatography technology,pull down;pmids:11956211,11709417;sources:HPRD,BioGRID,I2D
SRC_HUMAN	6714	KPCE_HUMAN	5581	0.59	experiments:in vitro;pmids:11834516;species:Mus musculus (Mouse);sources:HPRD,I2D
TIAM1_HUMAN	7074	KPCE_HUMAN	5581	0.67	experiments:in vitro,Biochemical Activity,enzymatic study;pmids:10212259;sources:HPRD,BioGRID,I2D
CNN1_HUMAN	1264	KPCE_HUMAN	5581	0.52	experiments:in vivo;pmids:9312127;sources:HPRD,I2D
COPB_HUMAN	1315	KPCE_HUMAN	5581	0.62	experiments:in vivo;pmids:11897493,16713569;sources:HPRD,I2D,Lim06
HXK2_HUMAN	3099	KPCE_HUMAN	5581	0.74	experiments:in vitro,in vivo,Affinity Capture-Western,affinity chromatography technology;pmids:12663490;sources:HPRD,BioGRID,I2D
SCN3A_HUMAN	6328	LRP1_HUMAN	4035	0.65	experiments:in vitro,Two-hybrid;pmids:10827173;sources:HPRD,BioGRID
KPCE_HUMAN	5581	TRPV1_HUMAN	7442	0.65	experiments:in vitro,in vivo;pmids:14523239,11884385;sources:HPRD,I2D
CFTR_HUMAN	1080	KPCE_HUMAN	5581	0.73	experiments:in vivo,Affinity Capture-Western,affinity chromatography technology;pmids:11956211;sources:HPRD,BioGRID,I2D
NMDE4_HUMAN	2906	KPCE_HUMAN	5581	0.52	experiments:in vivo;pmids:10862698;sources:HPRD,I2D
PK3CB_HUMAN	5291	KPCE_HUMAN	5581	0.73	experiments:in vivo,Affinity Capture-Western,affinity chromatography technology;pmids:9822674;sources:HPRD,BioGRID,I2D
AKAP9_HUMAN	10142	KPCE_HUMAN	5581	0.55	experiments:in vitro,in vivo;pmids:10945988;sources:HPRD,I2D
GNA13_HUMAN	10672	KPCE_HUMAN	5581	0.67	experiments:in vitro,Biochemical Activity,enzymatic study;pmids:8824244;sources:HPRD,BioGRID,I2D
VDAC1_HUMAN	7416	KPCE_HUMAN	5581	0.86	experiments:in vitro,in vivo,Affinity Capture-Western,Reconstituted Complex,Biochemical Activity,enzymatic study,affinity chromatography technology,pull down;pmids:12663490;species:Mus musculus (Mouse);sources:HPRD,BioGRID,I2D
PDPK1_HUMAN	5170	KPCE_HUMAN	5581	0.66	experiments:in vitro,in vivo;pmids:11062054,12640464,10945988;sources:HPRD,I2D
KPCD1_HUMAN	5587	KPCE_HUMAN	5581	0.52	experiments:in vivo;pmids:10092595;sources:HPRD,I2D
PDLI5_HUMAN	10611	KPCE_HUMAN	5581	0.82	experiments:Two-hybrid;pmids:8940095,16713569;species:Rattus norvegicus (Rat),Mus musculus (Mouse);sources:HPRD,BioGRID,I2D,Lim06
TSP1_HUMAN	7057	LRP1_HUMAN	4035	0.87	experiments:in vitro,in vivo,Reconstituted Complex,pull down;pmids:9045712,14991768,7775583;sources:HPRD,BioGRID,I2D
COPB2_HUMAN	9276	KPCE_HUMAN	5581	0.86	experiments:in vitro,Affinity Capture-Western,Affinity Capture-MS,affinity chromatography technology;pmids:9360998,11897493;sources:HPRD,BioGRID,I2D
[truncated: 338,629+ more rows]
