# Supplementary material for: Construction of Gene Modules and Analysis of Prognostic Biomarkers for Cervical Cancer by Weighted Gene Co-Expression Network Analysis
Source: Front Oncol. 2021 Mar 18;11:542063. doi: 10.3389/fonc.2021.542063 (PMC8016394; doi:10.3389/fonc.2021.542063)
Supplement: Supplementary file 7 [file Table_7.xlsx]

## Sheet: Supplementary Table7
V1	V2	V3	V4	V5	V6
MCM8_HUMAN	84515	CDC6_HUMAN	990	0.72	experiments:Affinity Capture-Western,affinity chromatography technology;pmids:15684404;sources:BioGRID
COL11_HUMAN	78989	CDC6_HUMAN	990	0.63	experiments:affinity chromatography technology;pmids:26186194;sources:BioGRID
CCNE1_HUMAN	898	CDC6_HUMAN	990	0.52	experiments:enzymatic study;pmids:10339564;sources:BioGRID
CDT1_HUMAN	81620	CDC6_HUMAN	990	0.89	experiments:in vitro,in vivo,Reconstituted Complex,protein array,pull down;pmids:15232106,14672932,18162579;sources:HPRD,BioGRID,IntAct,MINT,I2D,BIND
BPNT1_HUMAN	10380	CDC6_HUMAN	990	0.63	experiments:affinity chromatography technology;pmids:28514442;sources:BioGRID
MCM6_HUMAN	4175	CDC6_HUMAN	990	0.49	pmids:23397142;sources:IntAct
ORC6_HUMAN	23594	CDC6_HUMAN	990	0.7	experiments:in vitro,protein array,pull down;pmids:15232106;sources:HPRD,IntAct,I2D,BIND,BioGRID
CCNB1_HUMAN	891	CDC6_HUMAN	990	0.52	experiments:enzymatic study;pmids:10339564;sources:BioGRID
CDK1_HUMAN	983	CDC6_HUMAN	990	0.52	experiments:enzymatic study;pmids:10339564;sources:BioGRID
MCM10_HUMAN	55388	CDC6_HUMAN	990	0.7	experiments:in vitro,protein array,pull down;pmids:15232106;sources:HPRD,IntAct,MINT,I2D,BIND,BioGRID
ELAV1_HUMAN	1994	INSI1_HUMAN	3638	0.63	experiments:affinity chromatography technology;pmids:19322201;sources:BioGRID
RNH2B_HUMAN	79621	CA052_HUMAN	148423	0.72	experiments:affinity chromatography technology,anti tag coimmunoprecipitation;pmids:26496610;sources:BioGRID,IntAct
CLCN2_HUMAN	1181	CA052_HUMAN	148423	0.72	experiments:affinity chromatography technology,anti tag coimmunoprecipitation;pmids:26496610;sources:BioGRID,IntAct
KI20B_HUMAN	9585	CA052_HUMAN	148423	0.72	experiments:affinity chromatography technology,anti tag coimmunoprecipitation;pmids:26496610;sources:BioGRID,IntAct
RFA3_HUMAN	6119	SMC2_HUMAN	10592	0.63	experiments:affinity chromatography technology;pmids:24332808;sources:BioGRID
AURKA_HUMAN	6790	SMC2_HUMAN	10592	0.49	pmids:26344197;sources:BioGRID
FOXM1_HUMAN	2305	SMC2_HUMAN	10592	0.72	experiments:affinity chromatography technology,tandem affinity purification;pmids:25609649;sources:BioGRID,IntAct
DSN1_HUMAN	79980	NUF2_HUMAN	83540	0.87	experiments:affinity chromatography technology,anti tag coimmunoprecipitation,tandem affinity purification;pmids:26186194,26496610,27705803,28514442;sources:BioGRID,IntAct
AURKA_HUMAN	6790	NUF2_HUMAN	83540	0.52	experiments:enzymatic study;pmids:14602875;sources:BioGRID
CENPE_HUMAN	1062	NUF2_HUMAN	83540	0.87	experiments:pull down,fluorescence microscopy,Two-hybrid,anti bait coimmunoprecipitation,anti tag coimmunoprecipitation;pmids:17535814,19779646;sources:IntAct,BioGRID
BUB1B_HUMAN	701	NUF2_HUMAN	83540	0.72	experiments:affinity chromatography technology,anti tag coimmunoprecipitation;pmids:25852190;sources:BioGRID,IntAct
CENPH_HUMAN	64946	NUF2_HUMAN	83540	0.63	experiments:Two-hybrid;pmids:15713649;sources:BioGRID
NDC80_HUMAN	10403	NUF2_HUMAN	83540	0.97	experiments:Two-hybrid,Affinity Capture-MS,pull down,molecular sieving,cosedimentation through density gradient,anti bait coimmunoprecipitation,inferred by curator,affinity chromatography technology,tandem affinity purification,mammalian protein protein interaction trap,anti tag coimmunoprecipitation;pmids:14602875,14699129,15961401,17129783,14681455,20360068,22939629,25416956,26496610;species:Mu…
AURKB_HUMAN	9212	NUF2_HUMAN	83540	0.69	experiments:in vitro,in vivo,enzymatic study,affinity chromatography technology;pmids:14602875;sources:HPRD,BioGRID
EGLN3_HUMAN	112399	NUF2_HUMAN	83540	0.63	experiments:anti tag coimmunoprecipitation;pmids:26972000;sources:IntAct
RFA3_HUMAN	6119	DNJC9_HUMAN	23234	0.63	experiments:affinity chromatography technology;pmids:24332808;sources:BioGRID
CUL1_HUMAN	8454	DNJC9_HUMAN	23234	0.63	experiments:affinity chromatography technology;pmids:21145461;sources:BioGRID
FOXM1_HUMAN	2305	DNJC9_HUMAN	23234	0.72	experiments:affinity chromatography technology,tandem affinity purification;pmids:25609649;sources:BioGRID,IntAct
AURKA_HUMAN	6790	LEF1_HUMAN	51176	0.49	pmids:24412244;sources:IntAct
UBF1_HUMAN	7343	LEF1_HUMAN	51176	0.73	experiments:in vivo,Affinity Capture-Western,affinity chromatography technology;pmids:12748295;sources:HPRD,BioGRID,I2D
PLK1_HUMAN	5347	CC037_HUMAN	56941	0.72	experiments:affinity chromatography technology,anti tag coimmunoprecipitation;pmids:26496610;sources:BioGRID,IntAct
RNH2A_HUMAN	10535	PSRC1_HUMAN	84722	0.72	experiments:affinity chromatography technology,anti tag coimmunoprecipitation;pmids:26496610;sources:BioGRID,IntAct
B9D2_HUMAN	80776	ARI1B_HUMAN	57492	0.49	pmids:26638075;sources:BioGRID,IntAct
CQ059_HUMAN	54785	SAS6_HUMAN	163786	0.73	experiments:affinity chromatography technology;pmids:26186194,28514442;sources:BioGRID
PLK4_HUMAN	10733	SAS6_HUMAN	163786	0.49	pmids:24613305;sources:BioGRID
CUL1_HUMAN	8454	SKP2_HUMAN	6502	0.9	experiments:in vitro,in vivo,Affinity Capture-Western,Reconstituted Complex,Co-crystal Structure,coimmunoprecipitation,anti bait coimmunoprecipitation,x-ray crystallography,affinity chromatography technology,anti tag coimmunoprecipitation,pull down,Two-hybrid;pmids:9430629,12840033,12609982,10559858,11961546,18173839,17439941,12504026,16189514,16880511,16774918,18239684,10230406,21249194,19270694…
ASB2_HUMAN	51676	SKP2_HUMAN	6502	0.63	experiments:affinity chromatography technology;pmids:21119685;sources:BioGRID
NEDD1_HUMAN	121441	CCD77_HUMAN	84318	0.72	experiments:affinity chromatography technology,anti tag coimmunoprecipitation;pmids:26496610;sources:BioGRID,IntAct
RFA3_HUMAN	6119	HLTF_HUMAN	6596	0.63	experiments:affinity chromatography technology;pmids:24332808;sources:BioGRID
DTL_HUMAN	51514	HLTF_HUMAN	6596	0.63	experiments:affinity chromatography technology;pmids:23555860;sources:BioGRID
ELAV1_HUMAN	1994	HLTF_HUMAN	6596	0.63	experiments:affinity chromatography technology;pmids:19322201;sources:BioGRID
PDK3_HUMAN	5165	HLTF_HUMAN	6596	0.72	experiments:affinity chromatography technology,anti tag coimmunoprecipitation;pmids:26496610;sources:BioGRID,IntAct
ELAV1_HUMAN	1994	T194A_HUMAN,NEMP1_HUMAN	23306	0.63	experiments:affinity chromatography technology;pmids:19322201;sources:BioGRID
FANCM_HUMAN	57697	RMI2_HUMAN	116028	0.63	experiments:affinity chromatography technology;pmids:20064461;sources:BioGRID
RMI1_HUMAN	80010	RMI2_HUMAN	116028	0.85	experiments:anti bait coimmunoprecipitation,affinity chromatography technology,molecular sieving;pmids:20064461,20711169,26186194,28514442;sources:MINT,BioGRID,IntAct
BLM_HUMAN	641	RMI2_HUMAN	116028	0.85	experiments:anti bait coimmunoprecipitation,molecular sieving,affinity chromatography technology;pmids:20711169,26186194,28514442;sources:MINT,IntAct,BioGRID
WDR76_HUMAN	79968	FEN1_HUMAN	2237	0.63	experiments:affinity chromatography technology;pmids:25817432;sources:BioGRID
MSH6_HUMAN	2956	FEN1_HUMAN	2237	0.49	pmids:26344197;sources:BioGRID
BLM_HUMAN	641	FEN1_HUMAN	2237	0.89	experiments:in vivo,Affinity Capture-Western,Reconstituted Complex,pull down,anti bait coimmunoprecipitation,enzyme linked immunosorbent assay,affinity chromatography technology;pmids:14688284,16326861;sources:HPRD,BioGRID,IntAct,I2D
CND3_HUMAN	64151	FEN1_HUMAN	2237	0.63	experiments:affinity chromatography technology;pmids:16543152;sources:BioGRID
DNA2L_HUMAN,DNA2_HUMAN	1763	FEN1_HUMAN	2237	0.7	experiments:affinity chromatography technology;pmids:20019387;species:Saccharomyces cerevisiae (Baker's yeast);sources:BioGRID
CDK1_HUMAN	983	FEN1_HUMAN	2237	0.56	experiments:pull down;pmids:12853968;sources:BioGRID
CCNA2_HUMAN	890	FEN1_HUMAN	2237	0.79	experiments:Biochemical Activity,Reconstituted Complex,Affinity Capture-Western,enzymatic study,affinity chromatography technology,pull down;pmids:12853968;sources:BioGRID
KIFC3_HUMAN	3801	SIAH1_HUMAN	6477	0.63	experiments:Two-hybrid;pmids:25416956;sources:BioGRID,IntAct
MCM2_HUMAN	4171	SIAH1_HUMAN	6477	0.63	experiments:affinity chromatography technology;pmids:25963833;sources:BioGRID
MCM4_HUMAN	4173	CDC45_HUMAN	8318	0.63	experiments:affinity chromatography technology;pmids:16902406;sources:BioGRID
DPOLA_HUMAN	5422	CDC45_HUMAN	8318	0.56	experiments:pull down;pmids:10518787;sources:BioGRID
CD2A1_HUMAN,CDN2A_HUMAN,ARF_HUMAN	1029	CDC45_HUMAN	8318	0.68	experiments:protein array,pull down;pmids:15232106;sources:IntAct,MINT,BioGRID
MCM3_HUMAN	4172	CDC45_HUMAN	8318	0.63	experiments:Two-hybrid;pmids:12614612;sources:BioGRID
MCM10_HUMAN	55388	CDC45_HUMAN	8318	0.68	experiments:protein array,pull down;pmids:15232106;sources:IntAct,MINT,BioGRID
BRCA2_HUMAN	675	CDC45_HUMAN	8318	0.72	experiments:anti bait coimmunoprecipitation,affinity chromatography technology;pmids:22293751;sources:IntAct,MINT,BioGRID
RCC1_HUMAN	1104	TRM2A_HUMAN	27037	0.63	experiments:Two-hybrid;pmids:21900206;sources:MINT,BioGRID,IntAct
RFA3_HUMAN	6119	PRI1_HUMAN	5557	0.63	experiments:affinity chromatography technology;pmids:17035231;sources:BioGRID
DPOLA_HUMAN	5422	PRI1_HUMAN	5557	0.83	experiments:affinity chromatography technology;pmids:12138179,22593576,22939629,26344197,28514442;species:Saccharomyces cerevisiae (Baker's yeast),Mus musculus (Mouse);sources:IntAct,I2D,BioGRID
MDC1_HUMAN	9656	PRI1_HUMAN	5557	0.63	experiments:Two-hybrid;pmids:22990118;sources:BioGRID
BARD1_HUMAN	580	CSTF1_HUMAN	1477	0.9	experiments:in vitro,in vivo,Reconstituted Complex,Two-hybrid,anti bait coimmunoprecipitation,pull down,affinity chromatography technology;pmids:10477523,11257228,18842000,20379136,27591253;sources:HPRD,BioGRID,IntAct,I2D
ELAV1_HUMAN	1994	SKA1_HUMAN	220134	0.63	experiments:affinity chromatography technology;pmids:19322201;sources:BioGRID
NDC80_HUMAN	10403	SKA1_HUMAN	220134	0.77	experiments:colocalization by immunostaining,imaging technique,Two-hybrid;pmids:17093495,22371557;sources:MINT,I2D,BioGRID,IntAct
RAD51_HUMAN	5888	RFA3_HUMAN	6119	0.63	experiments:Two-hybrid;pmids:19338310;sources:IntAct,BioGRID
ERC6L_HUMAN	54821	RFA3_HUMAN	6119	0.76	experiments:Affinity Capture-MS,affinity chromatography technology,anti bait coimmunoprecipitation;pmids:17353931;sources:BioGRID,IntAct
SMUF1_HUMAN	57154	CF106_HUMAN	64771	0.52	experiments:enzymatic study;pmids:20804422;sources:BioGRID
ELAV1_HUMAN	1994	CF106_HUMAN	64771	0.63	experiments:affinity chromatography technology;pmids:19322201;sources:BioGRID
RAD18_HUMAN	56852	FANCI_HUMAN	55215	0.52	experiments:imaging technique;pmids:21355096;sources:BioGRID
KCNS3_HUMAN	3790	FIGL1_HUMAN	63979	0.63	experiments:affinity chromatography technology;pmids:28514442;sources:BioGRID
RNH2B_HUMAN	79621	RIR1_HUMAN	6240	0.72	experiments:affinity chromatography technology,anti tag coimmunoprecipitation;pmids:26496610;sources:BioGRID,IntAct
RN126_HUMAN	55658	RIR1_HUMAN	6240	0.63	experiments:affinity chromatography technology;pmids:26508657;sources:BioGRID
CDCA5_HUMAN	113130	E2AK2_HUMAN	5610	0.72	experiments:affinity chromatography technology,anti tag coimmunoprecipitation;pmids:26496610;sources:BioGRID,IntAct
ELAV1_HUMAN	1994	E2AK2_HUMAN	5610	0.73	experiments:affinity chromatography technology;pmids:19322201,23455922;sources:BioGRID
CNDD3_HUMAN	23310	NEUL_HUMAN	57486	0.72	experiments:affinity chromatography technology,anti tag coimmunoprecipitation;pmids:26496610;sources:BioGRID,IntAct
ZN526_HUMAN	116115	NEUL_HUMAN	57486	0.72	experiments:affinity chromatography technology,anti tag coimmunoprecipitation;pmids:26496610;sources:BioGRID,IntAct
S22A9_HUMAN	114571	S29A1_HUMAN	2030	0.63	experiments:affinity chromatography technology;pmids:28514442;sources:BioGRID
LRP8_HUMAN	7804	ANGE2_HUMAN	90806	0.72	experiments:affinity chromatography technology,anti tag coimmunoprecipitation;pmids:26496610;sources:BioGRID,IntAct
ELAV1_HUMAN	1994	ANGE2_HUMAN	90806	0.63	experiments:affinity chromatography technology;pmids:19322201;sources:BioGRID
RBM4B_HUMAN	83759	ANGE2_HUMAN	90806	0.73	experiments:affinity chromatography technology;pmids:26186194,28514442;sources:BioGRID
RNH2A_HUMAN	10535	RNH2B_HUMAN	79621	0.83	experiments:affinity chromatography technology,anti tag coimmunoprecipitation;pmids:22939629,26496610,26344197;sources:BioGRID,IntAct
MCM2_HUMAN	4171	H12_HUMAN	3006	0.63	experiments:affinity chromatography technology;pmids:25963833;sources:BioGRID
TLR4_HUMAN	7099	NOX4_HUMAN	50507	0.8	experiments:in vitro,Two-hybrid,pull down;pmids:15356101,17064675;sources:HPRD,I2D,IntAct
RYR1_HUMAN	6261	CAC1S_HUMAN	779	0.62	experiments:in vivo;pmids:12496092,9199552;sources:HPRD,I2D
CDK1_HUMAN	983	CDKN3_HUMAN	1033	0.83	experiments:affinity chromatography technology,Two-hybrid;pmids:8127873,8242750,26186194,24218572;sources:BioGRID,MINT,IntAct
HMMR_HUMAN	3161	FA83D_HUMAN	81610	0.63	experiments:affinity chromatography technology;pmids:28514442;sources:BioGRID
GLPK_HUMAN	2710	GLPK3_HUMAN	2713	0.63	experiments:affinity chromatography technology;pmids:28514442;sources:BioGRID
IF2B_HUMAN	8894	CC90B_HUMAN	60492	0.63	experiments:Two-hybrid;pmids:16169070;sources:HPRD,BioGRID,IntAct,MINT,I2D,Stelzl05
FBX5_HUMAN	26271	BARD1_HUMAN	580	0.63	experiments:affinity chromatography technology;pmids:23086937;sources:BioGRID
CDK1_HUMAN	983	BARD1_HUMAN	580	0.52	experiments:enzymatic study;pmids:15665273;sources:BioGRID
TRAF1_HUMAN	7185	TR19L_HUMAN	84957	0.63	experiments:affinity chromatography technology;pmids:11313261;sources:BioGRID
PTPRN_HUMAN	5798	XPO5_HUMAN	57510	0.63	experiments:affinity chromatography technology;pmids:27432908;sources:BioGRID
CDK1_HUMAN	983	CDCA5_HUMAN	113130	0.52	experiments:enzymatic study;pmids:21987589;sources:BioGRID
CAV3_HUMAN	859	NFRKB_HUMAN	4798	0.63	experiments:affinity chromatography technology;pmids:28514442;sources:BioGRID
S22A9_HUMAN	114571	MANEL_HUMAN	149175	0.63	experiments:affinity chromatography technology;pmids:28514442;sources:BioGRID
PCH2_HUMAN	9319	LLR1_HUMAN	122769	0.63	experiments:Two-hybrid;pmids:25416956;sources:BioGRID,IntAct
FTM_HUMAN	23322	NU155_HUMAN	9631	0.72	experiments:affinity chromatography technology,anti tag coimmunoprecipitation;pmids:26638075;sources:BioGRID,IntAct
NU107_HUMAN	57122	NU155_HUMAN	9631	0.63	experiments:affinity chromatography technology;pmids:26496610;sources:BioGRID
PTPRN_HUMAN	5798	TBC15_HUMAN	64786	0.63	experiments:affinity chromatography technology;pmids:27432908;sources:BioGRID
CHK1_HUMAN	1111	DBF4A_HUMAN	10926	0	sources:STRING
RAD18_HUMAN	56852	DBF4A_HUMAN	10926	0.63	experiments:affinity chromatography technology;pmids:24240236;sources:BioGRID
CDT1_HUMAN	81620	MCM4_HUMAN	4173	0.78	experiments:Affinity Capture-MS,Reconstituted Complex,affinity chromatography technology,pull down;pmids:18162579;sources:BioGRID
CENPA_HUMAN	1058	MCM4_HUMAN	4173	0.63	experiments:affinity chromatography technology;pmids:28514442;sources:BioGRID
MCM10_HUMAN	55388	MCM4_HUMAN	4173	0.85	experiments:in vitro,in vivo,Two-hybrid,affinity chromatography technology;pmids:11095689,26186194,28514442;sources:HPRD,BioGRID
CDC7_HUMAN	8317	MCM4_HUMAN	4173	0.82	experiments:Two-hybrid,enzymatic study;pmids:12614612,10846177;species:Mus musculus (Mouse);sources:HPRD,BioGRID,I2D
AURKA_HUMAN	6790	TACC3_HUMAN	10460	0.84	experiments:enzymatic study,Two-hybrid,affinity chromatography technology;pmids:14602875,26186194,28514442;sources:BioGRID
AURKA_HUMAN	6790	HMMR_HUMAN	3161	0.65	experiments:enzymatic study,affinity chromatography technology;pmids:22110403;sources:BioGRID
FTM_HUMAN	23322	ADIP_HUMAN	117178	0.49	pmids:26638075;sources:BioGRID,IntAct
FA64A_HUMAN	54478	ADIP_HUMAN	117178	0.63	experiments:Two-hybrid;pmids:25416956;sources:BioGRID,IntAct
CEP55_HUMAN	55165	ADIP_HUMAN	117178	0.73	experiments:Two-hybrid;pmids:25416956,26638075;sources:BioGRID,IntAct
STIL_HUMAN	6491	ADIP_HUMAN	117178	0.49	pmids:26638075;sources:BioGRID,IntAct
DPOLL_HUMAN	27343	ADIP_HUMAN	117178	0.63	experiments:Two-hybrid;pmids:25416956;sources:BioGRID,IntAct
PLK1_HUMAN	5347	ADIP_HUMAN	117178	0.63	experiments:anti tag coimmunoprecipitation;pmids:24397932;sources:IntAct
ELAV1_HUMAN	1994	ADIP_HUMAN	117178	0.63	experiments:affinity chromatography technology;pmids:19322201;sources:BioGRID
EGLN3_HUMAN	112399	ADIP_HUMAN	117178	0.63	experiments:anti tag coimmunoprecipitation;pmids:26972000;sources:IntAct
RANB3_HUMAN	8498	RCC1_HUMAN	1104	0.89	experiments:in vitro,in vivo,Reconstituted Complex,pull down,Two-hybrid;pmids:11932251,9637251,16189514,26344197;sources:HPRD,BioGRID,IntAct,I2D,Rual05
FOXP1_HUMAN	27086	RCC1_HUMAN	1104	0.72	experiments:affinity chromatography technology,tandem affinity purification;pmids:25609649;sources:BioGRID,IntAct
NU107_HUMAN	57122	RCC1_HUMAN	1104	0.72	experiments:affinity chromatography technology,anti tag coimmunoprecipitation;pmids:26496610;sources:BioGRID,IntAct
CENPO_HUMAN	79172	CENPQ_HUMAN	55166	0.83	experiments:affinity chromatography technology,anti tag coimmunoprecipitation;pmids:16622420,26186194,26496610,28514442;sources:BioGRID,IntAct
CENPN_HUMAN	55839	CENPQ_HUMAN	55166	0.82	experiments:affinity chromatography technology,anti tag coimmunoprecipitation;pmids:16622419,26496610;sources:BioGRID,IntAct
PLK1_HUMAN	5347	CENPQ_HUMAN	55166	0.52	experiments:enzymatic study;pmids:21454580;sources:BioGRID
EZH2_HUMAN	2146	WDR76_HUMAN	79968	0.72	experiments:affinity chromatography technology,anti tag coimmunoprecipitation;pmids:26496610;sources:BioGRID,IntAct
CENPA_HUMAN	1058	HJURP_HUMAN	55355	0.9	experiments:cosedimentation through density gradient,tandem affinity purification,pull down,anti tag coimmunoprecipitation,anti bait coimmunoprecipitation,confocal microscopy,imaging technique,affinity chromatography technology,molecular sieving,x-ray crystallography;pmids:19410544,19410545,21478274,20080577,22406139,16622419,26496610,25727006,28514442;sources:IntAct,BioGRID
SYTL4_HUMAN	94121	STX2_HUMAN	2054	0.63	experiments:affinity chromatography technology;pmids:24700782;sources:BioGRID
ELAV1_HUMAN	1994	CF145_HUMAN	221749	0.63	experiments:affinity chromatography technology;pmids:19322201;sources:BioGRID
DPOLA_HUMAN	5422	CCNE1_HUMAN	898	0.63	experiments:affinity chromatography technology;pmids:11259605;sources:BioGRID
CDT1_HUMAN	81620	CCNE1_HUMAN	898	0.63	experiments:affinity chromatography technology;pmids:15004027;sources:BioGRID
MCM3_HUMAN	4172	CCNE1_HUMAN	898	0.68	experiments:affinity chromatography technology,pull down;pmids:21965652;sources:BioGRID
MYBB_HUMAN	4605	CCNE1_HUMAN	898	0.68	experiments:in vitro,in vivo,enzymatic study;pmids:9012818,10593981;sources:HPRD,I2D,BioGRID
CHK1_HUMAN	1111	CUL1_HUMAN	8454	0.84	experiments:in vivo,anti bait coimmunoprecipitation,affinity chromatography technology;pmids:16137618,17290223,19808933,23109433;sources:HPRD,MINT,I2D,BioGRID,IntAct,STRING
ASB2_HUMAN	51676	CUL1_HUMAN	8454	0.63	experiments:affinity chromatography technology;pmids:21119685;sources:BioGRID
BORA_HUMAN	79866	CUL1_HUMAN	8454	0.72	experiments:Affinity Capture-Western,affinity chromatography technology;pmids:18378770;sources:BioGRID
CENPE_HUMAN	1062	CUL1_HUMAN	8454	0.63	experiments:Two-hybrid;pmids:19779646;sources:BioGRID
CCNE2_HUMAN	9134	CUL1_HUMAN	8454	0	sources:KEGG,STRING
TRAF1_HUMAN	7185	CUL1_HUMAN	8454	0.63	experiments:affinity chromatography technology;pmids:28514442;sources:BioGRID
MPIP1_HUMAN	993	CUL1_HUMAN	8454	0.74	experiments:affinity chromatography technology;pmids:14681206,14752276,14603323,12234927,15536641,27432908;sources:BioGRID,STRING
STIL_HUMAN	6491	CUL1_HUMAN	8454	0.49	pmids:26638075;sources:BioGRID,IntAct
UHRF1_HUMAN	29128	CUL1_HUMAN	8454	0.63	experiments:affinity chromatography technology;pmids:23297342;sources:BioGRID
RO52_HUMAN	6737	CUL1_HUMAN	8454	0.68	experiments:affinity chromatography technology,pull down;pmids:16880511;sources:BioGRID
FBX32_HUMAN	114907	CUL1_HUMAN	8454	0.63	experiments:affinity chromatography technology;pmids:26753747;sources:BioGRID
NEDD4_HUMAN	4734	CUL1_HUMAN	8454	0.63	experiments:affinity chromatography technology;pmids:24657926;sources:BioGRID
CDCA3_HUMAN	83461	CUL1_HUMAN	8454	0.86	experiments:in vitro,in vivo,Affinity Capture-Western,affinity chromatography technology,pull down;pmids:12679038,16189514;sources:HPRD,BioGRID,Rual05
THA_HUMAN	7067	CUL1_HUMAN	8454	0.63	experiments:Two-hybrid;pmids:15604093;sources:HPRD,Albers05,BioGRID
UHRF1_HUMAN	29128	EZH2_HUMAN	2146	0.63	experiments:affinity chromatography technology;pmids:22330138;sources:BioGRID
ANDR_HUMAN	367	EZH2_HUMAN	2146	0.82	experiments:anti bait coimmunoprecipitation,affinity chromatography technology;pmids:24457600,27728805;sources:MINT,IntAct,BioGRID
CDK1_HUMAN	983	EZH2_HUMAN	2146	0.76	experiments:enzymatic study,affinity chromatography technology;pmids:21135039,20935635,21123648,21131960,25800736;sources:BioGRID
PHF19_HUMAN	26147	EZH2_HUMAN	2146	0.83	experiments:affinity chromatography technology,tandem affinity purification;pmids:21143197,24457600,23104054,27705803,28514442;sources:BioGRID,IntAct
CHK1_HUMAN	1111	DPOLA_HUMAN	5422	0.63	experiments:affinity chromatography technology;pmids:19177015;sources:BioGRID
CCNB1_HUMAN	891	DPOLA_HUMAN	5422	0.52	experiments:enzymatic study;pmids:11259605;sources:BioGRID
CDK1_HUMAN	983	DPOLA_HUMAN	5422	0.52	experiments:enzymatic study;pmids:11259605;sources:BioGRID
FOXM1_HUMAN	2305	DEP1A_HUMAN	55635	0.72	experiments:affinity chromatography technology,tandem affinity purification;pmids:25609649;sources:BioGRID,IntAct
ELAV1_HUMAN	1994	DEP1A_HUMAN	55635	0.63	experiments:affinity chromatography technology;pmids:19322201;sources:BioGRID
ASB2_HUMAN	51676	CK084_HUMAN	144097	0.63	experiments:affinity chromatography technology;pmids:24337577;sources:BioGRID
CROCC_HUMAN	9696	CROL1_HUMAN	84809	0.63	experiments:affinity chromatography technology;pmids:28514442;sources:BioGRID
CENPU_HUMAN	79682	CENPF_HUMAN	1063	0.72	experiments:affinity chromatography technology,anti tag coimmunoprecipitation;pmids:26496610;sources:BioGRID,IntAct
UN5CL_HUMAN	222643	CHK1_HUMAN	1111	0.63	experiments:affinity chromatography technology;pmids:28514442;sources:BioGRID
MSH6_HUMAN	2956	CHK1_HUMAN	1111	0.63	experiments:affinity chromatography technology;pmids:20029092;sources:BioGRID
BLM_HUMAN	641	CHK1_HUMAN	1111	0.75	experiments:in vivo,Affinity Capture-Western,Co-localization,affinity chromatography technology,imaging technique;pmids:15364958;sources:HPRD,BioGRID
CDC20_HUMAN	991	CHK1_HUMAN	1111	0	sources:STRING
BUB1B_HUMAN	701	CHK1_HUMAN	1111	0	sources:STRING
ERC6L_HUMAN	54821	CHK1_HUMAN	1111	0.63	experiments:affinity chromatography technology;pmids:28514442;sources:BioGRID
CDK1_HUMAN	983	CHK1_HUMAN	1111	0.72	experiments:affinity chromatography technology,anti tag coimmunoprecipitation;pmids:26496610;sources:BioGRID,IntAct
TIM_HUMAN	8914	CHK1_HUMAN	1111	0.76	experiments:Affinity Capture-Western,anti tag coimmunoprecipitation,affinity chromatography technology;pmids:15798197;sources:BioGRID,IntAct
MLF1_HUMAN	4291	DSN1_HUMAN	79980	0.73	experiments:affinity chromatography technology;pmids:26186194,28514442;sources:BioGRID
BUB1B_HUMAN	701	DSN1_HUMAN	79980	0.72	experiments:affinity chromatography technology,anti tag coimmunoprecipitation;pmids:25852190;sources:BioGRID,IntAct
EGLN3_HUMAN	112399	DSN1_HUMAN	79980	0.63	experiments:anti tag coimmunoprecipitation;pmids:26972000;sources:IntAct
AURKA_HUMAN	6790	CD2A1_HUMAN,CDN2A_HUMAN,ARF_HUMAN	1029	0.72	experiments:anti bait coimmunoprecipitation,affinity chromatography technology;pmids:17353931;sources:IntAct,BioGRID
E2F1_HUMAN	1869	CD2A2_HUMAN	1029	0.73	experiments:coimmunoprecipitation,affinity chromatography technology,experimental interaction detection;pmids:11314038;sources:DIP,I2D
MCM10_HUMAN	55388	CD2A1_HUMAN,CDN2A_HUMAN,ARF_HUMAN	1029	0.7	experiments:in vitro,protein array,pull down;pmids:15232106;sources:HPRD,IntAct,I2D,BIND,BioGRID
CDC7_HUMAN	8317	CD2A1_HUMAN,CDN2A_HUMAN,ARF_HUMAN	1029	0.7	experiments:in vitro,protein array,pull down;pmids:15232106;sources:HPRD,IntAct,MINT,I2D,BIND,BioGRID
SMBT1_HUMAN	51460	RREB1_HUMAN	6239	0.63	experiments:tandem affinity purification;pmids:27705803;sources:IntAct
ERC6L_HUMAN	54821	RMI1_HUMAN	80010	0.63	experiments:tandem affinity purification;pmids:20360068;sources:IntAct
EGLN3_HUMAN	112399	RMI1_HUMAN	80010	0.63	experiments:anti tag coimmunoprecipitation;pmids:26972000;sources:IntAct
NETO2_HUMAN	81831	H6ST2_HUMAN	90161	0.72	experiments:affinity chromatography technology,anti tag coimmunoprecipitation;pmids:26496610;sources:BioGRID,IntAct
KI20A_HUMAN	10112	H6ST2_HUMAN	90161	0.72	experiments:affinity chromatography technology,anti tag coimmunoprecipitation;pmids:26496610;sources:BioGRID,IntAct
DNA2L_HUMAN,DNA2_HUMAN	1763	BORA_HUMAN	79866	0.63	experiments:affinity chromatography technology;pmids:28514442;sources:BioGRID
NEDD1_HUMAN	121441	HAUS6_HUMAN	54801	0.63	experiments:affinity chromatography technology;pmids:19369198;sources:BioGRID
RFC3_HUMAN	5983	RFC5_HUMAN	5985	0.83	experiments:affinity chromatography technology;pmids:22939629,26344197,28514442;species:Saccharomyces cerevisiae (Baker's yeast),Caenorhabditis elegans;sources:BioGRID
MDC1_HUMAN	9656	RFC5_HUMAN	5985	0.63	experiments:affinity chromatography technology;pmids:22990118;sources:BioGRID
BOREA_HUMAN	55143	TTK_HUMAN	7272	0.7	experiments:protein kinase assay,enzymatic study;pmids:18243099;sources:IntAct,BioGRID
WD51A_HUMAN	25886	TTK_HUMAN	7272	0.49	pmids:26638075;sources:BioGRID
DLGP5_HUMAN	9787	AURKA_HUMAN	6790	0.49	pmids:22939629;sources:BioGRID
CDC20_HUMAN	991	AURKA_HUMAN	6790	0.82	experiments:anti bait coimmunoprecipitation,affinity chromatography technology;pmids:22340593,10377410;sources:IntAct,BioGRID
RANB3_HUMAN	8498	AURKA_HUMAN	6790	0.49	pmids:22939629;sources:BioGRID
TPX2_HUMAN	22974	AURKA_HUMAN	6790	0.89	experiments:x-ray crystallography,affinity chromatography technology,pull down,tandem affinity purification;pmids:14580337,20360068,18773538,14600264,12177045,22110403,19357306,26186194,28514442;sources:IntAct,BioGRID
FOXP1_HUMAN	27086	AURKA_HUMAN	6790	0.68	experiments:affinity chromatography technology,pull down;pmids:28218735;sources:BioGRID
AURKB_HUMAN	9212	AURKA_HUMAN	6790	0.63	experiments:affinity chromatography technology;pmids:23443559;sources:BioGRID
MDC1_HUMAN	9656	CHAP1_HUMAN	283489	0.63	experiments:affinity chromatography technology;pmids:22990118;sources:BioGRID
DUS9_HUMAN	1852	RAP1A_HUMAN	5906	0.63	experiments:affinity chromatography technology;pmids:27432908;sources:BioGRID
ELAV1_HUMAN	1994	TTC5_HUMAN	91875	0.63	experiments:affinity chromatography technology;pmids:19322201;sources:BioGRID
PTPRN_HUMAN	5798	ERP44_HUMAN	23071	0.63	experiments:affinity chromatography technology;pmids:27432908;sources:BioGRID
CENPA_HUMAN	1058	MS18A_HUMAN	54069	0.63	experiments:affinity chromatography technology;pmids:28514442;sources:BioGRID
CAV3_HUMAN	859	MS18A_HUMAN	54069	0.63	experiments:affinity chromatography technology;pmids:28514442;sources:BioGRID
MS18B_HUMAN	11339	MS18A_HUMAN	54069	0.88	experiments:Two-hybrid,affinity chromatography technology,anti tag coimmunoprecipitation,pull down;pmids:21516116,26186194,25416956,17199038,25036634,28514442;sources:MINT,IntAct,BioGRID
CENPA_HUMAN	1058	CENPO_HUMAN	79172	0.49	pmids:15009096;sources:BioGRID
KIF2C_HUMAN	11004	POP1_HUMAN	10940	0.72	experiments:affinity chromatography technology,anti tag coimmunoprecipitation;pmids:26496610;sources:BioGRID,IntAct
NSD2_HUMAN	7468	POP1_HUMAN	10940	0.63	experiments:affinity chromatography technology;pmids:22751105;sources:BioGRID
RBM4B_HUMAN	83759	POP1_HUMAN	10940	0.73	experiments:affinity chromatography technology;pmids:26186194,28514442;sources:BioGRID
RPP25_HUMAN	54913	POP1_HUMAN	10940	0.88	experiments:in vitro,Reconstituted Complex,pull down,affinity chromatography technology;pmids:15096576,26186194,28514442;sources:HPRD,BioGRID,IntAct,I2D
PRC1_HUMAN	9055	CENPE_HUMAN	1062	0.68	experiments:affinity chromatography technology,pull down;pmids:15297875;sources:BioGRID
BUB1B_HUMAN	701	CENPE_HUMAN	1062	0.9	experiments:in vitro,in vivo,Affinity Capture-Western,anti bait coimmunoprecipitation,anti tag coimmunoprecipitation,Two-hybrid,affinity chromatography technology;pmids:10477750,9763420,20237434;sources:HPRD,BioGRID,IntAct,I2D
NETO2_HUMAN	81831	WDHD1_HUMAN	11169	0.72	experiments:affinity chromatography technology,anti tag coimmunoprecipitation;pmids:26496610;sources:BioGRID,IntAct
STIL_HUMAN	6491	PRPS1_HUMAN	5631	0.49	pmids:26638075;sources:BioGRID,IntAct
SMUF1_HUMAN	57154	PRPS1_HUMAN	5631	0.63	experiments:affinity chromatography technology;pmids:23184937;sources:BioGRID
KI20A_HUMAN	10112	GA2L3_HUMAN	283431	0.52	experiments:fluorescence microscopy;pmids:24571573;sources:IntAct
ELAV1_HUMAN	1994	OSGI2_HUMAN	734	0.63	experiments:affinity chromatography technology;pmids:19322201;sources:BioGRID
ELAV1_HUMAN	1994	ORNT1_HUMAN	10166	0.63	experiments:affinity chromatography technology;pmids:19322201;sources:BioGRID
VSIG4_HUMAN	11326	ORNT1_HUMAN	10166	0.73	experiments:affinity chromatography technology;pmids:26186194,28514442;sources:BioGRID
ELAV1_HUMAN	1994	F105A_HUMAN	54491	0.63	experiments:affinity chromatography technology;pmids:19322201;sources:BioGRID
ANLN_HUMAN	54443	ZWILC_HUMAN	55055	0.49	pmids:26344197;sources:BioGRID
CDK1_HUMAN	983	SPAG5_HUMAN	10615	0.52	experiments:enzymatic study;pmids:11549262;sources:BioGRID
CRADD_HUMAN	8738	IMA1_HUMAN,IMA5_HUMAN	3836	0.63	experiments:Two-hybrid;pmids:21988832;sources:IntAct,BioGRID
MDC1_HUMAN	9656	DEP1B_HUMAN	55789	0.63	experiments:affinity chromatography technology;pmids:22990118;sources:BioGRID
KIF15_HUMAN	56992	K1377_HUMAN,CE126_HUMAN	57562	0.63	experiments:Two-hybrid;pmids:16169070;sources:HPRD,BioGRID,IntAct,MINT,I2D,Stelzl05
BIRC5_HUMAN	332	CASP9_HUMAN	842	0.88	experiments:in vivo,Affinity Capture-Western,coimmunoprecipitation,affinity chromatography technology,imaging technique;pmids:11069302,11024045,16189514,25241761;sources:HPRD,BioGRID,IntAct,I2D,Rual05
AKT3_HUMAN	10000	CASP9_HUMAN	842	0	sources:KEGG,STRING
GMEB1_HUMAN	10691	CASP9_HUMAN	842	0.65	experiments:in vivo,Two-hybrid;pmids:16497673;sources:HPRD,I2D
BAX_HUMAN	581	CASP9_HUMAN	842	0.52	experiments:imaging technique;pmids:15254227;sources:BioGRID
KIF23_HUMAN	9493	CEP55_HUMAN	55165	0.72	experiments:affinity chromatography technology,anti tag coimmunoprecipitation;pmids:26496610;sources:BioGRID,IntAct
TEAD4_HUMAN	7004	CEP55_HUMAN	55165	0.73	experiments:Two-hybrid;pmids:21516116,25416956;sources:MINT,IntAct,BioGRID
MD2L1_HUMAN	4085	SGOL2_HUMAN	151246	0.79	experiments:isothermal titration calorimetry,anti bait coimmunoprecipitation,anti tag coimmunoprecipitation,Two-hybrid;pmids:21666598;sources:MINT,IntAct
ELAV1_HUMAN	1994	MYNN_HUMAN	55892	0.63	experiments:affinity chromatography technology;pmids:19322201;sources:BioGRID
NEDD4_HUMAN	4734	R51A1_HUMAN	10635	0.52	experiments:enzymatic study;pmids:19953087;sources:BioGRID
BUB1B_HUMAN	701	PCH2_HUMAN	9319	0.78	experiments:affinity chromatography technology,pull down;pmids:25012665,26324890;sources:BioGRID
MD2L1_HUMAN	4085	PCH2_HUMAN	9319	0.79	experiments:affinity chromatography technology,pull down;pmids:25012665,26324890,26986935;sources:BioGRID
MDC1_HUMAN	9656	PCH2_HUMAN	9319	0.63	experiments:affinity chromatography technology;pmids:22990118;sources:BioGRID
PDD2L_HUMAN	84306	PCBP3_HUMAN	54039	0.73	experiments:affinity chromatography technology;pmids:26186194,28514442;sources:BioGRID
CNDD3_HUMAN	23310	CNDG2_HUMAN	54892	0.83	experiments:affinity chromatography technology,anti tag coimmunoprecipitation;pmids:17268547,14532007,26496610,26344197;sources:BioGRID,IntAct
PLK1_HUMAN	5347	PMYT1_HUMAN	9088	0.62	experiments:in vitro;pmids:12738781,23397142;sources:HPRD,I2D,IntAct
CCNA2_HUMAN	890	PMYT1_HUMAN	9088	0.83	experiments:affinity chromatography technology,anti tag coimmunoprecipitation;pmids:26186194,26496610,28514442;sources:BioGRID,IntAct
MDC1_HUMAN	9656	MYH14_HUMAN	79784	0.63	experiments:affinity chromatography technology;pmids:22990118;sources:BioGRID
SACA4_HUMAN	171169	KIME_HUMAN	4598	0.73	experiments:affinity chromatography technology;pmids:26186194,28514442;sources:BioGRID
NU107_HUMAN	57122	NDC1_HUMAN	55706	0.72	experiments:affinity chromatography technology,anti tag coimmunoprecipitation;pmids:26496610;sources:BioGRID,IntAct
BPNT1_HUMAN	10380	REXON_HUMAN	81691	0.63	experiments:affinity chromatography technology;pmids:28514442;sources:BioGRID
SMUF1_HUMAN	57154	E2F7_HUMAN	144455	0.63	experiments:affinity chromatography technology;pmids:23184937;sources:BioGRID
ACV1B_HUMAN	91	INHBA_HUMAN	3624	0.88	experiments:in vivo,Affinity Capture-Western,coimmunoprecipitation,affinity chromatography technology;pmids:8397373,9202237,9605406,7890768,16189514;sources:HPRD,BioGRID,DIP,I2D,Rual05
DTL_HUMAN	51514	MSH6_HUMAN	2956	0.63	experiments:affinity chromatography technology;pmids:21725088;sources:BioGRID
HIRP3_HUMAN	8479	ABCF3_HUMAN	55324	0.63	experiments:Two-hybrid;pmids:16169070;sources:HPRD,IntAct,MINT,I2D,Stelzl05
RAD51_HUMAN	5888	RAD18_HUMAN	56852	0.88	experiments:Affinity Capture-Western,Reconstituted Complex,affinity chromatography technology,pull down;pmids:19396164,25893307;sources:BioGRID
DTL_HUMAN	51514	RAD18_HUMAN	56852	0.63	experiments:affinity chromatography technology;pmids:23555860;sources:BioGRID
CDC7_HUMAN	8317	RAD18_HUMAN	56852	0.65	experiments:enzymatic study,affinity chromatography technology;pmids:21098111;sources:BioGRID
DTL_HUMAN	51514	CDT1_HUMAN	81620	0.7	experiments:enzymatic study,pull down;pmids:24906324,26272819,21930785;sources:BioGRID
TIPIN_HUMAN	54962	PSF1_HUMAN	9837	0.73	experiments:affinity chromatography technology;pmids:26186194,28514442;sources:BioGRID
NSD2_HUMAN	7468	PSIP1_HUMAN	11168	0.63	experiments:affinity chromatography technology;pmids:22751105;sources:BioGRID
STXB1_HUMAN	6812	SYTL4_HUMAN	94121	0.96	experiments:in vitro,in vivo,Affinity Capture-Western,affinity chromatography technology,pull down;pmids:12590134,15563604,24700782;species:Rattus norvegicus (Rat),Mus musculus (Mouse);sources:HPRD,BioGRID,I2D
RAB8B_HUMAN	51762	SYTL4_HUMAN	94121	0.63	experiments:affinity chromatography technology;pmids:28514442;sources:BioGRID
WASF1_HUMAN	8936	BAD_HUMAN	572	0.59	experiments:in vivo;pmids:12931191;species:Mus musculus (Mouse);sources:HPRD,I2D,STRING
NAF1_HUMAN	92345	BAD_HUMAN	572	0.63	experiments:anti bait coimmunoprecipitation;pmids:20010695;sources:MINT,IntAct
MCM3_HUMAN	4172	CNDD3_HUMAN	23310	0.49	pmids:26344197;sources:BioGRID
CEP97_HUMAN	79598	NEDD1_HUMAN	121441	0.82	experiments:affinity chromatography technology,anti tag coimmunoprecipitation;pmids:26496610,26638075;sources:BioGRID,IntAct
STIL_HUMAN	6491	NEDD1_HUMAN	121441	0.49	pmids:26638075;sources:BioGRID,IntAct
FBF1_HUMAN	85302	NEDD1_HUMAN	121441	0.49	pmids:26638075;sources:BioGRID,IntAct
CCNA2_HUMAN	890	TFDP2_HUMAN	7029	0	sources:STRING
TAZ_HUMAN	6901	LMLN_HUMAN	89782	0.63	experiments:affinity chromatography technology;pmids:28514442;sources:BioGRID
ELAV1_HUMAN	1994	F102B_HUMAN	284611	0.63	experiments:affinity chromatography technology;pmids:19322201;sources:BioGRID
LRC29_HUMAN	26231	STIL_HUMAN	6491	0.63	experiments:affinity chromatography technology;pmids:26186194;sources:BioGRID
AURKB_HUMAN	9212	CENPA_HUMAN	1058	0.66	experiments:in vitro,enzymatic study;pmids:11756469,20663916,20593489;sources:HPRD,I2D,BioGRID
NSD2_HUMAN	7468	KIF11_HUMAN	3832	0.63	experiments:affinity chromatography technology;pmids:24923560;sources:BioGRID
SMUF1_HUMAN	57154	KIF11_HUMAN	3832	0.63	experiments:affinity chromatography technology;pmids:23184937;sources:BioGRID
CDK1_HUMAN	983	KIF11_HUMAN	3832	0.52	experiments:enzymatic study;pmids:8548803;sources:BioGRID
RAD51_HUMAN	5888	MLF1_HUMAN	4291	0.49	pmids:25036637;sources:IntAct
BLM_HUMAN	641	RAD51_HUMAN	5888	0.96	experiments:in vitro,in vivo,Affinity Capture-Western,Two-hybrid,far western blotting,affinity chromatography technology;pmids:11278509,15064730,19671661,18562274;species:Mus musculus (Mouse);sources:HPRD,BioGRID,I2D,BIND
DNA2L_HUMAN,DNA2_HUMAN	1763	RAD51_HUMAN	5888	0.63	experiments:affinity chromatography technology;pmids:28514442;sources:BioGRID
SGOL1_HUMAN	151648	RAD51_HUMAN	5888	0.72	experiments:affinity chromatography technology,anti tag coimmunoprecipitation;pmids:26496610;sources:BioGRID,IntAct
BRCA2_HUMAN	675	RAD51_HUMAN	5888	0.97	experiments:in vitro,in vivo,Affinity Capture-Western,Co-localization,Reconstituted Complex,Affinity Capture-MS,copurification,x-ray crystallography,Two-hybrid,coimmunoprecipitation,pull down,anti tag coimmunoprecipitation,electrophoretic mobility shift assay,gst pull down,affinity chromatography technology,imaging technique,enzyme linked immunosorbent assay,anti bait coimmunoprecipitation,compet…
MDC1_HUMAN	9656	RAD51_HUMAN	5888	0.68	experiments:affinity chromatography technology,pull down;pmids:16186822;sources:BioGRID
SMC4_HUMAN	10051	KIF2C_HUMAN	11004	0.56	pmids:26344197;species:Caenorhabditis elegans;sources:BioGRID
SGOL1_HUMAN	151648	KIF2C_HUMAN	11004	0.72	experiments:affinity chromatography technology,anti tag coimmunoprecipitation;pmids:26496610;sources:BioGRID,IntAct
FOXM1_HUMAN	2305	UBP5_HUMAN	8078	0.63	experiments:affinity chromatography technology;pmids:26912724;sources:BioGRID
MCTS1_HUMAN	28985	UBP5_HUMAN	8078	0.63	experiments:affinity chromatography technology;pmids:22863883;sources:BioGRID
PLK1_HUMAN	5347	FBX5_HUMAN	26271	0.84	experiments:protein kinase assay,affinity chromatography technology;pmids:16439210,15469984;sources:IntAct,I2D,BioGRID
CDK1_HUMAN	983	FBX5_HUMAN	26271	0.52	experiments:enzymatic study;pmids:21454540;sources:BioGRID
CCNA2_HUMAN	890	FBX5_HUMAN	26271	0	sources:STRING
SMUF1_HUMAN	57154	AXIN1_HUMAN	8312	0.8	experiments:enzymatic study,affinity chromatography technology,pull down;pmids:23959799,24700460;sources:BioGRID
EGLN3_HUMAN	112399	AXIN1_HUMAN	8312	0.63	experiments:anti tag coimmunoprecipitation;pmids:26972000;sources:IntAct
MS18B_HUMAN	11339	UBE2T_HUMAN	29089	0.73	experiments:affinity chromatography technology;pmids:26186194,28514442;sources:BioGRID
KI20B_HUMAN	9585	STAG1_HUMAN	10274	0.72	experiments:affinity chromatography technology,anti tag coimmunoprecipitation;pmids:26496610;sources:BioGRID,IntAct
MCM6_HUMAN	4175	ORC1_HUMAN	4998	0.7	experiments:Two-hybrid;pmids:12614612;species:Mus musculus (Mouse);sources:BioGRID,I2D
CDC7_HUMAN	8317	ORC1_HUMAN	4998	0.7	experiments:Two-hybrid;pmids:12614612;species:Mus musculus (Mouse);sources:HPRD,BioGRID,I2D
KI18A_HUMAN	81930	FOXM1_HUMAN	2305	0.72	experiments:affinity chromatography technology,anti tag coimmunoprecipitation;pmids:26496610;sources:BioGRID,IntAct
CCNB1_HUMAN	891	FOXM1_HUMAN	2305	0.63	experiments:affinity chromatography technology;pmids:15024056;sources:BioGRID
CDK1_HUMAN	983	FOXM1_HUMAN	2305	0.65	experiments:enzymatic study,affinity chromatography technology;pmids:15024056;sources:BioGRID
CDC20_HUMAN	991	RAVR1_HUMAN	125950	0.63	experiments:affinity chromatography technology;pmids:23443559;sources:BioGRID
NSD2_HUMAN	7468	RAVR1_HUMAN	125950	0.63	experiments:affinity chromatography technology;pmids:22751105;sources:BioGRID
FINC_HUMAN	2335	RAVR1_HUMAN	125950	0.63	experiments:affinity chromatography technology;pmids:19738201;sources:BioGRID
ELAV1_HUMAN	1994	RAVR1_HUMAN	125950	0.63	experiments:affinity chromatography technology;pmids:19322201;sources:BioGRID
AURKB_HUMAN	9212	RAVR1_HUMAN	125950	0.63	experiments:affinity chromatography technology;pmids:23443559;sources:BioGRID
CCNB1_HUMAN	891	TOPK_HUMAN	55872	0.52	experiments:in vitro;pmids:15541388;sources:HPRD,I2D
CDK1_HUMAN	983	TOPK_HUMAN	55872	0.68	experiments:protein kinase assay;pmids:10779557;sources:MINT,IntAct
CDC20_HUMAN	991	E2F1_HUMAN	1869	0.73	experiments:affinity chromatography technology;pmids:25368385,20948288;sources:BioGRID
ANDR_HUMAN	367	E2F1_HUMAN	1869	0.63	experiments:affinity chromatography technology;pmids:22508987;sources:BioGRID
CDK1_HUMAN	983	E2F1_HUMAN	1869	0.52	experiments:enzymatic study;pmids:9199321;sources:BioGRID
RN126_HUMAN	55658	E2F1_HUMAN	1869	0.68	experiments:affinity chromatography technology,pull down;pmids:26234677;sources:BioGRID
I2BP1_HUMAN	26145	RHG01_HUMAN	392	0.49	pmids:26344197;sources:BioGRID
CDK1_HUMAN	983	CDC20_HUMAN	991	0.75	experiments:enzymatic study,affinity chromatography technology;pmids:10799291,28514442;sources:BioGRID
AURKB_HUMAN	9212	CDC20_HUMAN	991	0.63	experiments:affinity chromatography technology;pmids:15923616;sources:BioGRID
MDC1_HUMAN	9656	CDC20_HUMAN	991	0.8	experiments:affinity chromatography technology,pull down,imaging technique;pmids:19826003,22990118;sources:BioGRID
CND2_HUMAN	23397	CND3_HUMAN	64151	0.95	experiments:anti bait coimmunoprecipitation,pull down,affinity chromatography technology,anti tag coimmunoprecipitation,imaging technique;pmids:17268547,14532007,11136719,22863883,22939629,26496610,26344197,26166704;species:Saccharomyces cerevisiae (Baker's yeast);sources:MINT,I2D,BioGRID,IntAct
CDK1_HUMAN	983	CND3_HUMAN	64151	0.52	experiments:enzymatic study;pmids:11136719;sources:BioGRID
DTL_HUMAN	51514	NSD2_HUMAN	7468	0.63	experiments:affinity chromatography technology;pmids:26771714;sources:BioGRID
RBM4B_HUMAN	83759	NSD2_HUMAN	7468	0.63	experiments:affinity chromatography technology;pmids:26186194;sources:BioGRID
ROR1_HUMAN	4919	RO52_HUMAN	6737	0.72	experiments:anti bait coimmunoprecipitation,affinity chromatography technology;pmids:23153538;sources:IntAct,BioGRID
SMC4_HUMAN	10051	CND2_HUMAN	23397	0.94	experiments:anti bait coimmunoprecipitation,affinity chromatography technology,anti tag coimmunoprecipitation;pmids:17268547,22863883,22939629,26496610,26344197,26166704;species:Saccharomyces cerevisiae (Baker's yeast);sources:MINT,I2D,BioGRID,IntAct
WD51A_HUMAN	25886	CND2_HUMAN	23397	0.49	pmids:26638075;sources:BioGRID
CDK1_HUMAN	983	CND2_HUMAN	23397	0.52	experiments:enzymatic study;pmids:11136719;sources:BioGRID
AURKB_HUMAN	9212	CND2_HUMAN	23397	0.52	experiments:enzymatic study;pmids:21633354;sources:BioGRID
MCM2_HUMAN	4171	KI67_HUMAN	4288	0.63	experiments:affinity chromatography technology;pmids:25963833;sources:BioGRID
CDK1_HUMAN	983	KI67_HUMAN	4288	0.52	experiments:enzymatic study;pmids:10502411;sources:BioGRID
MDC1_HUMAN	9656	KI67_HUMAN	4288	0.63	experiments:affinity chromatography technology;pmids:22990118;sources:BioGRID
KI20A_HUMAN	10112	BOREA_HUMAN	55143	0.72	experiments:affinity chromatography technology,anti tag coimmunoprecipitation;pmids:26496610;sources:BioGRID,IntAct
ELAV1_HUMAN	1994	ACV1B_HUMAN	91	0.63	experiments:affinity chromatography technology;pmids:19322201;sources:BioGRID
TGFA1_HUMAN	9392	ACV1B_HUMAN	91	0.62	experiments:in vivo;pmids:11278302,16189514;sources:HPRD,Rual05
MCTS1_HUMAN	28985	IPO9_HUMAN	55705	0.63	experiments:affinity chromatography technology;pmids:22863883;sources:BioGRID
KDM4B_HUMAN	23030	TCPE_HUMAN	22948	0.63	experiments:affinity chromatography technology;pmids:28514442;sources:BioGRID
CDK1_HUMAN	983	TCPE_HUMAN	22948	0.72	experiments:affinity chromatography technology,anti tag coimmunoprecipitation;pmids:26496610;sources:BioGRID,IntAct
PDK3_HUMAN	5165	TCPE_HUMAN	22948	0.72	experiments:affinity chromatography technology,anti tag coimmunoprecipitation;pmids:26496610;sources:BioGRID,IntAct
NEDD4_HUMAN	4734	AN13D_HUMAN	338692	0.52	experiments:enzymatic study;pmids:19953087;sources:BioGRID
SMUF1_HUMAN	57154	AN13D_HUMAN	338692	0.52	experiments:enzymatic study;pmids:20804422;sources:BioGRID
SMUF1_HUMAN	57154	UBF1_HUMAN	7343	0.52	experiments:in vivo;pmids:15761153;sources:HPRD,I2D
CPNE7_HUMAN	27132	UBF1_HUMAN	7343	0.63	experiments:affinity chromatography technology;pmids:28514442;sources:BioGRID
SGOL1_HUMAN	151648	KAT6B_HUMAN	23522	0.72	experiments:affinity chromatography technology,anti tag coimmunoprecipitation;pmids:26496610;sources:BioGRID,IntAct
ELAV1_HUMAN	1994	DCAKD_HUMAN	79877	0.63	experiments:affinity chromatography technology;pmids:19322201;sources:BioGRID
PLK1_HUMAN	5347	PRC1_HUMAN	9055	0.52	experiments:in vivo;pmids:17351640;sources:HPRD
EXOS2_HUMAN	23404	PRC1_HUMAN	9055	0.72	experiments:affinity chromatography technology,anti tag coimmunoprecipitation;pmids:26496610;sources:BioGRID,IntAct
CCNB1_HUMAN	891	PRC1_HUMAN	9055	0.52	experiments:enzymatic study;pmids:9885575;sources:BioGRID
GTPB1_HUMAN	9567	PRC1_HUMAN	9055	0.49	pmids:26344197;sources:BioGRID
CDK1_HUMAN	983	PRC1_HUMAN	9055	0.52	experiments:enzymatic study;pmids:9885575;sources:BioGRID
CCNA2_HUMAN	890	PRC1_HUMAN	9055	0.52	experiments:enzymatic study;pmids:9885575;sources:BioGRID
MCM2_HUMAN	4171	PHF5A_HUMAN	84844	0.63	experiments:affinity chromatography technology;pmids:25963833;sources:BioGRID
BAX_HUMAN	581	ATAD5_HUMAN	79915	0.72	experiments:affinity chromatography technology,anti tag coimmunoprecipitation;pmids:26496610;sources:BioGRID,IntAct
PLOD2_HUMAN	5352	RANB3_HUMAN	8498	0.63	experiments:affinity chromatography technology;pmids:22863883;sources:BioGRID
ELAV1_HUMAN	1994	RANB3_HUMAN	8498	0.63	experiments:affinity chromatography technology;pmids:19322201;sources:BioGRID
HIRP3_HUMAN	8479	RANB3_HUMAN	8498	0.63	experiments:affinity chromatography technology;pmids:22863883;sources:BioGRID
ELAV1_HUMAN	1994	CB034_HUMAN	79823	0.63	experiments:affinity chromatography technology;pmids:19322201;sources:BioGRID
KLC3_HUMAN	147700	EXO1_HUMAN	9156	0.72	experiments:affinity chromatography technology,anti tag coimmunoprecipitation;pmids:26496610;sources:BioGRID,IntAct
BUB1B_HUMAN	701	PLK1_HUMAN	5347	0.81	experiments:enzymatic study,affinity chromatography technology,pull down;pmids:19503101,17376779,23455478,24067371,26323689;sources:BioGRID
MCM3_HUMAN	4172	PLK1_HUMAN	5347	0.65	experiments:in vivo,coimmunoprecipitation;pmids:15654075;sources:HPRD,IntAct,I2D,STRING
NDC80_HUMAN	10403	PLK1_HUMAN	5347	0.49	pmids:22939629;sources:BioGRID
EXOS9_HUMAN	5393	EXOS2_HUMAN	23404	0.96	experiments:in vivo,Two-hybrid,anti tag coimmunoprecipitation,cosedimentation through density gradient,anti bait coimmunoprecipitation,tandem affinity purification,affinity chromatography technology;pmids:11719186,12788944,17412707,17545563,22939629,26496610,26344197;species:Saccharomyces cerevisiae (Baker's yeast);sources:HPRD,I2D,IntAct,BioGRID
MPP6_HUMAN	51678	EXOS2_HUMAN	23404	0.52	experiments:in vivo;pmids:11719186;sources:HPRD,I2D
MDC1_HUMAN	9656	EXOS2_HUMAN	23404	0.63	experiments:affinity chromatography technology;pmids:22990118;sources:BioGRID
AURKB_HUMAN	9212	TPX2_HUMAN	22974	0.63	experiments:affinity chromatography technology;pmids:19357306;sources:BioGRID
SGOL1_HUMAN	151648	BUB1B_HUMAN	701	0.63	experiments:affinity chromatography technology;pmids:22374677;sources:BioGRID
AURKB_HUMAN	9212	BUB1B_HUMAN	701	0.63	experiments:affinity chromatography technology;pmids:18710370;sources:BioGRID
U119A_HUMAN	9094	ARL2_HUMAN	402	0.97	experiments:in vitro,in vivo,Two-hybrid,Affinity Capture-Western,Reconstituted Complex,pull down,fluorescence polarization spectroscopy,affinity chromatography technology,tandem affinity purification;pmids:12527357,18588884,25416956,27173435;species:Rattus norvegicus (Rat);sources:HPRD,BioGRID,MINT,I2D,IntAct
MCM3_HUMAN	4172	MCM6_HUMAN	4175	0.96	experiments:in vitro,Two-hybrid,protein array,tandem affinity purification,affinity chromatography technology,anti tag coimmunoprecipitation;pmids:12614612,15232106,16189514,17296731,22863883,22939629,26496610,26344197,28514442;species:Saccharomyces cerevisiae (Baker's yeast);sources:HPRD,IntAct,I2D,Rual05,BIND,BioGRID
ORC6_HUMAN	23594	MCM6_HUMAN	4175	0.7	experiments:in vitro,protein array,pull down;pmids:15232106;sources:HPRD,IntAct,I2D,BIND,BioGRID
MCM10_HUMAN	55388	MCM6_HUMAN	4175	0.89	experiments:in vitro,in vivo,protein array,Two-hybrid,pull down,affinity chromatography technology;pmids:11095689,15232106,16189514,26186194,25416956,26496610,28514442;sources:HPRD,BioGRID,IntAct,MINT,I2D,Rual05,BIND
CDC7_HUMAN	8317	MCM6_HUMAN	4175	0.52	experiments:enzymatic study;pmids:10846177;sources:BioGRID
PRKDC_HUMAN	5591	MCM3_HUMAN	4172	0.63	experiments:affinity chromatography technology;pmids:20808282;sources:MINT
MCM10_HUMAN	55388	MCM3_HUMAN	4172	0.87	experiments:in vitro,in vivo,Two-hybrid,protein array,pull down;pmids:11095689,15232106,16189514;sources:HPRD,IntAct,I2D,Rual05,BIND,BioGRID
TIPIN_HUMAN	54962	MCM3_HUMAN	4172	0.73	experiments:affinity chromatography technology;pmids:26186194,28514442;sources:BioGRID
CDC7_HUMAN	8317	MCM3_HUMAN	4172	0.86	experiments:in vitro,Biochemical Activity,protein array,enzymatic study,pull down;pmids:9250678,15232106;sources:HPRD,BioGRID,IntAct,MINT,I2D,BIND,KEGG,STRING
MCM2_HUMAN	4171	TBB4A_HUMAN	10382	0.63	experiments:affinity chromatography technology;pmids:25963833;sources:BioGRID
SMUF1_HUMAN	57154	NEK2_HUMAN	4751	0.52	experiments:enzymatic study;pmids:20804422;sources:BioGRID
CDC7_HUMAN	8317	ORC6_HUMAN	23594	0.92	experiments:in vitro,Two-hybrid,protein array,pull down;pmids:12614612,15232106;species:Mus musculus (Mouse);sources:HPRD,BioGRID,IntAct,MINT,I2D,BIND
CDK1_HUMAN	983	CDCA2_HUMAN	157313	0.52	experiments:enzymatic study;pmids:16998479;sources:BioGRID
SMUF1_HUMAN	57154	WEE1_HUMAN	7465	0.52	experiments:in vivo;pmids:15761153;sources:HPRD,I2D,STRING
CDK1_HUMAN	983	WEE1_HUMAN	7465	0.52	experiments:enzymatic study;pmids:15070733;sources:BioGRID
ELAV1_HUMAN	1994	TLK2_HUMAN	11011	0.63	experiments:affinity chromatography technology;pmids:19322201;sources:BioGRID
CDK1_HUMAN	983	BIRC5_HUMAN	332	0.65	experiments:fluorescence microscopy,anti bait coimmunoprecipitation;pmids:17681274;sources:IntAct
AURKB_HUMAN	9212	BIRC5_HUMAN	332	0.9	experiments:in vitro,in vivo,Two-hybrid,Reconstituted Complex,anti tag coimmunoprecipitation,pull down,anti bait coimmunoprecipitation,gst pull down,affinity chromatography technology,imaging technique;pmids:12419797,11516652,16291752,17681274,17099693,19951914,21554500,19995937,21051298,19357306,18477699,24571573,20430883,27332895;sources:HPRD,BioGRID,IntAct,MINT,I2D,BIND
MD2L1_HUMAN	4085	CCNB1_HUMAN	891	0.52	experiments:enzymatic study;pmids:16275333;sources:BioGRID
KLC3_HUMAN	147700	CCNB1_HUMAN	891	0.72	experiments:affinity chromatography technology,anti tag coimmunoprecipitation;pmids:26496610;sources:BioGRID,IntAct
MDC1_HUMAN	9656	CCNB1_HUMAN	891	0.52	experiments:enzymatic study;pmids:19826003;sources:BioGRID
MCM2_HUMAN	4171	KIF14_HUMAN	9928	0.63	experiments:affinity chromatography technology;pmids:25963833;sources:BioGRID
SCN2B_HUMAN	6327	KNTC1_HUMAN	9735	0.73	experiments:affinity chromatography technology;pmids:26186194,28514442;sources:BioGRID
SMUF1_HUMAN	57154	TNNT1_HUMAN	7138	0.52	experiments:in vivo;pmids:15761153;sources:HPRD,I2D
SCN2B_HUMAN	6327	CIP2A_HUMAN	57650	0.73	experiments:affinity chromatography technology;pmids:26186194,28514442;sources:BioGRID
NU107_HUMAN	57122	PRKDC_HUMAN	5591	0.49	pmids:24927568;sources:BioGRID
MCM10_HUMAN	55388	MCM2_HUMAN	4171	0.87	experiments:in vitro,in vivo,Two-hybrid,protein array,pull down;pmids:15232106,11095689,16189514;sources:HPRD,IntAct,I2D,Rual05,BIND,BioGRID
TIPIN_HUMAN	54962	MCM2_HUMAN	4171	0.63	experiments:affinity chromatography technology;pmids:26186194;sources:BioGRID
CDC7_HUMAN	8317	MCM2_HUMAN	4171	0.95	experiments:in vitro,Two-hybrid,protein kinase assay,enzymatic study,affinity chromatography technology;pmids:10523313,12614612,11568184,16899510,16826239,16446360,17927916,23066029,10846177;species:Mus musculus (Mouse);sources:HPRD,BioGRID,I2D,IntAct
ELAV1_HUMAN	1994	B3GLT_HUMAN	145173	0.63	experiments:affinity chromatography technology;pmids:19322201;sources:BioGRID
ELAV1_HUMAN	1994	NARG2_HUMAN,ICE2_HUMAN	79664	0.63	experiments:affinity chromatography technology;pmids:19322201;sources:BioGRID
MDC1_HUMAN	9656	CX057_HUMAN	55086	0.63	experiments:affinity chromatography technology;pmids:22990118;sources:BioGRID
NDC80_HUMAN	10403	MD2L1_HUMAN	4085	0.62	experiments:in vivo;pmids:12351790,16189514;sources:HPRD,I2D,Rual05
CCNA2_HUMAN	890	MD2L1_HUMAN	4085	0.49	pmids:25669885;sources:BioGRID
ELAV1_HUMAN	1994	METH_HUMAN	4548	0.63	experiments:affinity chromatography technology;pmids:19322201;sources:BioGRID
MDC1_HUMAN	9656	RFC4_HUMAN	5984	0.63	experiments:affinity chromatography technology;pmids:22990118;sources:BioGRID
IL3RA_HUMAN	3563	CDK1_HUMAN	983	0.63	experiments:Two-hybrid;pmids:21988832;sources:IntAct,BioGRID
NU107_HUMAN	57122	SENP2_HUMAN	59343	0.82	experiments:affinity chromatography technology,anti tag coimmunoprecipitation;pmids:26496610,24927568;sources:BioGRID,IntAct
AURKB_HUMAN	9212	NDC80_HUMAN	10403	0.69	experiments:in vitro,in vivo,enzymatic study,affinity chromatography technology;pmids:14602875;sources:HPRD,BioGRID
EGLN3_HUMAN	112399	NDC80_HUMAN	10403	0.63	experiments:anti tag coimmunoprecipitation;pmids:26972000;sources:IntAct
MDC1_HUMAN	9656	LYAR_HUMAN	55646	0.63	experiments:affinity chromatography technology;pmids:22990118;sources:BioGRID
CENPM_HUMAN	79019	CENPK_HUMAN	64105	0.63	experiments:affinity chromatography technology;pmids:16622419;sources:BioGRID
MDC1_HUMAN	9656	LYOX_HUMAN	4015	0.63	experiments:Two-hybrid;pmids:25118846;sources:IntAct
MDC1_HUMAN	9656	CCNA2_HUMAN	890	0.52	experiments:enzymatic study;pmids:19826003;sources:BioGRID
KLC3_HUMAN	147700	NOLC1_HUMAN	9221	0.72	experiments:affinity chromatography technology,anti tag coimmunoprecipitation;pmids:26496610;sources:BioGRID,IntAct
TIPIN_HUMAN	54962	TIM_HUMAN	8914	0.95	experiments:in vitro,in vivo,Two-hybrid,Affinity Capture-Western,copurification,affinity chromatography technology;pmids:12875843,17296725,17102137,26186194,28514442;species:Mus musculus (Mouse);sources:HPRD,BioGRID,I2D
CDC6_HUMAN	990	DPOLA_HUMAN	5422	0.49	pmids:26344197;sources:BioGRID
CDC6_HUMAN	990	CD2A1_HUMAN,CDN2A_HUMAN,ARF_HUMAN	1029	0.7	experiments:in vitro,protein array,pull down;pmids:15232106;sources:HPRD,IntAct,MINT,I2D,BIND,BioGRID
CDC6_HUMAN	990	ORC1_HUMAN	4998	0.97	experiments:in vitro,in vivo,Two-hybrid,Affinity Capture-Western,Reconstituted Complex,Co-fractionation,protein array,affinity chromatography technology,pull down;pmids:9566895,12912926,15232106,12614612;species:Mus musculus (Mouse);sources:HPRD,BioGRID,IntAct,MINT,I2D,BIND
CDC6_HUMAN	990	E2F1_HUMAN	1869	0.49	pmids:23397142;sources:IntAct
CDC6_HUMAN	990	CDC20_HUMAN	991	0.56	experiments:pull down;pmids:14701726;sources:BioGRID,STRING
CDC6_HUMAN	990	MCM3_HUMAN	4172	0.89	experiments:in vivo,Affinity Capture-Western,Co-fractionation,protein array,affinity chromatography technology,pull down;pmids:10464337,11046155,15232106;sources:HPRD,BioGRID,IntAct,MINT,I2D,BIND
CDC6_HUMAN	990	MCM2_HUMAN	4171	0.76	experiments:in vitro,protein array,pull down;pmids:15232106;species:Saccharomyces cerevisiae (Baker's yeast);sources:HPRD,IntAct,MINT,I2D,BIND,BioGRID,STRING
CDC6_HUMAN	990	CCNA2_HUMAN	890	0.89	experiments:in vivo,Reconstituted Complex,Affinity Capture-Western,affinity chromatography technology,pull down,enzymatic study;pmids:9566895,9889196,10339564;sources:HPRD,BioGRID,I2D,KEGG,STRING
SMC2_HUMAN	10592	CNDG2_HUMAN	54892	0.83	experiments:anti bait coimmunoprecipitation,affinity chromatography technology;pmids:17268547,14532007,26166704;sources:MINT,I2D,BioGRID,IntAct
SMC2_HUMAN	10592	CNDD3_HUMAN	23310	0.83	experiments:affinity chromatography technology,anti tag coimmunoprecipitation;pmids:17268547,14532007,26496610,26166704;sources:BioGRID,IntAct
SMC2_HUMAN	10592	CND3_HUMAN	64151	0.89	experiments:anti bait coimmunoprecipitation,affinity chromatography technology;pmids:17268547,14532007,11136719,22863883,22939629,26344197,26166704;species:Saccharomyces cerevisiae (Baker's yeast);sources:MINT,I2D,BioGRID,IntAct
SMC2_HUMAN	10592	CND2_HUMAN	23397	0.94	experiments:anti bait coimmunoprecipitation,affinity chromatography technology,anti tag coimmunoprecipitation;pmids:17268547,21633354,14532007,22863883,22939629,26496610,26344197,26166704;species:Saccharomyces cerevisiae (Baker's yeast);sources:MINT,I2D,BioGRID,IntAct
SMC2_HUMAN	10592	SMC4_HUMAN	10051	0.97	experiments:in vitro,in vivo,Affinity Capture-Western,anti bait coimmunoprecipitation,affinity chromatography technology;pmids:9789013,17113138,17268547,14532007,22863883,22939629,26344197,26166704;species:Caenorhabditis elegans,Saccharomyces cerevisiae (Baker's yeast);sources:HPRD,BioGRID,IntAct,MINT,I2D
NUF2_HUMAN	83540	SPC25_HUMAN	57405	0.83	experiments:affinity chromatography technology,anti tag coimmunoprecipitation;pmids:22939629,26186194,26496610,28514442;sources:BioGRID,IntAct
NUF2_HUMAN	83540	MYBB_HUMAN	4605	0.72	experiments:affinity chromatography technology,anti tag coimmunoprecipitation;pmids:26496610;sources:BioGRID,IntAct
LEF1_HUMAN	51176	E2F1_HUMAN	1869	0.63	experiments:affinity chromatography technology;pmids:17980157;sources:BioGRID,STRING
LEF1_HUMAN	51176	BAX_HUMAN	581	0.49	pmids:24412244;sources:IntAct
PSRC1_HUMAN	84722	AURKA_HUMAN	6790	0.49	pmids:22939629;sources:BioGRID
PPR21_HUMAN	129285	FEN1_HUMAN	2237	0.72	experiments:affinity chromatography technology,anti tag coimmunoprecipitation;pmids:26496610;sources:BioGRID,IntAct
FA86A_HUMAN,EF2KT_HUMAN	196483	GTPB1_HUMAN	9567	0.63	experiments:affinity chromatography technology;pmids:26186194;sources:BioGRID
ARI1B_HUMAN	57492	BCL7A_HUMAN	605	0.73	experiments:affinity chromatography technology;pmids:26344197,28514442;sources:BioGRID
RIPK2_HUMAN	8767	TBB4A_HUMAN	10382	0.72	experiments:tandem affinity purification,anti tag coimmunoprecipitation;pmids:14743216;sources:IntAct,MINT
RIPK2_HUMAN	8767	KIF14_HUMAN	9928	0.63	experiments:anti bait coimmunoprecipitation;pmids:17353931;sources:IntAct,I2D
RIPK2_HUMAN	8767	SMUF1_HUMAN	57154	0.52	experiments:in vivo;pmids:15761153;sources:HPRD,I2D,STRING
SAS6_HUMAN	163786	HAUS5_HUMAN	23354	0.49	pmids:26638075;sources:BioGRID,IntAct
SAS6_HUMAN	163786	ADIP_HUMAN	117178	0.49	pmids:26638075;sources:BioGRID,IntAct
SAS6_HUMAN	163786	HAUS6_HUMAN	54801	0.49	pmids:26638075;sources:BioGRID,IntAct
SAS6_HUMAN	163786	NEDD1_HUMAN	121441	0.49	pmids:26638075;sources:BioGRID,IntAct
SAS6_HUMAN	163786	CEP97_HUMAN	79598	0.49	pmids:26638075;sources:BioGRID,IntAct
SAS6_HUMAN	163786	STIL_HUMAN	6491	0.86	experiments:anti tag coimmunoprecipitation,anti bait coimmunoprecipitation,affinity chromatography technology;pmids:22349698,26638075;sources:IntAct,MINT,BioGRID
SAS6_HUMAN	163786	CC138_HUMAN	165055	0.49	pmids:26638075;sources:BioGRID,IntAct
SKP2_HUMAN	6502	AP5B1_HUMAN	91056	0.63	experiments:affinity chromatography technology;pmids:28514442;sources:BioGRID
SKP2_HUMAN	6502	STIL_HUMAN	6491	0.63	experiments:affinity chromatography technology;pmids:28514442;sources:BioGRID
SKP2_HUMAN	6502	E2F1_HUMAN	1869	0.9	experiments:in vitro,in vivo,Affinity Capture-Western,Reconstituted Complex,affinity chromatography technology,pull down;pmids:10559858,12097298,16170383,17471231,23868976;sources:HPRD,BioGRID,I2D,STRING
SKP2_HUMAN	6502	ZN507_HUMAN	22847	0.63	experiments:affinity chromatography technology;pmids:28514442;sources:BioGRID
CQ059_HUMAN	54785	SPAG5_HUMAN	10615	0.73	experiments:affinity chromatography technology;pmids:26186194,28514442;sources:BioGRID
HLTF_HUMAN	6596	RAD18_HUMAN	56852	0.96	experiments:Affinity Capture-Western,Reconstituted Complex,anti tag coimmunoprecipitation,pull down,affinity chromatography technology;pmids:18316726,18719106,21396873,23555860,25023518;species:Saccharomyces cerevisiae (Baker's yeast);sources:BioGRID,DIP,I2D
T194A_HUMAN,NEMP1_HUMAN	23306	DLGP5_HUMAN	9787	0.63	experiments:affinity chromatography technology;pmids:28514442;sources:BioGRID
RAD54_HUMAN	8438	RAD51_HUMAN	5888	0.64	experiments:in vitro,in vivo;pmids:12205100;species:Caenorhabditis elegans,Saccharomyces cerevisiae (Baker's yeast);sources:HPRD,HomoMINT,I2D
FEN1_HUMAN	2237	RAP1A_HUMAN	5906	0.49	pmids:22939629;sources:BioGRID
SIAH1_HUMAN	6477	RAPH1_HUMAN	65059	0.63	experiments:Two-hybrid;pmids:21988832;sources:IntAct,BioGRID
SIAH1_HUMAN	6477	R51A1_HUMAN	10635	0.63	experiments:Two-hybrid;pmids:25416956;sources:BioGRID,IntAct
CDC45_HUMAN	8318	CEP55_HUMAN	55165	0.63	experiments:Two-hybrid;pmids:25416956;sources:BioGRID,IntAct
CDC45_HUMAN	8318	ORC1_HUMAN	4998	0.63	experiments:Two-hybrid;pmids:12614612;sources:BioGRID
CDC45_HUMAN	8318	MCM6_HUMAN	4175	0.63	experiments:Two-hybrid;pmids:12614612;sources:BioGRID
CDC45_HUMAN	8318	ORC6_HUMAN	23594	0.63	experiments:Two-hybrid;pmids:12614612;sources:BioGRID
ASF1B_HUMAN	55723	MCM4_HUMAN	4173	0.73	experiments:affinity chromatography technology;pmids:26527279,28514442;sources:BioGRID
ASF1B_HUMAN	55723	MCM6_HUMAN	4175	0.74	experiments:affinity chromatography technology;pmids:20227376,21055984,26527279,28514442;sources:BioGRID
ASF1B_HUMAN	55723	MCM3_HUMAN	4172	0.63	experiments:affinity chromatography technology;pmids:26527279;sources:BioGRID
ASF1B_HUMAN	55723	MCM2_HUMAN	4171	0.74	experiments:affinity chromatography technology;pmids:20227376,26527279,25963833,28514442;sources:BioGRID
ASF1B_HUMAN	55723	CAF1B_HUMAN	8208	0.9	experiments:in vivo,Affinity Capture-MS,Reconstituted Complex,Affinity Capture-Western,anti bait coimmunoprecipitation,pull down,affinity chromatography technology,tandem affinity purification;pmids:11897662,17353931,16980972,26527279,27705803,28514442;sources:HPRD,BioGRID,IntAct,DIP,I2D
SKA1_HUMAN	220134	CENPE_HUMAN	1062	0.55	experiments:colocalization by immunostaining,imaging technique;pmids:17093495;sources:MINT,I2D,IntAct
RFA3_HUMAN	6119	DPOLA_HUMAN	5422	0.63	experiments:affinity chromatography technology;pmids:24332808;sources:BioGRID
RFA3_HUMAN	6119	RMI1_HUMAN	80010	0.82	experiments:affinity chromatography technology,tandem affinity purification;pmids:24332808,24126761;sources:BioGRID,IntAct
RFA3_HUMAN	6119	RFC5_HUMAN	5985	0.63	experiments:affinity chromatography technology;pmids:24332808;sources:BioGRID
RFA3_HUMAN	6119	WDHD1_HUMAN	11169	0.63	experiments:affinity chromatography technology;pmids:24332808;sources:BioGRID
RFA3_HUMAN	6119	IF2B_HUMAN	8894	0.63	experiments:affinity chromatography technology;pmids:24332808;sources:BioGRID
RFA3_HUMAN	6119	PSIP1_HUMAN	11168	0.63	experiments:affinity chromatography technology;pmids:24332808;sources:BioGRID
RFA3_HUMAN	6119	DNA2L_HUMAN,DNA2_HUMAN	1763	0.63	experiments:affinity chromatography technology;pmids:24332808;sources:BioGRID
RFA3_HUMAN	6119	SMC4_HUMAN	10051	0.63	experiments:affinity chromatography technology;pmids:24332808;sources:BioGRID
RFA3_HUMAN	6119	RFC4_HUMAN	5984	0.63	experiments:affinity chromatography technology;pmids:24332808;sources:BioGRID
RFA3_HUMAN	6119	TIPIN_HUMAN	54962	0.63	experiments:tandem affinity purification;pmids:24126761;sources:IntAct
PCBP4_HUMAN	57060	CSPG4_HUMAN	1464	0.73	experiments:affinity chromatography technology;pmids:26186194,28514442;sources:BioGRID
MCM8_HUMAN	84515	MCM6_HUMAN	4175	0.73	experiments:in vivo,Affinity Capture-Western,affinity chromatography technology;pmids:12771218;sources:HPRD,BioGRID,I2D
POC5_HUMAN	134359	ADIP_HUMAN	117178	0.49	pmids:26638075;sources:BioGRID,IntAct
POC5_HUMAN	134359	TYSY_HUMAN	7298	0.49	pmids:26638075;sources:BioGRID,IntAct
POC5_HUMAN	134359	CC138_HUMAN	165055	0.49	pmids:26638075;sources:BioGRID,IntAct
FIGL1_HUMAN	63979	RAD51_HUMAN	5888	0.63	experiments:affinity chromatography technology;pmids:28514442;sources:BioGRID
FIGL1_HUMAN	63979	CA112_HUMAN	55732	0.72	experiments:affinity chromatography technology,anti tag coimmunoprecipitation;pmids:26496610;sources:BioGRID,IntAct
AKIR2_HUMAN	55122	IPO9_HUMAN	55705	0.63	experiments:affinity chromatography technology;pmids:28514442;sources:BioGRID
E2AK2_HUMAN	5610	NFH_HUMAN	4744	0.63	experiments:affinity chromatography technology;pmids:23455922;sources:BioGRID
E2AK2_HUMAN	5610	CDK1_HUMAN	983	0.68	experiments:protein kinase assay;pmids:20395957;sources:MINT,IntAct
E2AK2_HUMAN	5610	LYAR_HUMAN	55646	0.72	experiments:affinity chromatography technology,anti tag coimmunoprecipitation;pmids:21903422;sources:BioGRID,IntAct
E2AK2_HUMAN	5610	CCNA2_HUMAN	890	0.82	experiments:affinity chromatography technology,anti tag coimmunoprecipitation;pmids:21903422,26186194;sources:BioGRID,IntAct
CAH9_HUMAN	768	IPO9_HUMAN	55705	0.63	experiments:affinity chromatography technology;pmids:23181366;sources:BioGRID
UPAR_HUMAN	5329	MELK_HUMAN	9833	0.73	experiments:affinity chromatography technology;pmids:26186194,28514442;sources:BioGRID
UPAR_HUMAN	5329	TAZ_HUMAN	6901	0.73	experiments:affinity chromatography technology;pmids:26186194,28514442;sources:BioGRID
UPAR_HUMAN	5329	SYDM_HUMAN	55157	0.63	experiments:affinity chromatography technology;pmids:26186194;sources:BioGRID
MA7D2_HUMAN	256714	CENPF_HUMAN	1063	0.63	experiments:affinity chromatography technology;pmids:28514442;sources:BioGRID
RNH2B_HUMAN	79621	RNH2C_HUMAN	84153	0.82	experiments:affinity chromatography technology,anti tag coimmunoprecipitation;pmids:22939629,26496610;sources:BioGRID,IntAct
RNH2B_HUMAN	79621	FOXM1_HUMAN	2305	0.72	experiments:affinity chromatography technology,anti tag coimmunoprecipitation;pmids:26496610;sources:BioGRID,IntAct
RNH2B_HUMAN	79621	AN32E_HUMAN	81611	0.63	experiments:affinity chromatography technology;pmids:22863883;sources:BioGRID
CAF1A_HUMAN	10036	CAF1B_HUMAN	8208	0.96	experiments:in vivo,Affinity Capture-Western,inferred by curator,anti bait coimmunoprecipitation,confocal microscopy,affinity chromatography technology,anti tag coimmunoprecipitation,cosedimentation through density gradient,tandem affinity purification;pmids:9614144,14681455,19498464,21724829,22939629,26344197,27705803;species:Mus musculus (Mouse);sources:HPRD,BioGRID,IntAct,I2D,MINT
CAF1A_HUMAN	10036	CDC7_HUMAN	8317	0.73	experiments:anti tag coimmunoprecipitation,enzymatic study,affinity chromatography technology;pmids:16826239;sources:MINT,I2D,BioGRID,IntAct
B9D2_HUMAN	80776	RAVR1_HUMAN	125950	0.49	pmids:26638075;sources:BioGRID,IntAct
B9D2_HUMAN	80776	METH_HUMAN	4548	0.49	pmids:26638075;sources:BioGRID,IntAct
B9D2_HUMAN	80776	LIN54_HUMAN	132660	0.49	pmids:26638075;sources:BioGRID,IntAct
B9D2_HUMAN	80776	NU107_HUMAN	57122	0.49	pmids:26638075;sources:BioGRID,IntAct
B9D2_HUMAN	80776	RB12B_HUMAN	389677	0.49	pmids:26638075;sources:BioGRID,IntAct
BARD1_HUMAN	580	AURKA_HUMAN	6790	0.63	experiments:affinity chromatography technology;pmids:22350409;sources:BioGRID
BARD1_HUMAN	580	SPAG5_HUMAN	10615	0.63	experiments:Two-hybrid;pmids:25416956;sources:BioGRID
BARD1_HUMAN	580	FANCJ_HUMAN	83990	0.73	experiments:affinity chromatography technology;pmids:20451671,27399284;sources:BioGRID
BARD1_HUMAN	580	RAD51_HUMAN	5888	0.86	experiments:Affinity Capture-MS,Affinity Capture-Western,affinity chromatography technology;pmids:14636569,25252691;sources:BioGRID
BARD1_HUMAN	580	EXOS2_HUMAN	23404	0.63	experiments:affinity chromatography technology;pmids:22990118;sources:BioGRID
BARD1_HUMAN	580	MCM6_HUMAN	4175	0.63	experiments:affinity chromatography technology;pmids:22990118;sources:BioGRID
BARD1_HUMAN	580	ERC6L_HUMAN	54821	0.63	experiments:affinity chromatography technology;pmids:22990118;sources:BioGRID
CDCA5_HUMAN	113130	CENPF_HUMAN	1063	0.72	experiments:affinity chromatography technology,anti tag coimmunoprecipitation;pmids:26496610;sources:BioGRID,IntAct
CDCA5_HUMAN	113130	STAG1_HUMAN	10274	0.72	experiments:affinity chromatography technology,anti tag coimmunoprecipitation;pmids:26496610;sources:BioGRID,IntAct
CDCA5_HUMAN	113130	PLK1_HUMAN	5347	0.63	experiments:affinity chromatography technology;pmids:21987589;sources:BioGRID
CDCA5_HUMAN	113130	SENP2_HUMAN	59343	0.63	experiments:Two-hybrid;pmids:21988832;sources:IntAct,BioGRID
DBF4A_HUMAN	10926	MCM4_HUMAN	4173	0.82	experiments:Two-hybrid,enzymatic study;pmids:12614612,10846177;species:Mus musculus (Mouse);sources:BioGRID,I2D
DBF4A_HUMAN	10926	MCM6_HUMAN	4175	0.52	experiments:enzymatic study;pmids:10846177;sources:BioGRID,KEGG,STRING
DBF4A_HUMAN	10926	MCM3_HUMAN	4172	0.79	experiments:Two-hybrid;pmids:12614612,16189514;species:Mus musculus (Mouse);sources:HPRD,BioGRID,I2D,Rual05
DBF4A_HUMAN	10926	ORC6_HUMAN	23594	0.83	experiments:Two-hybrid,Affinity Capture-Western,affinity chromatography technology;pmids:12614612;species:Mus musculus (Mouse);sources:BioGRID,I2D
DBF4A_HUMAN	10926	MCM2_HUMAN	4171	0.83	experiments:Two-hybrid,enzymatic study;pmids:12614612,16189514,10846177;species:Mus musculus (Mouse);sources:HPRD,BioGRID,I2D,Rual05
DBF4A_HUMAN	10926	CDC7_HUMAN	8317	0.9	experiments:in vitro,in vivo,Two-hybrid,Reconstituted Complex,Affinity Capture-Western,affinity chromatography technology,molecular sieving,pull down,enzymatic study;pmids:10373557,10523313,12614612,16899510,16912045,10846177,28514442;sources:HPRD,BioGRID,I2D,IntAct,STRING
MCM4_HUMAN	4173	MCM6_HUMAN	4175	1	experiments:in vitro,in vivo,Two-hybrid,Reconstituted Complex,Affinity Capture-Western,coimmunoprecipitation,affinity chromatography technology,cosedimentation,tandem affinity purification,pull down,anti tag coimmunoprecipitation;pmids:12614612,12694531,16902406,8798650,12207017,12364596,17296731,22863883,22939629,26496610,26344197;species:Drosophila melanogaster (Fruit fly),Saccharomyces cerevis…
MCM4_HUMAN	4173	MCM3_HUMAN	4172	0.92	experiments:in vitro,in vivo,Two-hybrid,affinity chromatography technology;pmids:12614612,16902406,22939629,26344197,28514442;species:Saccharomyces cerevisiae (Baker's yeast);sources:HPRD,I2D,BioGRID
MCM4_HUMAN	4173	MCM2_HUMAN	4171	1	experiments:in vivo,Reconstituted Complex,Two-hybrid,copurification,Affinity Capture-Western,inferred by curator,affinity chromatography technology,molecular sieving,pull down,tandem affinity purification,cosedimentation through density gradient;pmids:16902406,12694531,12614612,10567526,8798650,14681455,16899510,17296731,22540012,22863883,22939629,25963833,26344197;species:Saccharomyces cerevisia…
HMMR_HUMAN	3161	TPX2_HUMAN	22974	0.75	experiments:in vivo,affinity chromatography technology;pmids:15705883,22110403;sources:HPRD,I2D,BioGRID
ADIP_HUMAN	117178	HAUS6_HUMAN	54801	0.49	pmids:26638075;sources:BioGRID,IntAct
ADIP_HUMAN	117178	TTK_HUMAN	7272	0.49	pmids:26638075;sources:BioGRID,IntAct
ADIP_HUMAN	117178	NEDD1_HUMAN	121441	0.49	pmids:26638075;sources:BioGRID,IntAct
ADIP_HUMAN	117178	CENPH_HUMAN	64946	0.49	pmids:26638075;sources:BioGRID,IntAct
ADIP_HUMAN	117178	WDR67_HUMAN,TBC31_HUMAN	93594	0.49	pmids:26638075;sources:BioGRID,IntAct
ADIP_HUMAN	117178	CC138_HUMAN	165055	0.72	experiments:affinity chromatography technology,anti tag coimmunoprecipitation;pmids:26638075;sources:BioGRID,IntAct
RCC1_HUMAN	1104	DLGP5_HUMAN	9787	0.63	experiments:affinity chromatography technology;pmids:28514442;sources:BioGRID
RCC1_HUMAN	1104	NUSAP_HUMAN	51203	0.73	experiments:affinity chromatography technology;pmids:26186194,28514442;sources:BioGRID
CENPQ_HUMAN	55166	ZFX_HUMAN	7543	0.72	experiments:affinity chromatography technology,anti tag coimmunoprecipitation;pmids:26496610;sources:BioGRID,IntAct
CENPQ_HUMAN	55166	CENPU_HUMAN	79682	0.85	experiments:pull down,affinity chromatography technology,anti tag coimmunoprecipitation;pmids:21454580,16622419,26496610,28514442;sources:BioGRID,IntAct
CENPQ_HUMAN	55166	CENPK_HUMAN	64105	0.72	experiments:affinity chromatography technology,anti tag coimmunoprecipitation;pmids:26496610;sources:BioGRID,IntAct
OSTP_HUMAN	6696	ABCF3_HUMAN	55324	0.73	experiments:Two-hybrid;pmids:16169070,16713569;sources:HPRD,IntAct,MINT,I2D,Stelzl05,Lim06
WDR76_HUMAN	79968	TCPE_HUMAN	22948	0.63	experiments:affinity chromatography technology;pmids:25817432;sources:BioGRID
FANCM_HUMAN	57697	RMI1_HUMAN	80010	0.79	experiments:affinity chromatography technology,pull down;pmids:20347428,17289582,20064461;sources:BioGRID
FANCM_HUMAN	57697	BLM_HUMAN	641	0.74	experiments:affinity chromatography technology;pmids:20347428,20064461,16116422;sources:BioGRID
HJURP_HUMAN	55355	MS18A_HUMAN	54069	0.73	experiments:affinity chromatography technology;pmids:26186194,28514442;sources:BioGRID
PLK4_HUMAN	10733	TTK_HUMAN	7272	0.49	pmids:24613305;sources:BioGRID
PLK4_HUMAN	10733	NEDD1_HUMAN	121441	0.49	pmids:24613305;sources:BioGRID
PLK4_HUMAN	10733	STIL_HUMAN	6491	0.49	pmids:24613305;sources:BioGRID
PLK4_HUMAN	10733	PLK1_HUMAN	5347	0.49	pmids:24613305;sources:BioGRID
KPCD1_HUMAN	5587	BAD_HUMAN	572	0.63	experiments:affinity chromatography technology;pmids:20179209;sources:BioGRID
CCNE1_HUMAN	898	CCNE2_HUMAN	9134	0	sources:STRING
CCNE1_HUMAN	898	PMYT1_HUMAN	9088	0	sources:STRING
CCNE1_HUMAN	898	FBX5_HUMAN	26271	0	sources:STRING
CCNE1_HUMAN	898	FOXM1_HUMAN	2305	0.88	experiments:gst pull down,protein kinase assay,pull down,affinity chromatography technology,enzymatic study;pmids:16504183,15024056;sources:MINT,I2D,BioGRID,IntAct
CCNE1_HUMAN	898	E2F1_HUMAN	1869	0.63	experiments:affinity chromatography technology;pmids:12096339;sources:BioGRID
CCNE1_HUMAN	898	PRC1_HUMAN	9055	0.52	experiments:enzymatic study;pmids:9885575;sources:BioGRID
CCNE1_HUMAN	898	CDK1_HUMAN	983	0.74	experiments:affinity chromatography technology;pmids:1388288,9891079,9053846;sources:BioGRID
CUL1_HUMAN	8454	EZH2_HUMAN	2146	0.63	experiments:affinity chromatography technology;pmids:24469040;sources:BioGRID
CUL1_HUMAN	8454	POP1_HUMAN	10940	0.63	experiments:affinity chromatography technology;pmids:21145461;sources:BioGRID
CUL1_HUMAN	8454	IMA1_HUMAN,IMA5_HUMAN	3836	0.63	experiments:affinity chromatography technology;pmids:21145461;sources:BioGRID
CUL1_HUMAN	8454	FBX5_HUMAN	26271	0	sources:KEGG,STRING
CUL1_HUMAN	8454	FBF1_HUMAN	85302	0.63	experiments:affinity chromatography technology;pmids:21145461;sources:BioGRID
CUL1_HUMAN	8454	E2F1_HUMAN	1869	0.88	experiments:in vitro,in vivo,Affinity Capture-Western,Reconstituted Complex,affinity chromatography technology,enzymatic study,pull down;pmids:10559858,11245432;sources:HPRD,BioGRID,I2D,STRING
CUL1_HUMAN	8454	TBB4A_HUMAN	10382	0.63	experiments:affinity chromatography technology;pmids:21145461;sources:BioGRID
CUL1_HUMAN	8454	MS18B_HUMAN	11339	0.63	experiments:affinity chromatography technology;pmids:24269809;sources:BioGRID
CUL1_HUMAN	8454	NFH_HUMAN	4744	0.63	experiments:affinity chromatography technology;pmids:28514442;sources:BioGRID
CUL1_HUMAN	8454	LYAR_HUMAN	55646	0.63	experiments:affinity chromatography technology;pmids:21145461;sources:BioGRID
CUL1_HUMAN	8454	CCNA2_HUMAN	890	0.85	experiments:affinity chromatography technology,molecular sieving,anti tag coimmunoprecipitation;pmids:21145461,16209941,26496610;sources:BioGRID,IntAct
EZH2_HUMAN	2146	CDN2C_HUMAN	1031	0.72	experiments:affinity chromatography technology,anti tag coimmunoprecipitation;pmids:26496610;sources:BioGRID,IntAct
EZH2_HUMAN	2146	KI67_HUMAN	4288	0.72	experiments:affinity chromatography technology,anti tag coimmunoprecipitation;pmids:26496610;sources:BioGRID,IntAct
EZH2_HUMAN	2146	PHF5A_HUMAN	84844	0.63	experiments:affinity chromatography technology;pmids:24457600;sources:BioGRID
EZH2_HUMAN	2146	SUV91_HUMAN	6839	0.76	experiments:Two-hybrid,anti tag coimmunoprecipitation,affinity chromatography technology;pmids:23455924;sources:IntAct,BioGRID
EZH2_HUMAN	2146	MS18B_HUMAN	11339	0.72	experiments:affinity chromatography technology,anti tag coimmunoprecipitation;pmids:26496610;sources:BioGRID,IntAct
DPOLA_HUMAN	5422	WDHD1_HUMAN	11169	0.56	pmids:26344197;species:Saccharomyces cerevisiae (Baker's yeast);sources:BioGRID
DPOLA_HUMAN	5422	MCM3_HUMAN	4172	0.49	pmids:22939629;sources:BioGRID
DPOLA_HUMAN	5422	MCM2_HUMAN	4171	0.63	experiments:affinity chromatography technology;pmids:11259605;sources:BioGRID
DPOLA_HUMAN	5422	CCNA2_HUMAN	890	0.65	experiments:enzymatic study,affinity chromatography technology;pmids:11259605;sources:BioGRID
RNH2A_HUMAN	10535	RAD51_HUMAN	5888	0.72	experiments:affinity chromatography technology,anti tag coimmunoprecipitation;pmids:26496610;sources:BioGRID,IntAct
CENPF_HUMAN	1063	CENPE_HUMAN	1062	0.63	experiments:Two-hybrid;pmids:9763420;sources:HPRD,IntAct,I2D
CENPF_HUMAN	1063	NU107_HUMAN	57122	0.72	experiments:anti bait coimmunoprecipitation,affinity chromatography technology;pmids:17363900;sources:MINT,BioGRID,IntAct
SUV92_HUMAN	79723	TCPE_HUMAN	22948	0.63	experiments:tandem affinity purification;pmids:27705803;sources:IntAct
CHK1_HUMAN	1111	RAD51_HUMAN	5888	0.77	experiments:in vivo,anti tag coimmunoprecipitation,anti bait coimmunoprecipitation,affinity chromatography technology;pmids:15665856;sources:HPRD,IntAct,BioGRID
CHK1_HUMAN	1111	UBE2T_HUMAN	29089	0.52	experiments:enzymatic study;pmids:28162934;sources:BioGRID
CHK1_HUMAN	1111	DTL_HUMAN	51514	0.75	experiments:enzymatic study,affinity chromatography technology;pmids:23109433,23533280;sources:BioGRID
CHK1_HUMAN	1111	NEK2_HUMAN	4751	0.49	pmids:15311285;sources:BioGRID
CHK1_HUMAN	1111	SMUF1_HUMAN	57154	0.76	experiments:anti tag coimmunoprecipitation,protein kinase assay,pull down;pmids:25249323;sources:IntAct
CHK1_HUMAN	1111	MCM2_HUMAN	4171	0	sources:STRING
UBE2S_HUMAN	27338	FBX5_HUMAN	26271	0.63	experiments:affinity chromatography technology;pmids:23708001;sources:BioGRID
DSN1_HUMAN	79980	SPC25_HUMAN	57405	0.87	experiments:affinity chromatography technology,anti tag coimmunoprecipitation,tandem affinity purification;pmids:26186194,26496610,27705803,28514442;sources:BioGRID,IntAct
DSN1_HUMAN	79980	NARG2_HUMAN,ICE2_HUMAN	79664	0.72	experiments:affinity chromatography technology,anti tag coimmunoprecipitation;pmids:26496610;sources:BioGRID,IntAct
DSN1_HUMAN	79980	NDC80_HUMAN	10403	0.87	experiments:affinity chromatography technology,anti tag coimmunoprecipitation,tandem affinity purification;pmids:26186194,26496610,27705803,28514442;sources:BioGRID,IntAct
DSN1_HUMAN	79980	BRCA2_HUMAN	675	0.73	experiments:affinity chromatography technology;pmids:26186194,28514442;sources:BioGRID
CD2A1_HUMAN,CDN2A_HUMAN,ARF_HUMAN	1029	E2F1_HUMAN	1869	0.7	experiments:in vitro,affinity chromatography technology,pull down;pmids:11314038;sources:HPRD,BioGRID
CD2A1_HUMAN,CDN2A_HUMAN,ARF_HUMAN	1029	MCM6_HUMAN	4175	0.75	experiments:pull down,anti bait coimmunoprecipitation,affinity chromatography technology;pmids:17955473;sources:IntAct,BioGRID
CD2A1_HUMAN,CDN2A_HUMAN,ARF_HUMAN	1029	MCM2_HUMAN	4171	0.7	experiments:in vitro,protein array,pull down;pmids:15232106;sources:HPRD,IntAct,I2D,BIND,BioGRID
RMI1_HUMAN	80010	BLM_HUMAN	641	0.89	experiments:fluorescence microscopy,anti bait coimmunoprecipitation,molecular sieving,tandem affinity purification,affinity chromatography technology,anti tag coimmunoprecipitation;pmids:15775963,20360068,20064461,20711169,24239288,26496610;sources:IntAct,I2D,MINT,BioGRID
FTM_HUMAN	23322	SPAG5_HUMAN	10615	0.72	experiments:affinity chromatography technology,anti tag coimmunoprecipitation;pmids:26638075;sources:BioGRID,IntAct
FTM_HUMAN	23322	IPO9_HUMAN	55705	0.49	pmids:26638075;sources:BioGRID,IntAct
FTM_HUMAN	23322	KIF14_HUMAN	9928	0.49	pmids:26638075;sources:BioGRID,IntAct
FTM_HUMAN	23322	CC138_HUMAN	165055	0.49	pmids:26638075;sources:BioGRID,IntAct
RFC5_HUMAN	5985	RFC4_HUMAN	5984	0.99	experiments:in vitro,in vivo,copurification,Affinity Capture-Western,pull down,Two-hybrid,affinity chromatography technology;pmids:9488738,8692848,9228079,9751713,16189514,9092549,22939629,25416956,26344197,28514442;species:Saccharomyces cerevisiae (Baker's yeast),Drosophila melanogaster (Fruit fly),Caenorhabditis elegans;sources:HPRD,BioGRID,IntAct,MINT,HomoMINT,I2D,Rual05
AURKA_HUMAN	6790	CEP55_HUMAN	55165	0.63	experiments:affinity chromatography technology;pmids:23443559;sources:BioGRID
AURKA_HUMAN	6790	KIF2C_HUMAN	11004	0.52	experiments:enzymatic study;pmids:18434591;sources:BioGRID
AURKA_HUMAN	6790	NKX11_HUMAN	54729	0.56	experiments:pull down;pmids:28218735;sources:BioGRID
AURKA_HUMAN	6790	UBF1_HUMAN	7343	0.56	experiments:pull down;pmids:28218735;sources:BioGRID
AURKA_HUMAN	6790	PLK1_HUMAN	5347	0.73	experiments:affinity chromatography technology;pmids:18773538,22939629;sources:BioGRID,STRING
AURKA_HUMAN	6790	BUB1B_HUMAN	701	0	sources:STRING
AURKA_HUMAN	6790	TLK2_HUMAN	11011	0.65	experiments:enzymatic study,affinity chromatography technology;pmids:17940067;sources:BioGRID
AURKA_HUMAN	6790	BIRC5_HUMAN	332	0.65	experiments:enzymatic study,affinity chromatography technology;pmids:19357306;sources:BioGRID
AURKA_HUMAN	6790	CCNB1_HUMAN	891	0	sources:STRING
AURKA_HUMAN	6790	NDC80_HUMAN	10403	0.52	experiments:enzymatic study;pmids:14602875;sources:BioGRID
AURKA_HUMAN	6790	ZKSC2_HUMAN	342357	0.56	experiments:pull down;pmids:28218735;sources:BioGRID
CHAP1_HUMAN	283489	SOSSC_HUMAN	58493	0.72	experiments:affinity chromatography technology,anti tag coimmunoprecipitation;pmids:26496610;sources:BioGRID,IntAct
CHAP1_HUMAN	283489	GTPB1_HUMAN	9567	0.72	experiments:affinity chromatography technology,anti tag coimmunoprecipitation;pmids:26496610;sources:BioGRID,IntAct
RAP1A_HUMAN	5906	RAB8B_HUMAN	51762	0.49	pmids:26344197;sources:BioGRID
ATF2_HUMAN	1386	I2BP1_HUMAN	26145	0.75	experiments:Reconstituted Complex,pull down;pmids:18671972;sources:BioGRID,MINT,IntAct
BROX_HUMAN	148362	IPO9_HUMAN	55705	0.63	experiments:affinity chromatography technology;pmids:28514442;sources:BioGRID
CENPO_HUMAN	79172	CENPU_HUMAN	79682	0.83	experiments:affinity chromatography technology,anti tag coimmunoprecipitation;pmids:16622420,16622419,26186194,26496610,28514442;sources:BioGRID,IntAct
CENPO_HUMAN	79172	CENPN_HUMAN	55839	0.83	experiments:affinity chromatography technology,anti tag coimmunoprecipitation;pmids:16622420,16622419,26496610;sources:BioGRID,IntAct
CENPO_HUMAN	79172	CENPH_HUMAN	64946	0.82	experiments:affinity chromatography technology,anti tag coimmunoprecipitation;pmids:16622420,26496610;sources:BioGRID,IntAct
CENPO_HUMAN	79172	CENPK_HUMAN	64105	0.72	experiments:affinity chromatography technology,anti tag coimmunoprecipitation;pmids:26496610;sources:BioGRID,IntAct
KITH_HUMAN	7083	CDC20_HUMAN	991	0.56	experiments:pull down;pmids:14701726;sources:BioGRID
KITH_HUMAN	7083	KI67_HUMAN	4288	0.63	experiments:Two-hybrid;pmids:21900206;sources:MINT,BioGRID,IntAct
KITH_HUMAN	7083	KIF5A_HUMAN	3798	0.63	experiments:Two-hybrid;pmids:21900206;sources:MINT,BioGRID,IntAct
PTPRN_HUMAN	5798	MIA3_HUMAN	375056	0.49	pmids:27880917;sources:BioGRID
PTPRN_HUMAN	5798	KIF14_HUMAN	9928	0.63	experiments:affinity chromatography technology;pmids:27432908;sources:BioGRID
PTPRN_HUMAN	5798	CIP2A_HUMAN	57650	0.63	experiments:affinity chromatography technology;pmids:27432908;sources:BioGRID
CENPE_HUMAN	1062	NDC80_HUMAN	10403	0.52	experiments:fluorescence microscopy;pmids:17535814;sources:IntAct
WDHD1_HUMAN	11169	DNA2L_HUMAN,DNA2_HUMAN	1763	0.63	experiments:anti bait coimmunoprecipitation;pmids:22570476;sources:IntAct
IF2B_HUMAN	8894	CNDD3_HUMAN	23310	0.49	pmids:26344197;sources:BioGRID
IF2B_HUMAN	8894	KIF23_HUMAN	9493	0.49	pmids:26344197;sources:BioGRID
IF2B_HUMAN	8894	PRKDC_HUMAN	5591	0.58	experiments:in vitro,copurification;pmids:9442054;sources:HPRD,BioGRID,I2D
IF2B_HUMAN	8894	U119A_HUMAN	9094	0.63	experiments:Two-hybrid;pmids:16169070;sources:HPRD,BioGRID,IntAct,MINT,I2D,Stelzl05
ZWILC_HUMAN	55055	KNTC1_HUMAN	9735	0.55	experiments:in vitro,in vivo;pmids:12686595;sources:HPRD
SPAG5_HUMAN	10615	PLK1_HUMAN	5347	0.63	experiments:tandem affinity purification;pmids:27173435;sources:IntAct
SPAG5_HUMAN	10615	ORC6_HUMAN	23594	0.63	experiments:Two-hybrid;pmids:25416956;sources:BioGRID,IntAct
IMA1_HUMAN,IMA5_HUMAN	3836	AN32E_HUMAN	81611	0.72	experiments:affinity chromatography technology,anti tag coimmunoprecipitation;pmids:26496610;sources:BioGRID,IntAct
IMA1_HUMAN,IMA5_HUMAN	3836	LMNB1_HUMAN	4001	0.72	experiments:affinity chromatography technology,anti tag coimmunoprecipitation;pmids:26496610;sources:BioGRID,IntAct
UN5CL_HUMAN	222643	IGF1R_HUMAN	3480	0.63	experiments:affinity chromatography technology;pmids:28514442;sources:BioGRID
UN5CL_HUMAN	222643	FLVC1_HUMAN	28982	0.63	experiments:affinity chromatography technology;pmids:28514442;sources:BioGRID
CEP55_HUMAN	55165	PLK1_HUMAN	5347	0.52	experiments:in vivo;pmids:16198290;sources:HPRD,I2D
SGOL2_HUMAN	151246	KIF2C_HUMAN	11004	0.63	experiments:anti bait coimmunoprecipitation;pmids:21666598;sources:MINT,IntAct
SGOL2_HUMAN	151246	BOREA_HUMAN	55143	0.63	experiments:Two-hybrid;pmids:20739936;sources:BioGRID
FANCJ_HUMAN	83990	BLM_HUMAN	641	0.79	experiments:enzyme linked immunosorbent assay,fluorescence microscopy,anti tag coimmunoprecipitation,anti bait coimmunoprecipitation,affinity chromatography technology,pull down;pmids:21240188;sources:MINT,BioGRID,IntAct
R51A1_HUMAN	10635	RAD51_HUMAN	5888	0.96	experiments:in vitro,Reconstituted Complex,Two-hybrid,pull down,affinity chromatography technology;pmids:9396801,21903585,16920159;species:Mus musculus (Mouse);sources:HPRD,BioGRID,IntAct,I2D
PCH2_HUMAN	9319	CDC20_HUMAN	991	0.56	experiments:pull down;pmids:26324890;sources:BioGRID
PAK2_HUMAN	5062	MCM3_HUMAN	4172	0.76	experiments:Affinity Capture-MS,anti bait coimmunoprecipitation,affinity chromatography technology;pmids:17353931;sources:BioGRID,IntAct,I2D
CCNE2_HUMAN	9134	PMYT1_HUMAN	9088	0	sources:STRING
CCNE2_HUMAN	9134	TFDP2_HUMAN	7029	0	sources:KEGG,STRING
CCNE2_HUMAN	9134	MPIP1_HUMAN	993	0	sources:STRING
CCNE2_HUMAN	9134	E2F1_HUMAN	1869	0	sources:KEGG,STRING
CCNE2_HUMAN	9134	WEE1_HUMAN	7465	0	sources:STRING
TRAF1_HUMAN	7185	FBF1_HUMAN	85302	0.73	experiments:Two-hybrid;pmids:25416956,21516116;sources:BioGRID,IntAct
TRAF1_HUMAN	7185	TBB4A_HUMAN	10382	0.72	experiments:tandem affinity purification,anti tag coimmunoprecipitation;pmids:14743216;sources:IntAct,MINT
TRAF1_HUMAN	7185	CA216_HUMAN	127703	0.63	experiments:Two-hybrid;pmids:25416956;sources:BioGRID,IntAct
DLGP5_HUMAN	9787	CDK1_HUMAN	983	0.63	experiments:affinity chromatography technology;pmids:15145941;sources:BioGRID
MADCA_HUMAN	8174	TMM97_HUMAN	27346	0.63	experiments:affinity chromatography technology;pmids:28514442;sources:BioGRID
E2F8_HUMAN	79733	E2F7_HUMAN	144455	0.72	experiments:anti tag coimmunoprecipitation,anti bait coimmunoprecipitation;pmids:18202719;sources:MINT,IntAct
SPC25_HUMAN	57405	NDC80_HUMAN	10403	0.97	experiments:in vitro,in vivo,Affinity Capture-MS,Affinity Capture-Western,Reconstituted Complex,molecular sieving,cosedimentation through density gradient,anti bait coimmunoprecipitation,anti tag coimmunoprecipitation,inferred by curator,affinity chromatography technology,tandem affinity purification,pull down,mammalian protein protein interaction trap;pmids:14699129,15961401,14681455,20360068,22…
PMYT1_HUMAN	9088	CCNB1_HUMAN	891	0.88	experiments:in vivo,anti tag coimmunoprecipitation,coimmunoprecipitation,affinity chromatography technology;pmids:10373560,23397142,26496610;sources:HPRD,IntAct,I2D,BioGRID
PMYT1_HUMAN	9088	CDK1_HUMAN	983	0.89	experiments:protein kinase assay,tandem affinity purification,affinity chromatography technology,anti tag coimmunoprecipitation;pmids:10373560,23602568,26186194,25852190,28514442;sources:IntAct,BioGRID
	374383	ARL2_HUMAN	402	0.63	experiments:affinity chromatography technology;pmids:28514442;sources:BioGRID
ENOB_HUMAN	2027	ALDR_HUMAN	231	0.49	pmids:26344197;sources:BioGRID
RAD18_HUMAN	56852	UBP5_HUMAN	8078	0.63	experiments:affinity chromatography technology;pmids:24454762;sources:BioGRID
CDT1_HUMAN	81620	E2F1_HUMAN	1869	0.72	experiments:Affinity Capture-Western,affinity chromatography technology;pmids:18162579;sources:BioGRID
CDT1_HUMAN	81620	CDC20_HUMAN	991	0.75	experiments:Reconstituted Complex,pull down;pmids:18162579;sources:BioGRID
CDT1_HUMAN	81620	MCM6_HUMAN	4175	0.97	experiments:in vitro,in vivo,Two-hybrid,Affinity Capture-MS,x-ray crystallography,affinity chromatography technology,pull down,nuclear magnetic resonance,anti tag coimmunoprecipitation;pmids:12192004,18162579,20202939,18184650,22140117,26496610;species:Mus musculus (Mouse);sources:HPRD,BioGRID,I2D,IntAct
CDT1_HUMAN	81620	CCNB1_HUMAN	891	0.68	experiments:affinity chromatography technology,pull down;pmids:14993212;sources:BioGRID
CDT1_HUMAN	81620	MCM2_HUMAN	4171	0.63	experiments:pull down;pmids:21930785;species:Mus musculus (Mouse);sources:BioGRID
CDT1_HUMAN	81620	CDK1_HUMAN	983	0.85	experiments:coimmunoprecipitation,affinity chromatography technology,pull down;pmids:14993212,26186194,28514442;sources:IntAct,BioGRID
CDT1_HUMAN	81620	CCNA2_HUMAN	890	0.89	experiments:in vitro,in vivo,coimmunoprecipitation,affinity chromatography technology,pull down,anti tag coimmunoprecipitation;pmids:14993212,18184650,26186194,26496610,28514442;sources:HPRD,IntAct,I2D,BioGRID
BAD_HUMAN	572	BAX_HUMAN	581	0.82	experiments:anti bait coimmunoprecipitation,affinity chromatography technology;pmids:19427863,17274640;sources:MINT,BioGRID,IntAct
FNDC4_HUMAN	64838	AG10A_HUMAN	84920	0.63	experiments:affinity chromatography technology;pmids:26186194;sources:BioGRID
CNDD3_HUMAN	23310	SMC4_HUMAN	10051	0.82	experiments:affinity chromatography technology,anti tag coimmunoprecipitation;pmids:14532007,26496610;sources:BioGRID,IntAct
NEDD1_HUMAN	121441	RAVR1_HUMAN	125950	0.63	experiments:affinity chromatography technology;pmids:23443559;sources:BioGRID
NEDD1_HUMAN	121441	BOREA_HUMAN	55143	0.72	experiments:affinity chromatography technology,anti tag coimmunoprecipitation;pmids:26496610;sources:BioGRID,IntAct
NEDD1_HUMAN	121441	TCPE_HUMAN	22948	0.82	experiments:affinity chromatography technology,anti tag coimmunoprecipitation;pmids:23443559,26496610;sources:BioGRID,IntAct
NEDD1_HUMAN	121441	CSKP_HUMAN	8573	0.63	experiments:affinity chromatography technology;pmids:23443559;sources:BioGRID
TFDP2_HUMAN	7029	E2F1_HUMAN	1869	0.96	experiments:in vivo,Reconstituted Complex,comigration in non denaturing gel electrophoresis,Two-hybrid,pull down,affinity chromatography technology;pmids:8755520,9368098,7739537,9704927,26186194,9501179,28514442;species:Drosophila melanogaster (Fruit fly);sources:HPRD,BioGRID,DIP,I2D,Ortho
MELK_HUMAN	9833	LMNB1_HUMAN	4001	0.55	experiments:in vivo,enzymatic study;pmids:16216881;sources:HPRD,I2D,BioGRID
ANLN_HUMAN	54443	RHGBA_HUMAN	9824	0.72	experiments:affinity chromatography technology,anti tag coimmunoprecipitation;pmids:26496610;sources:BioGRID,IntAct
STIL_HUMAN	6491	GTPB1_HUMAN	9567	0.49	pmids:26638075;sources:BioGRID,IntAct
TAZ_HUMAN	6901	B3GLT_HUMAN	145173	0.63	experiments:affinity chromatography technology;pmids:26186194;sources:BioGRID
CENPA_HUMAN	1058	CENPU_HUMAN	79682	0.73	experiments:affinity chromatography technology;pmids:21454580,16622419;sources:BioGRID
CENPA_HUMAN	1058	CENPN_HUMAN	55839	0.73	experiments:affinity chromatography technology;pmids:15009096,16622419;sources:BioGRID
CENPA_HUMAN	1058	VIR_HUMAN	25962	0.49	pmids:15009096;sources:BioGRID
CENPA_HUMAN	1058	KIF23_HUMAN	9493	0.49	pmids:15009096;sources:BioGRID
CENPA_HUMAN	1058	MS18B_HUMAN	11339	0.63	experiments:affinity chromatography technology;pmids:28514442;sources:BioGRID
CENPA_HUMAN	1058	PRKDC_HUMAN	5591	0.63	experiments:affinity chromatography technology;pmids:20080577;sources:BioGRID
CENPA_HUMAN	1058	CENPH_HUMAN	64946	0.73	experiments:affinity chromatography technology;pmids:15009096,16622419;sources:BioGRID
CENPA_HUMAN	1058	CENPK_HUMAN	64105	0.49	pmids:15009096;sources:BioGRID
CENPA_HUMAN	1058	SHCBP_HUMAN	79801	0.49	pmids:15009096;sources:BioGRID
KIF11_HUMAN	3832	MED14_HUMAN	9282	0.72	experiments:affinity chromatography technology,anti tag coimmunoprecipitation;pmids:26496610;sources:BioGRID,IntAct
KIF11_HUMAN	3832	KIF5A_HUMAN	3798	0.49	pmids:22939629;sources:BioGRID
MMP14_HUMAN	4323	TIMP3_HUMAN	7078	0.52	experiments:in vitro;pmids:8663332;sources:HPRD,I2D
MLF1_HUMAN	4291	NDC80_HUMAN	10403	0.63	experiments:affinity chromatography technology;pmids:28514442;sources:BioGRID
CENPU_HUMAN	79682	CENPN_HUMAN	55839	0.82	experiments:affinity chromatography technology,anti tag coimmunoprecipitation;pmids:16622419,26496610;sources:BioGRID,IntAct
CENPU_HUMAN	79682	CENPK_HUMAN	64105	0.82	experiments:affinity chromatography technology,anti tag coimmunoprecipitation;pmids:16622419,26496610;sources:BioGRID,IntAct
CAV3_HUMAN	859	REEP1_HUMAN	65055	0.63	experiments:affinity chromatography technology;pmids:28514442;sources:BioGRID
CAV3_HUMAN	859	GTSE1_HUMAN	51512	0.63	experiments:affinity chromatography technology;pmids:28514442;sources:BioGRID
CAV3_HUMAN	859	MS18B_HUMAN	11339	0.63	experiments:affinity chromatography technology;pmids:28514442;sources:BioGRID
CAV3_HUMAN	859	AN13C_HUMAN	81573	0.63	experiments:affinity chromatography technology;pmids:28514442;sources:BioGRID
CAV3_HUMAN	859	MCM10_HUMAN	55388	0.63	experiments:affinity chromatography technology;pmids:28514442;sources:BioGRID
KIF2C_HUMAN	11004	BOREA_HUMAN	55143	0.72	experiments:affinity chromatography technology,anti tag coimmunoprecipitation;pmids:26496610;sources:BioGRID,IntAct
KIF2C_HUMAN	11004	PLK1_HUMAN	5347	0.65	experiments:enzymatic study,affinity chromatography technology;pmids:24931513;sources:BioGRID
KIF2C_HUMAN	11004	CENPH_HUMAN	64946	0.75	experiments:in vitro,Reconstituted Complex,pull down;pmids:11092768;sources:HPRD,BioGRID,I2D
UBP5_HUMAN	8078	IPO9_HUMAN	55705	0.63	experiments:affinity chromatography technology;pmids:22863883;sources:BioGRID
UBP5_HUMAN	8078	SMUF1_HUMAN	57154	0.75	experiments:enzymatic study,affinity chromatography technology;pmids:20804422,27133717;sources:BioGRID
FBX5_HUMAN	26271	CDC20_HUMAN	991	0.9	experiments:in vitro,in vivo,Two-hybrid,Reconstituted Complex,Affinity Capture-Western,affinity chromatography technology,pull down;pmids:11988738,11389834,11976684,16189514,11751633,25750436;sources:HPRD,BioGRID,I2D,Rual05,KEGG,STRING
FBX5_HUMAN	26271	CCNB1_HUMAN	891	0.52	experiments:enzymatic study;pmids:19475398;sources:BioGRID
BLM_HUMAN	641	EXO1_HUMAN	9156	0.72	experiments:Affinity Capture-Western,affinity chromatography technology;pmids:18971343;sources:BioGRID
AXIN1_HUMAN	8312	FOXM1_HUMAN	2305	0.63	experiments:affinity chromatography technology;pmids:26912724;sources:BioGRID
AXIN1_HUMAN	8312	SENP2_HUMAN	59343	0	sources:STRING
CENPN_HUMAN	55839	CENPH_HUMAN	64946	0.63	experiments:affinity chromatography technology;pmids:16622419;sources:BioGRID
CENPN_HUMAN	55839	CENPK_HUMAN	64105	0.63	experiments:affinity chromatography technology;pmids:16622419;sources:BioGRID
CENPN_HUMAN	55839	CENPL_HUMAN	91687	0.63	experiments:affinity chromatography technology;pmids:16622419;sources:BioGRID
KIF15_HUMAN	56992	KI67_HUMAN	4288	0.78	experiments:in vivo,Affinity Capture-Western,Two-hybrid,pull down,affinity chromatography technology;pmids:10878014;sources:HPRD,BioGRID,MINT,DIP,I2D,IntAct
STAG1_HUMAN	10274	EXOS9_HUMAN	5393	0.49	pmids:26344197;sources:BioGRID
ORC1_HUMAN	4998	EXOS2_HUMAN	23404	0.72	experiments:affinity chromatography technology,anti tag coimmunoprecipitation;pmids:26496610;sources:BioGRID,IntAct
FOXM1_HUMAN	2305	PRC1_HUMAN	9055	0.72	experiments:affinity chromatography technology,tandem affinity purification;pmids:25609649;sources:BioGRID,IntAct
FOXM1_HUMAN	2305	LIN54_HUMAN	132660	0.72	experiments:affinity chromatography technology,tandem affinity purification;pmids:25609649;sources:BioGRID,IntAct
FOXM1_HUMAN	2305	MYBB_HUMAN	4605	0.72	experiments:affinity chromatography technology,tandem affinity purification;pmids:25609649;sources:BioGRID,IntAct
S22A9_HUMAN	114571	FLVC1_HUMAN	28982	0.63	experiments:affinity chromatography technology;pmids:28514442;sources:BioGRID
S22A9_HUMAN	114571	EXTL2_HUMAN	2135	0.63	experiments:affinity chromatography technology;pmids:28514442;sources:BioGRID
S22A9_HUMAN	114571	AG10A_HUMAN	84920	0.63	experiments:affinity chromatography technology;pmids:28514442;sources:BioGRID
UHRF1_HUMAN	29128	SUV91_HUMAN	6839	0.63	experiments:affinity chromatography technology;pmids:22330138;sources:BioGRID
E2F1_HUMAN	1869	ATAD2_HUMAN	29028	0.68	experiments:affinity chromatography technology,pull down;pmids:20855524;sources:BioGRID
E2F1_HUMAN	1869	CCNA2_HUMAN	890	0.89	experiments:in vitro,Affinity Capture-Western,Reconstituted Complex,affinity chromatography technology,pull down;pmids:12501191,7969176,9724724;sources:HPRD,BioGRID,I2D,KEGG,STRING
E2F1_HUMAN	1869	MYBB_HUMAN	4605	0.63	experiments:Two-hybrid;pmids:12748276;sources:BioGRID
ALKB3_HUMAN	221120	TBB4A_HUMAN	10382	0.63	experiments:affinity chromatography technology;pmids:25944111;sources:BioGRID
CDC20_HUMAN	991	BUB1B_HUMAN	701	0.9	experiments:in vitro,in vivo,Affinity Capture-Western,Reconstituted Complex,copurification,anti bait coimmunoprecipitation,protein kinase assay,Two-hybrid,pull down,affinity chromatography technology,tandem affinity purification,anti tag coimmunoprecipitation,enzymatic study,x-ray crystallography,imaging technique;pmids:11030144,11535616,11274370,11907259,12196507,18997788,20360068,20512932,19407…
CDC20_HUMAN	991	NEK2_HUMAN	4751	0.76	experiments:affinity chromatography technology,enzymatic study;pmids:23160376,25673878,25306918;sources:BioGRID
CDC20_HUMAN	991	CCNB1_HUMAN	891	0.87	experiments:pull down,enzymatic study,affinity chromatography technology;pmids:14701726,19820702,20383333,10799291,18471975,11562349,20733055,17360335,23091007,23791783,23239745,23979597,12956947,25161877,25246557,23007861,20080579,22014574,23288039,19826003,25306923,22193957,25825779,26387737,25482201,24151075,25505175;species:Drosophila melanogaster (Fruit fly);sources:BioGRID,KEGG,STRING
CDC20_HUMAN	991	MD2L1_HUMAN	4085	0.9	experiments:in vitro,in vivo,Two-hybrid,Affinity Capture-Western,Co-crystal Structure,Reconstituted Complex,pull down,gst pull down,isothermal titration calorimetry,affinity chromatography technology,x-ray crystallography,tandem affinity purification,anti bait coimmunoprecipitation,anti tag coimmunoprecipitation;pmids:9628895,14561775,11804586,9637688,9736712,10700282,14607335,11438673,11707408,1…
GMEB2_HUMAN	26205	GMEB1_HUMAN	10691	0.82	experiments:in vitro,affinity chromatography technology;pmids:10523663,28514442;species:Mus musculus (Mouse);sources:HPRD,I2D,BioGRID
CND3_HUMAN	64151	SMC4_HUMAN	10051	0.81	experiments:affinity chromatography technology;pmids:14532007,11136719,22863883,22939629,26344197,26166704;species:Saccharomyces cerevisiae (Baker's yeast);sources:BioGRID
TAF3_HUMAN	83860	TAF5_HUMAN	6877	0.73	experiments:anti tag coimmunoprecipitation;pmids:20953165,22939629;sources:MINT,IntAct,BioGRID
NSD2_HUMAN	7468	ANDR_HUMAN	367	0.78	experiments:anti tag coimmunoprecipitation,Two-hybrid,fluorescence microscopy,pull down,affinity chromatography technology;pmids:19481544;sources:MINT,BioGRID,IntAct
NSD2_HUMAN	7468	PRKDC_HUMAN	5591	0.63	experiments:affinity chromatography technology;pmids:22751105;sources:BioGRID
NSD2_HUMAN	7468	LMNB1_HUMAN	4001	0.63	experiments:affinity chromatography technology;pmids:22751105;sources:BioGRID
NSD2_HUMAN	7468	NOLC1_HUMAN	9221	0.63	experiments:affinity chromatography technology;pmids:22751105;sources:BioGRID
NSD2_HUMAN	7468	MDC1_HUMAN	9656	0.63	experiments:affinity chromatography technology;pmids:21293379;sources:BioGRID
CL059_HUMAN	120939	AN13D_HUMAN	338692	0.73	experiments:affinity chromatography technology;pmids:26186194,28514442;sources:BioGRID
CND2_HUMAN	23397	LMNB1_HUMAN	4001	0.63	experiments:affinity chromatography technology;pmids:22863883;sources:BioGRID
IGF1R_HUMAN	3480	SMUF1_HUMAN	57154	0	sources:KEGG,STRING
BOREA_HUMAN	55143	AURKB_HUMAN	9212	0.9	experiments:in vivo,Affinity Capture-Western,Biochemical Activity,anti tag coimmunoprecipitation,pull down,enzymatic study,affinity chromatography technology,Two-hybrid,imaging technique;pmids:15260989,15249581,17956729,18243099,18946085,19951914,21554500,17099693,21051298,20430883;sources:HPRD,BioGRID,IntAct,I2D
ACV1B_HUMAN	91	SMUF1_HUMAN	57154	0.73	experiments:affinity chromatography technology;pmids:16720724,12857866;sources:BioGRID
PRC1_HUMAN	9055	KIF23_HUMAN	9493	0.68	experiments:affinity chromatography technology,pull down;pmids:15297875;sources:BioGRID
PRC1_HUMAN	9055	KIF4A_HUMAN	24137	0.85	experiments:Two-hybrid,affinity chromatography technology,pull down,fluorescence microscopy;pmids:15297875,23870126;sources:BioGRID,IntAct
KIF5A_HUMAN	3798	KLC3_HUMAN	147700	0.59	experiments:in vivo;pmids:10491391;species:Drosophila melanogaster (Fruit fly);sources:HPRD,HomoMINT,I2D
KIF23_HUMAN	9493	SHCBP_HUMAN	79801	0.72	experiments:affinity chromatography technology,anti tag coimmunoprecipitation;pmids:26496610;sources:BioGRID,IntAct
ATAD5_HUMAN	79915	RFC4_HUMAN	5984	0.73	experiments:affinity chromatography technology;pmids:20147293,28514442;sources:BioGRID
CB034_HUMAN	79823	TBB4A_HUMAN	10382	0.63	experiments:affinity chromatography technology;pmids:23349634;sources:BioGRID
SUV91_HUMAN	6839	PHF19_HUMAN	26147	0.76	experiments:Two-hybrid,anti tag coimmunoprecipitation,affinity chromatography technology;pmids:23455924;sources:IntAct,BioGRID
BUB1B_HUMAN	701	NEK2_HUMAN	4751	0.63	experiments:affinity chromatography technology;pmids:25673878;sources:BioGRID
BUB1B_HUMAN	701	MCM2_HUMAN	4171	0	sources:STRING
BUB1B_HUMAN	701	MD2L1_HUMAN	4085	0.9	experiments:Affinity Capture-Western,copurification,affinity chromatography technology,anti bait coimmunoprecipitation,Two-hybrid,pull down,anti tag coimmunoprecipitation;pmids:11535616,20512932,21772247,22193957,22000412,21525009,22100920,23791783,23754430,25012665,25852190,25482201,25669885,24151075,25673878,26986935;sources:BioGRID,MINT,IntAct,STRING
BUB1B_HUMAN	701	NDC80_HUMAN	10403	0.72	experiments:affinity chromatography technology,anti tag coimmunoprecipitation;pmids:25852190;sources:BioGRID,IntAct
BUB1B_HUMAN	701	CCNA2_HUMAN	890	0.56	experiments:pull down;pmids:25669885;sources:BioGRID
BUB1B_HUMAN	701	BRCA2_HUMAN	675	0.78	experiments:in vitro,Two-hybrid,Reconstituted Complex,pull down;pmids:10749118;sources:HPRD,BioGRID,I2D
DCR1B_HUMAN	64858	PRKDC_HUMAN	5591	0.72	experiments:affinity chromatography technology,anti tag coimmunoprecipitation;pmids:26496610;sources:BioGRID,IntAct
MCM6_HUMAN	4175	MCM2_HUMAN	4171	1	experiments:in vitro,in vivo,Reconstituted Complex,copurification,Affinity Capture-Western,inferred by curator,Two-hybrid,affinity chromatography technology,molecular sieving,anti bait coimmunoprecipitation,pull down,tandem affinity purification,cosedimentation through density gradient,anti tag coimmunoprecipitation;pmids:12694531,12614612,10567526,12207017,14681455,16189514,16899510,17296731,225…
MCM3_HUMAN	4172	RFC3_HUMAN	5983	0.49	pmids:22939629;sources:BioGRID
MCM3_HUMAN	4172	MCM2_HUMAN	4171	0.99	experiments:in vitro,Two-hybrid,protein array,inferred by curator,molecular sieving,pull down,tandem affinity purification,cosedimentation through density gradient,affinity chromatography technology;pmids:12614612,15232106,14681455,16189514,16899510,17296731,22540012,25963833,26344197,28514442;species:Mus musculus (Mouse),Saccharomyces cerevisiae (Baker's yeast);sources:HPRD,BioGRID,IntAct,I2D,Or…
MCM3_HUMAN	4172	RFC4_HUMAN	5984	0.49	pmids:22939629;sources:BioGRID
MCM3_HUMAN	4172	TIM_HUMAN	8914	0.63	experiments:affinity chromatography technology;pmids:28514442;sources:BioGRID
DTL_HUMAN	51514	AURKB_HUMAN	9212	0.63	experiments:affinity chromatography technology;pmids:18542055;sources:BioGRID
NEK2_HUMAN	4751	MD2L1_HUMAN	4085	0.63	experiments:affinity chromatography technology;pmids:25673878;sources:BioGRID
NEK2_HUMAN	4751	NDC80_HUMAN	10403	0.9	experiments:in vitro,in vivo,Two-hybrid,Reconstituted Complex,Biochemical Activity,enzymatic study,pull down;pmids:12386167,9295362,21900206;sources:HPRD,BioGRID,I2D,MINT,IntAct
ORC6_HUMAN	23594	MCM2_HUMAN	4171	0.7	experiments:in vitro,protein array,pull down;pmids:15232106;sources:HPRD,IntAct,I2D,BIND,BioGRID
RFC3_HUMAN	5983	RFC4_HUMAN	5984	0.99	experiments:in vitro,in vivo,Affinity Capture-Western,Reconstituted Complex,pull down,affinity chromatography technology;pmids:9488738,8692848,9092549,22939629,26344197,28514442;species:Caenorhabditis elegans,Saccharomyces cerevisiae (Baker's yeast);sources:HPRD,BioGRID,IntAct,HomoMINT,I2D
BIRC5_HUMAN	332	MDC1_HUMAN	9656	0.63	experiments:affinity chromatography technology;pmids:20394854;sources:BioGRID
CCNB1_HUMAN	891	CDK1_HUMAN	983	0.9	experiments:protein kinase assay,pull down,inferred by curator,affinity chromatography technology,enzymatic study,tandem affinity purification,anti tag coimmunoprecipitation;pmids:14681455,9001210,18408765,19879842,12612082,10716937,10973963,16159883,2570636,17431037,9247342,20367638,20228808,16784539,17679094,9891079,7799941,20733055,20956543,8397206,8397207,23602568,18337751,8463339,20974803,86…
CCNB1_HUMAN	891	NDC80_HUMAN	10403	0.49	pmids:22939629;sources:BioGRID
CCNB1_HUMAN	891	CCNA2_HUMAN	890	0.49	pmids:23397142;sources:IntAct
URB2_HUMAN	9816	LMNB1_HUMAN	4001	0.59	experiments:in vitro,pull down;pmids:15265697;sources:HPRD,I2D,BIND,BioGRID
CROCC_HUMAN	9696	KLC3_HUMAN	147700	0.63	experiments:Two-hybrid;pmids:12427867;sources:HPRD,I2D
CROCC_HUMAN	9696	TGFA1_HUMAN	9392	0.63	experiments:affinity chromatography technology;pmids:28514442;sources:BioGRID
RAB8B_HUMAN	51762	RAE1_HUMAN	1121	0.63	experiments:affinity chromatography technology;pmids:28514442;sources:BioGRID
KIF4A_HUMAN	24137	BRCA2_HUMAN	675	0.63	experiments:affinity chromatography technology;pmids:18604178;sources:BioGRID
PRKDC_HUMAN	5591	MCM2_HUMAN	4171	0.73	experiments:affinity chromatography technology;pmids:20808282,25963833;sources:MINT,BioGRID
MCM2_HUMAN	4171	LMNB1_HUMAN	4001	0.63	experiments:affinity chromatography technology;pmids:25963833;sources:BioGRID
MD2L1_HUMAN	4085	KI20A_HUMAN	10112	0.82	experiments:affinity chromatography technology,anti tag coimmunoprecipitation;pmids:26496610,26986935;sources:BioGRID,IntAct
CENPH_HUMAN	64946	NDC80_HUMAN	10403	0.63	experiments:Two-hybrid;pmids:15713649;sources:IntAct,I2D,BioGRID
CENPH_HUMAN	64946	CENPK_HUMAN	64105	0.82	experiments:affinity chromatography technology,Two-hybrid;pmids:16622420,25416956;sources:BioGRID,IntAct
ELAV1_HUMAN	1994	GPBL1_HUMAN	60313	0.63	experiments:affinity chromatography technology;pmids:19322201;sources:BioGRID
ELAV1_HUMAN	1994	RN212_HUMAN	285498	0.63	experiments:affinity chromatography technology;pmids:19322201;sources:BioGRID
ELAV1_HUMAN	1994	MDC1_HUMAN	9656	0.63	experiments:affinity chromatography technology;pmids:19322201;sources:BioGRID
ELAV1_HUMAN	1994	THOC6_HUMAN	79228	0.63	experiments:affinity chromatography technology;pmids:19322201;sources:BioGRID
CDK1_HUMAN	983	LMNB1_HUMAN	4001	0.52	experiments:enzymatic study;pmids:8034666;sources:BioGRID
CDK1_HUMAN	983	CCNA2_HUMAN	890	0.88	experiments:inferred by curator,enzymatic study,affinity chromatography technology,tandem affinity purification,anti tag coimmunoprecipitation;pmids:14681455,19483727,12853968,17679094,9053846,21308745,23602568,8463339,24302728,26186194,25852190,26496610,28514442;sources:IntAct,BioGRID
CDK1_HUMAN	983	AURKB_HUMAN	9212	0.65	experiments:fluorescence microscopy,anti bait coimmunoprecipitation;pmids:17681274;sources:IntAct
NDC80_HUMAN	10403	KLC3_HUMAN	147700	0.63	experiments:Two-hybrid;pmids:25416956;sources:BioGRID,IntAct
MCM10_HUMAN	55388	LMNB1_HUMAN	4001	0.52	experiments:Co-fractionation;pmids:11095689;sources:BioGRID
MCM10_HUMAN	55388	CDC7_HUMAN	8317	0.7	experiments:in vitro,protein array,pull down;pmids:15232106;sources:HPRD,IntAct,MINT,I2D,BIND,BioGRID
AURKB_HUMAN	9212	KI20A_HUMAN	10112	0.85	experiments:Reconstituted Complex,pull down,imaging technique;pmids:15263015,26766443;sources:BioGRID
BAX_HUMAN	581	IL3RA_HUMAN	3563	0	sources:KEGG,STRING
